# Supplementary material for: Cytological, Biochemical and Molecular Events of the Embryogenic State in Douglas-fir (Pseudotsuga menziesii [Mirb.])
Source: Front Plant Sci. 2019 Feb 28;10:118. doi: 10.3389/fpls.2019.00118 (PMC6403139; doi:10.3389/fpls.2019.00118)
Supplement: Supplementary file 1 [file Data_Sheet_1.xlsx]

## Sheet: Sheet 1
ID_Douglas	Function	At_ortholog	MF	BP	CC	Expr.	FC	pvalue	EM	NE
PSME_00000001-RA	Superoxide dismutase	AT3G10920.1	GO:0046872 GO:0008270 GO:0005515	GO:0016192	GO:0016021	EM	1.5	8e-11	7740 ±428 (n=16)	5068 ±171 (n=21)
PSME_00000004-RA	carboxy-terminal domain RNA polymerase II polypeptide A small phosphatase 2	AT5G45700.1	GO:0004721	GO:0016311	none	EM	1.5	1e-08	1205 ±51 (n=16)	791 ±38 (n=21)
PSME_00000008-RA	homeobox-leucine zipper HAT5	AT2G22430.1	GO:0043565 GO:0003700 GO:0003677	GO:0007049 GO:0006914 GO:0006355 GO:0006260	none	EM	26.6	6e-12	560 ±130 (n=16)	18 ±5 (n=21)
PSME_00000009-RA	DNA-directed RNA polymerase I subunit RPA12 isoform X1	AT3G25940.1	GO:0008270 GO:0003676 GO:0001054	GO:0006363	GO:0016021 GO:0005736	EM	1.6	3e-13	423 ±16 (n=16)	259 ±14 (n=21)
PSME_00000010-RA	mitochondrial import inner membrane translocase subunit TIM23-1	AT1G72750.1	GO:0015078	GO:0015986	none	EM	1.4	2e-07	2257 ±108 (n=16)	1633 ±64 (n=21)
PSME_00000014-RA	TF bHLH78	AT1G68920.1	none	GO:0000902	none	EM	3.6	7e-35	448 ±24 (n=16)	122 ±9 (n=21)
PSME_00000017-RA	zinc metallopeptidase EGY3 chloroplastic	AT1G17870.1	GO:0004222	GO:0045893 GO:0006508	GO:0005634	NE	1.4	3e-05	867 ±24 (n=16)	1225 ±83 (n=21)
PSME_00000021-RA	TIC 55 chloroplastic	AT2G24820.1	none	GO:0006950	none	EM	3.7	1e-10	190 ±18 (n=16)	51 ±9 (n=21)
PSME_00000022-RA	histone-lysine N-methyltransferase ASHR3	AT4G30860.1	GO:0018024 GO:0008270	GO:0034968	GO:0005634 GO:0000785	EM	1.5	1e-16	641 ±13 (n=16)	421 ±17 (n=21)
PSME_00000029-RA	Cell cycle progression 1	AT1G49975.1	GO:0005133	GO:0015979 GO:0006955	GO:0009522 GO:0005576	NE	3	2e-13	29 ±3 (n=16)	87 ±7 (n=21)
PSME_00000030-RA	DUF642	AT2G34510.1	GO:0016798	none	none	NE	5	1e-29	748 ±31 (n=16)	3753 ±414 (n=21)
PSME_00000035-RA	mechanosensitive ion channel 2 chloroplastic	AT1G58200.1	none	GO:0055085	GO:0016020	NE	1.7	1e-17	4255 ±145 (n=16)	7035 ±297 (n=21)
PSME_00000037-RA	xaa-Pro dipeptidase	AT4G29490.1	GO:0030145 GO:0004177	GO:0006508	none	NE	1.6	6e-05	1834 ±164 (n=16)	2887 ±124 (n=21)
PSME_00000038-RA	chromosome-associated kinesin KIF4A	AT5G60930.1	GO:0016787 GO:0000166	none	none	EM	1.3	2e-05	3632 ±145 (n=16)	2692 ±129 (n=21)
PSME_00000039-RA	Vacuole	AT4G33625.1	GO:0005524 GO:0005515 GO:0004672	GO:0006468	none	EM	2.1	6e-23	2768 ±161 (n=16)	1312 ±52 (n=21)
PSME_00000040-RA	Basic helix-loop-helix DNA-binding super isoform 1	AT4G38070.1	GO:0016887 GO:0005524	none	none	EM	1.8	5e-11	2449 ±78 (n=16)	1361 ±85 (n=21)
PSME_00000041-RA	: magnesium-dependent phosphatase 1	AT2G14110.1	GO:0019871 GO:0016791	GO:0009405	GO:0005576	NE	1.7	3e-10	1205 ±55 (n=16)	2013 ±137 (n=21)
PSME_00000045-RA	WUSCHEL-related homeobox 8	AT4G35550.1	GO:0030599	GO:0042545	GO:0005618	EM	16.5	2e-42	210 ±21 (n=16)	12 ±2 (n=21)
PSME_00000047-RA	SPT2 homolog	AT2G22720.2	GO:0019888 GO:0008270 GO:0005524 GO:0004672	GO:0006468 GO:0006367 GO:0006359 GO:0000398	GO:0030289 GO:0019028 GO:0005681 GO:0005672 GO:0005634	EM	1.4	2e-24	4930 ±148 (n=16)	3417 ±63 (n=21)
PSME_00000053-RA	Chaperone dnaJ 20	AT4G13830.2	none	none	none	NE	4.6	9e-28	689 ±72 (n=16)	3170 ±288 (n=21)
PSME_00000056-RA	EEIG1/EHBP1 amino-terminal domain	AT5G20610.1	none	none	none	NE	2	1e-05	106 ±9 (n=16)	210 ±21 (n=21)
PSME_00000057-RA	EEIG1/EHBP1 amino-terminal domain	AT5G20610.1	none	none	GO:0016021	EM	5.5	3e-07	1416 ±108 (n=16)	251 ±62 (n=21)
PSME_00000060-RA	54S ribosomal L10 mitochondrial isoform X1	AT5G64670.1	GO:0003735	GO:0006412	GO:0005762	EM	1.3	1e-14	2489 ±60 (n=16)	1858 ±46 (n=21)
PSME_00000063-RA	Late embryogenesis abundant Lea14-A	AT2G44060.1	GO:0003677	GO:0032784	none	EM	1.3	1e-05	13014 ±382 (n=16)	10034 ±404 (n=21)
PSME_00000065-RA	ATP-dependent DNA helicase DDM1	AT5G66750.1	GO:0045182	GO:0016192 GO:0006886 GO:0006417	none	EM	1.7	7e-09	11103 ±290 (n=16)	6667 ±471 (n=21)
PSME_00000066-RA	Glucose-6-phosphate isomerase cytosolic 1	AT5G42740.1	GO:0004347	GO:0006096 GO:0006094	none	EM	1.5	6e-13	9399 ±467 (n=16)	6100 ±200 (n=21)
PSME_00000068-RA	3beta-hydroxysteroid-dehydrogenase/decarboxylase isoform 2	AT2G26260.1	GO:0050662 GO:0016616 GO:0003854 GO:0003824	GO:0055114 GO:0006694	none	NE	3.3	7e-14	216 ±21 (n=16)	727 ±75 (n=21)
PSME_00000072-RA	very-long-chain (3R)-3-hydroxyacyl-CoA dehydratase PASTICCINO 2A	AT5G10480.3	GO:0005509	none	none	EM	1.6	6e-18	3949 ±137 (n=16)	2525 ±89 (n=21)
PSME_00000075-RA	alpha-mannosidase	AT5G66150.1	GO:0015923 GO:0008270 GO:0004553	GO:0006013	none	NE	1.6	5e-08	2266 ±126 (n=16)	3612 ±165 (n=21)
PSME_00000077-RA	C15orf41	unknown	GO:0003899	GO:0006351	none	EM	1.7	8e-05	868 ±51 (n=16)	506 ±52 (n=21)
PSME_00000079-RA	pentatricopeptide repeat-containing At3g16610	AT4G18750.1	GO:0015078 GO:0008855 GO:0008017 GO:0005524 GO:0003777	GO:0015991 GO:0007018 GO:0006914 GO:0000921	GO:0033179 GO:0016021 GO:0005940	EM	1.6	4e-06	353 ±24 (n=16)	226 ±13 (n=21)
PSME_00000080-RA	pre-mRNA-processing 40A	AT1G44910.1	none	none	none	EM	1.4	8e-11	15855 ±591 (n=16)	11062 ±423 (n=21)
PSME_00000081-RA	ACT domain-containing	AT2G39570.1	GO:0016597	GO:0008152	none	NE	2.7	4e-06	2244 ±471 (n=16)	5990 ±487 (n=21)
PSME_00000084-RA	xyloglucan endotransglucosylase/hydrolase 31	AT2G36870.1	GO:0016762 GO:0004553	GO:0006073 GO:0005975	GO:0048046 GO:0005618	NE	15.4	1e-13	113 ±29 (n=16)	1855 ±285 (n=21)
PSME_00000088-RA	CASP Os03g0206600	AT2G28370.1	GO:0030246 GO:0005524 GO:0004672	GO:0006468	none	EM	1.3	1e-08	1164 ±27 (n=16)	873 ±33 (n=21)
PSME_00000090-RA	40S ribosomal S4-3	AT5G58420.1	GO:0004557 GO:0004553	GO:0005975	none	EM	1.8	1e-16	53641 ±1430 (n=16)	29782 ±1719 (n=21)
PSME_00000091-RA	dihydrolipoyl dehydrogenase mitochondrial	AT1G48030.1	GO:0050660 GO:0034602 GO:0004148	GO:0055114 GO:0045454	GO:0005623	EM	1.4	7e-14	20305 ±892 (n=16)	14229 ±294 (n=21)
PSME_00000094-RA	DNA replication licensing factor MCM2	AT1G44900.1	GO:0008270 GO:0005515 GO:0004386 GO:0004017 GO:0003896	GO:0035556	none	EM	1.5	4e-06	13339 ±377 (n=16)	8720 ±642 (n=21)
PSME_00000098-RA	formin 1	AT3G25500.1	none	none	GO:0071944 GO:0044446 GO:0043232 GO:0016020 GO:0005737 GO:0005634	NE	1.8	6e-23	1649 ±70 (n=16)	2998 ±116 (n=21)
PSME_00000101-RA	condensin-2 complex subunit D3	AT4G15890.1	GO:0016787 GO:0005524 GO:0003677 GO:0003676	none	none	EM	1.5	2e-21	5529 ±132 (n=16)	3658 ±111 (n=21)
PSME_00000104-RA	glutamate decarboxylase 1	AT5G17330.1	GO:0030170 GO:0004351	GO:0006536	none	EM	59.6	3e-20	877 ±150 (n=16)	13 ±5 (n=21)
PSME_00000105-RA	isoform 1	unknown	GO:0005524 GO:0005515 GO:0004672	GO:0006468	none	EM	1.6	7e-24	2469 ±55 (n=16)	1529 ±53 (n=21)
PSME_00000106-RA	ABC transporter G member 26	AT3G13220.1	none	none	GO:0005634	EM	40.1	4e-14	98 ±24 (n=16)	2 ±1 (n=21)
PSME_00000107-RA	translation initiation factor IF-2 mitochondrial	AT4G11160.1	GO:0005525 GO:0003924 GO:0003743	GO:0006413	GO:0005622	EM	1.9	4e-59	2805 ±85 (n=16)	1468 ±35 (n=21)
PSME_00000109-RA	Fanconi anemia group D2 homolog	AT4G14970.1	none	none	none	EM	1.4	2e-09	670 ±17 (n=16)	485 ±19 (n=21)
PSME_00000116-RA	YTH domain-containing 1 isoform X1	AT1G79270.1	none	GO:0009405	none	EM	1.3	2e-05	1513 ±50 (n=16)	1193 ±44 (n=21)
PSME_00000117-RA	cyclin-H1-1	AT5G27620.1	GO:0017025	none	none	NE	1.3	1e-11	433 ±10 (n=16)	573 ±16 (n=21)
PSME_00000118-RA	serotransferrin	unknown	none	none	none	EM	3	1e-04	1061 ±168 (n=16)	354 ±70 (n=21)
PSME_00000121-RA	biotin carboxyl carrier of acetyl-CoA carboxylase 1 chloroplastic isoform X1	AT5G15530.1	GO:0020037 GO:0016705 GO:0005506	GO:0055114	none	EM	1.3	7e-12	4307 ±90 (n=16)	3220 ±96 (n=21)
PSME_00000122-RA	Glucose-6-phosphate/phosphate translocator-related	AT5G46110.4	GO:0005215	GO:0034219	GO:0016021	EM	1.5	3e-17	28484 ±1252 (n=16)	18801 ±411 (n=21)
PSME_00000125-RA	monocopper oxidase SKU5	AT4G12420.1	GO:0016722 GO:0005507	GO:0055114	GO:0046658 GO:0016021 GO:0009506 GO:0009505	EM	1.5	2e-05	9089 ±372 (n=16)	5974 ±402 (n=21)
PSME_00000128-RA	RRP45A	AT3G60500.1	GO:0003677	none	none	EM	1.8	1e-60	5009 ±91 (n=16)	2767 ±74 (n=21)
PSME_00000131-RA	ATP-dependent Clp protease ATP-binding subunit clpA homolog CD4B chloroplastic	AT5G50920.1	GO:0005524	GO:0006355	GO:0005634	EM	1.4	2e-05	13962 ±398 (n=16)	10176 ±607 (n=21)
PSME_00000133-RA	eukaryotic translation initiation factor 2D isoform X2	AT1G71350.1	GO:0005515 GO:0003743 GO:0003723	GO:0006413	none	NE	1.9	9e-14	838 ±49 (n=16)	1601 ±84 (n=21)
PSME_00000135-RA	cleavage and polyadenylation specificity factor subunit 6	AT1G13190.1	GO:0003676	none	none	NE	1.5	9e-26	1726 ±33 (n=16)	2541 ±67 (n=21)
PSME_00000139-RA	leucine-rich repeat receptor serine/threonine- kinase At5g15730	AT5G54590.2	GO:0005524 GO:0004672	GO:0006468	none	NE	2.8	2e-13	104 ±7 (n=16)	296 ±28 (n=21)
PSME_00000140-RA	leucine-rich repeat receptor serine/threonine- kinase At5g15730	AT5G54590.2	GO:0005524 GO:0004672	GO:0006468	none	NE	2.8	6e-26	452 ±12 (n=16)	1282 ±101 (n=21)
PSME_00000143-RA	histone H2A.2	AT4G27230.1	GO:0016717	GO:0055114 GO:0006629	none	EM	3.4	3e-12	579 ±25 (n=16)	171 ±24 (n=21)
PSME_00000146-RA	pollen-specific leucine-rich repeat extensin 2	AT5G39380.1	GO:0005515	none	none	EM	2.2	3e-24	4404 ±296 (n=16)	2011 ±85 (n=21)
PSME_00000147-RA	aldo-keto reductase 4 member C9	AT5G62420.1	GO:0050662 GO:0016616 GO:0003854 GO:0003824	GO:0055114 GO:0006694	none	EM	2.4	3e-06	1212 ±92 (n=16)	501 ±70 (n=21)
PSME_00000148-RA	aldo-keto reductase 4 member C9	AT5G62420.1	GO:0016491	GO:0055114	none	NE	5.2	3e-12	632 ±142 (n=16)	3302 ±259 (n=21)
PSME_00000152-RA	WAT1-related At5g47470	AT5G47470.1	GO:0015095	GO:0015693	GO:0016021 GO:0016020	NE	12.9	2e-43	87 ±12 (n=16)	1131 ±102 (n=21)
PSME_00000154-RA	WAT1-related At1g21890	AT5G47470.1	GO:0015095	GO:0015693	GO:0016021 GO:0016020	NE	4.9	2e-11	25 ±4 (n=16)	122 ±18 (n=21)
PSME_00000157-RA	UDP-glucuronate 4-epimerase 3	AT1G02000.1	GO:0020037 GO:0004601	GO:0055114 GO:0006979	none	EM	2	5e-35	9839 ±575 (n=16)	4883 ±88 (n=21)
PSME_00000158-RA	BTB/POZ domain-containing At2g24240	AT2G24240.1	none	GO:0051260	none	NE	6.2	2e-16	121 ±17 (n=16)	754 ±119 (n=21)
PSME_00000159-RA	BTB/POZ domain-containing At2g24240	AT2G24240.1	GO:0005515	GO:0051260	none	NE	7.9	2e-22	35 ±3 (n=16)	275 ±44 (n=21)
PSME_00000163-RA	39S ribosomal L23 mitochondrial isoform X2	AT4G39880.1	GO:0000049	none	none	EM	1.4	8e-08	2330 ±95 (n=16)	1633 ±79 (n=21)
PSME_00000168-RA	villin-3	AT3G57410.1	GO:0051015	GO:0051017	none	NE	1.9	6e-17	930 ±38 (n=16)	1730 ±90 (n=21)
PSME_00000169-RA	villin-3	AT2G41740.1	GO:0003779	GO:0007010	none	NE	1.7	8e-24	2158 ±62 (n=16)	3764 ±147 (n=21)
PSME_00000170-RA	NAD kinase 1	AT3G21070.1	GO:0003951	GO:0008152 GO:0006741	none	NE	1.6	1e-06	521 ±31 (n=16)	837 ±57 (n=21)
PSME_00000171-RA	THO complex subunit 2	AT1G24706.2	GO:0005525 GO:0005047 GO:0003924 GO:0003677	GO:0006886 GO:0006334	GO:0005785 GO:0005634 GO:0000786	EM	1.2	1e-06	5406 ±65 (n=16)	4684 ±102 (n=21)
PSME_00000174-RA	disease resistance At1g12280	AT1G63350.1	GO:0043531 GO:0005515	none	none	NE	12.1	9e-12	9 ±3 (n=16)	113 ±19 (n=21)
PSME_00000177-RA	inositol transporter 2 isoform X1	AT1G30220.1	GO:0008083 GO:0005524	GO:0006355	GO:0016020 GO:0005634	EM	1.8	4e-15	2081 ±130 (n=16)	1145 ±52 (n=21)
PSME_00000183-RA	eukaryotic translation initiation factor 2 subunit 3	AT1G04170.1	GO:0008270 GO:0005515 GO:0004842	GO:0016567	none	EM	1.2	1e-06	6291 ±197 (n=16)	5150 ±121 (n=21)
PSME_00000184-RA	CST complex subunit TEN1	AT1G56260.1	none	GO:0051726	GO:0005634	EM	2.9	6e-20	604 ±46 (n=16)	210 ±18 (n=21)
PSME_00000191-RA	receptor kinase At5g15080	AT5G15080.1	GO:0005524 GO:0004672	GO:0006468	none	NE	1.5	5e-14	5977 ±244 (n=16)	8875 ±262 (n=21)
PSME_00000201-RA	F-box SKIP8	AT4G10925.1	none	none	GO:0005634	EM	1.6	6e-07	1118 ±76 (n=16)	717 ±43 (n=21)
PSME_00000209-RA	ATP-citrate synthase beta chain 2	AT3G06650.1	GO:0048037 GO:0046912 GO:0003824	GO:0008152	none	NE	1.5	6e-05	17119 ±755 (n=16)	25267 ±1885 (n=21)
PSME_00000217-RA	rab GTPase	AT5G60860.1	GO:0016887 GO:0015093 GO:0005525 GO:0005524 GO:0003924	GO:0015684 GO:0007264 GO:0006576	GO:0016021	NE	2.2	8e-15	806 ±38 (n=16)	1789 ±134 (n=21)
PSME_00000218-RA	histidine kinase 2	AT2G01830.2	GO:0003676	none	none	EM	1.5	7e-05	5438 ±382 (n=16)	3567 ±239 (n=21)
PSME_00000224-RA	serine/threonine- kinase WNK9 isoform X1	AT3G04910.1	GO:0005524 GO:0004672	GO:0006468	none	NE	1.3	3e-07	3448 ±166 (n=16)	4649 ±142 (n=21)
PSME_00000228-RA	RNA-binding domain	AT3G20430.1	none	none	none	EM	2.1	5e-28	1514 ±34 (n=16)	733 ±37 (n=21)
PSME_00000230-RA	inorganic pyrophosphatase 2	AT1G17710.1	GO:0016791	none	none	NE	33.5	3e-14	19 ±4 (n=16)	717 ±245 (n=21)
PSME_00000231-RA	syntaxin-52	AT1G79590.1	GO:0008168 GO:0003899 GO:0003677	GO:0006351 GO:0000917	GO:0016021	EM	2.7	4e-25	1145 ±46 (n=16)	426 ±31 (n=21)
PSME_00000236-RA	Os09g0533200	AT2G05790.1	GO:0004553	GO:0005975	none	NE	8.8	7e-09	436 ±82 (n=16)	4060 ±971 (n=21)
PSME_00000237-RA	E3 ubiquitin- ligase UPL3	AT4G38600.1	GO:0005515 GO:0004842	none	none	NE	1.5	9e-12	4852 ±152 (n=16)	7372 ±311 (n=21)
PSME_00000243-RA	DNA helicase MCM8	AT3G09660.1	GO:0005524 GO:0004386 GO:0003677	GO:0009555 GO:0007143 GO:0007140 GO:0006260 GO:0000724	none	EM	1.5	4e-07	579 ±23 (n=16)	390 ±21 (n=21)
PSME_00000244-RA	sugar phosphate/phosphate translocator At3g11320	AT3G11320.1	none	GO:0055085	GO:0016021 GO:0016020	NE	3	2e-13	229 ±31 (n=16)	694 ±49 (n=21)
PSME_00000245-RA	double-stranded RNA-binding 1 isoform X2	unknown	none	GO:0070918 GO:0035195 GO:0009725	none	EM	6.4	5e-09	264 ±56 (n=16)	40 ±7 (n=21)
PSME_00000248-RA	: ABC transporter C member 3	AT3G13080.1	GO:0042626 GO:0016887 GO:0005524 GO:0003676	GO:0055085 GO:0006810	GO:0016021	NE	5.3	5e-08	476 ±91 (n=16)	2601 ±377 (n=21)
PSME_00000250-RA	ABC transporter C member 8 isoform X4	AT3G13080.1	GO:0042626 GO:0031683 GO:0019001 GO:0016887 GO:0016301 GO:0005525 GO:0005524 GO:0004871 GO:0003924 GO:0003677 GO:0003676 GO:0000166	GO:0055085 GO:0034314 GO:0030041 GO:0007186 GO:0006810	GO:0016021 GO:0015629 GO:0005885	NE	9.2	4e-24	514 ±86 (n=16)	4800 ±359 (n=21)
PSME_00000252-RA	ABC transporter C member 5	AT1G04120.1	GO:0042626 GO:0016887 GO:0005524	GO:0055085 GO:0006810	GO:0016021	NE	12.7	1e-44	93 ±15 (n=16)	1203 ±56 (n=21)
PSME_00000253-RA	senescence-associated	AT3G48140.1	none	GO:0009555	none	EM	1.4	8e-06	20468 ±1147 (n=16)	14540 ±683 (n=21)
PSME_00000258-RA	60S ribosomal L14-1	AT4G27090.1	GO:0003723	none	none	EM	1.5	3e-07	26799 ±1351 (n=16)	17955 ±1015 (n=21)
PSME_00000259-RA	TCM_007264	AT4G33780.1	GO:0016740	none	GO:0016021	NE	1.5	4e-12	251 ±5 (n=16)	364 ±16 (n=21)
PSME_00000263-RA	serine/threonine- kinase CDL1	AT3G58690.1	GO:0005524 GO:0004674	GO:0006468	GO:0016021 GO:0005886	EM	10.8	2e-40	2314 ±198 (n=16)	211 ±29 (n=21)
PSME_00000314-RA	cellulose synthase E6 isoform X1	AT1G55850.1	GO:0016616	GO:0055114	none	EM	4.1	7e-05	1692 ±383 (n=16)	400 ±108 (n=21)
PSME_00000316-RA	cellulose synthase E6	AT1G55850.1	GO:0016760	GO:0030244	GO:0016020	NE	8.7	5e-17	325 ±64 (n=16)	2884 ±315 (n=21)
PSME_00000317-RA	cellulose synthase E6 isoform X1	AT1G55850.1	none	GO:0055114	none	EM	151.9	8e-24	686 ±216 (n=16)	4 ±1 (n=21)
PSME_00000323-RA	Os09g0400100	AT4G39330.1	GO:0098519 GO:0016887 GO:0016787 GO:0016740 GO:0016301 GO:0009378 GO:0008134 GO:0005525 GO:0005524 GO:0003924 GO:0003724 GO:0003723 GO:0003677 GO:0003676 GO:0000166	GO:0007264 GO:0006810 GO:0006777 GO:0006614 GO:0006576 GO:0006355 GO:0006310 GO:0006281 GO:0002949	none	EM	276.1	4e-28	4612 ±1192 (n=16)	13 ±3 (n=21)
PSME_00000326-RA	Os09g0400100	AT4G39330.1	GO:0046872	none	none	EM	7.5	1e-05	44 ±9 (n=16)	5 ±2 (n=21)
PSME_00000327-RA	GroES	AT4G39330.1	GO:0016491 GO:0008270	GO:0055114	GO:0005622	EM	435.4	5e-37	358 ±103 (n=16)	1 ±0 (n=21)
PSME_00000330-RA	Os09g0400100	AT4G39330.1	GO:0008536	GO:0006886	none	EM	15.6	2e-06	53 ±20 (n=16)	3 ±1 (n=21)
PSME_00000333-RA	Os09g0400100	AT4G39330.1	GO:0016491 GO:0008270	GO:0055114	none	EM	123.9	9e-27	1713 ±651 (n=16)	12 ±2 (n=21)
PSME_00000339-RA	60S ribosomal L11-1	AT5G45775.2	GO:0003735	GO:0006412 GO:0000027	GO:0022625	EM	1.3	3e-08	26218 ±966 (n=16)	19755 ±612 (n=21)
PSME_00000340-RA	tyrosine- phosphatase	AT4G03960.1	none	GO:0009306 GO:0006270	none	NE	1.8	3e-13	1757 ±138 (n=16)	3095 ±70 (n=21)
PSME_00000342-RA	WRKY TF 65 isoform X2	AT1G29280.1	none	none	none	EM	27.3	3e-12	95 ±16 (n=16)	3 ±1 (n=21)
PSME_00000345-RA	DEAD-box ATP-dependent RNA helicase 10	AT5G60990.1	GO:0005524 GO:0004004 GO:0003676	GO:0010501 GO:0006364	none	EM	1.7	1e-37	2033 ±72 (n=16)	1209 ±23 (n=21)
PSME_00000348-RA	DUF1685	AT2G42760.1	GO:0016717	GO:0055114	none	NE	2.2	1e-18	4270 ±277 (n=16)	9328 ±512 (n=21)
PSME_00000352-RA	beta-fructofuranosidase soluble isoenzyme I	AT1G62660.1	GO:0004575 GO:0004564	none	none	NE	4.2	3e-19	5881 ±737 (n=16)	25108 ±2146 (n=21)
PSME_00000362-RA	AT-rich interactive domain-containing 4B	unknown	GO:0050661 GO:0008750	GO:0055114	GO:0016021	EM	1.4	2e-06	3737 ±102 (n=16)	2684 ±142 (n=21)
PSME_00000365-RA	high-affinity nitrate transporter 3.1	AT5G50200.3	none	GO:0015706 GO:0010167	none	NE	6.7	1e-10	45 ±12 (n=16)	307 ±27 (n=21)
PSME_00000366-RA	high-affinity nitrate transporter 3.1	AT5G50200.3	none	GO:0015706 GO:0010167	none	NE	5.4	3e-09	8 ±2 (n=16)	46 ±5 (n=21)
PSME_00000371-RA	N6-adenosine-methyltransferase MT-A70	AT4G10760.1	GO:0008168	GO:0006139	none	NE	1.3	1e-07	1507 ±24 (n=16)	1995 ±72 (n=21)
PSME_00000373-RA	: cold-regulated 413 plasma membrane 1	AT3G50830.1	GO:0050660 GO:0016491	GO:0055114	none	EM	1.6	7e-05	3663 ±409 (n=16)	2326 ±92 (n=21)
PSME_00000374-RA	acetyltransferase At3g50280	AT5G23940.1	GO:0016747	none	none	NE	2	2e-09	415 ±43 (n=16)	853 ±46 (n=21)
PSME_00000375-RA	acyl carrier 2 mitochondrial	AT1G65290.1	GO:0016788	none	none	EM	1.5	1e-20	4578 ±147 (n=16)	3055 ±83 (n=21)
PSME_00000377-RA	mediator of RNA polymerase II transcription subunit 1	unknown	GO:0030170	GO:0009058	none	EM	1.4	1e-04	311 ±12 (n=16)	230 ±13 (n=21)
PSME_00000380-RA	histone H2B	AT3G45980.1	GO:0005524 GO:0004672	GO:0006468	none	EM	1.7	7e-15	5353 ±155 (n=16)	3155 ±160 (n=21)
PSME_00000395-RA	microtubule-associated 70-2	AT1G24764.1	GO:0008017	GO:0007010	none	NE	1.4	2e-11	3503 ±93 (n=16)	4766 ±141 (n=21)
PSME_00000397-RA	UDP-glucuronate:xylan alpha-glucuronosyltransferase 3	AT3G18660.2	GO:0015020	GO:0045492 GO:0009834	GO:0016021 GO:0005802 GO:0005768	NE	3.4	2e-11	124 ±16 (n=16)	420 ±42 (n=21)
PSME_00000399-RA	expansin-A13	AT3G03220.1	none	GO:0009664	GO:0016020 GO:0005618 GO:0005576	NE	11.5	1e-33	444 ±48 (n=16)	5173 ±670 (n=21)
PSME_00000400-RA	60S ribosomal L21-1	AT1G57860.1	GO:0003735	GO:0006412	GO:0022625 GO:0005739	EM	1.4	8e-05	29754 ±1647 (n=16)	21450 ±1287 (n=21)
PSME_00000406-RA	WEB At5g55860	AT1G12150.1	none	GO:0051607	none	NE	5.8	3e-13	4 ±1 (n=16)	25 ±3 (n=21)
PSME_00000408-RA	CMP-sialic acid transporter 5	AT5G65000.1	GO:0005351	GO:0008643	GO:0016021 GO:0000139	NE	1.3	6e-06	680 ±19 (n=16)	897 ±41 (n=21)
PSME_00000412-RA	LRR receptor serine/threonine- kinase ERL1 isoform X2	AT5G62230.1	GO:0003676	none	none	EM	21.2	2e-21	107 ±15 (n=16)	5 ±1 (n=21)
PSME_00000421-RA	pentatricopeptide repeat-containing At5g59900	AT5G59900.1	GO:0020037 GO:0016705 GO:0005506	GO:0055114	GO:0005887	EM	2	1e-11	203 ±12 (n=16)	104 ±7 (n=21)
PSME_00000424-RA	WD repeat-containing 43	AT5G11240.1	GO:0005198	none	GO:0019028	EM	1.5	6e-47	3384 ±47 (n=16)	2226 ±49 (n=21)
PSME_00000426-RA	ribosome biogenesis NSA1	AT1G29320.1	GO:0050660 GO:0016491	GO:0055114	none	EM	1.3	3e-05	834 ±30 (n=16)	667 ±22 (n=21)
PSME_00000428-RA	RNA binding	AT1G06340.1	none	none	none	NE	1.5	6e-05	605 ±44 (n=16)	877 ±42 (n=21)
PSME_00000433-RA	microtubule-associated futsch	unknown	GO:0016903 GO:0008168	GO:0055114	none	EM	1.5	4e-08	1778 ±96 (n=16)	1210 ±49 (n=21)
PSME_00000437-RA	transcription initiation factor TFIID subunit 4b isoform X4	AT5G43130.2	none	none	none	EM	1.9	3e-09	238 ±19 (n=16)	128 ±8 (n=21)
PSME_00000438-RA	transcription initiation factor TFIID subunit 4b	AT5G43130.2	none	GO:0006352	GO:0005669	NE	1.2	8e-06	3351 ±93 (n=16)	4181 ±138 (n=21)
PSME_00000440-RA	Peptide transporter 2 isoform 1	AT2G02040.1	GO:0005215	GO:0006810	GO:0016020	NE	1.7	6e-09	4584 ±243 (n=16)	7915 ±503 (n=21)
PSME_00000444-RA	serine carboxypeptidase 23	AT1G79220.1	GO:0016787 GO:0008236 GO:0004806	GO:0016042 GO:0008152 GO:0006629 GO:0006508	GO:0005576	EM	1.4	7e-05	542 ±29 (n=16)	389 ±21 (n=21)
PSME_00000445-RA	serine carboxypeptidase 23	AT1G79220.1	none	none	none	EM	1.6	2e-07	477 ±21 (n=16)	300 ±20 (n=21)
PSME_00000450-RA	nucleolar 5-2	AT3G05060.1	GO:0030515	GO:0000154	GO:0032040 GO:0031428	EM	1.9	1e-18	7305 ±402 (n=16)	3750 ±188 (n=21)
PSME_00000453-RA	Kinesin heavy chain isoform 1	AT2G47500.1	GO:0005515	none	none	EM	2.3	1e-38	2784 ±101 (n=16)	1190 ±59 (n=21)
PSME_00000476-RA	ATP-dependent chaperone ClpB	AT1G74310.1	GO:0098519 GO:0016887 GO:0016787 GO:0016301 GO:0009378 GO:0008134 GO:0005525 GO:0005524 GO:0003924 GO:0003724 GO:0003723 GO:0003677	GO:0019538 GO:0007264 GO:0007155 GO:0006914 GO:0006810 GO:0006614 GO:0006355 GO:0006310 GO:0006281 GO:0002949	none	NE	4.1	1e-24	2387 ±223 (n=16)	9754 ±813 (n=21)
PSME_00000477-RA	chaperone ClpB1	AT1G74310.1	GO:0098519 GO:0016887 GO:0016787 GO:0016301 GO:0009378 GO:0008134 GO:0005525 GO:0005524 GO:0003924 GO:0003724 GO:0003723 GO:0003677	GO:0019538 GO:0008608 GO:0007264 GO:0007155 GO:0006914 GO:0006810 GO:0006614 GO:0006576 GO:0006355 GO:0006310 GO:0006281 GO:0002949	GO:0042729 GO:0005876	NE	3.5	2e-22	1427 ±129 (n=16)	5029 ±410 (n=21)
PSME_00000479-RA	DNA helicase TBP-interacting	AT5G22330.1	GO:0003682	none	none	EM	1.5	6e-30	4074 ±66 (n=16)	2793 ±70 (n=21)
PSME_00000480-RA	aldo-keto reductase 4 member C9	AT5G62420.1	GO:0004144	none	none	EM	2.1	7e-14	810 ±34 (n=16)	378 ±30 (n=21)
PSME_00000491-RA	isoform 1	AT3G28430.1	none	none	none	NE	1.3	5e-08	395 ±19 (n=16)	530 ±13 (n=21)
PSME_00000497-RA	peptidyl-prolyl cis-trans isomerase CYP38 chloroplastic	AT3G01480.1	GO:0003755	GO:0006457 GO:0000413	GO:0031977 GO:0009570 GO:0009535	EM	1.6	1e-08	392 ±26 (n=16)	251 ±10 (n=21)
PSME_00000498-RA	peptidyl-prolyl cis-trans isomerase CYP38 chloroplastic isoform X2	AT3G01480.1	GO:0003755	GO:0006457 GO:0000413	GO:0031977 GO:0009570 GO:0009535	EM	1.5	5e-07	229 ±9 (n=16)	153 ±9 (n=21)
PSME_00000507-RA	elongation factor G mitochondrial	AT1G45332.1	GO:0031683 GO:0019001 GO:0005525 GO:0005524 GO:0004871 GO:0003924 GO:0003873	GO:0007186 GO:0006000	none	EM	1.4	2e-07	1838 ±63 (n=16)	1347 ±56 (n=21)
PSME_00000508-RA	elongation factor G-2 mitochondrial	AT2G45030.1	GO:0005524 GO:0004672	GO:0006468	none	EM	1.4	6e-10	1585 ±56 (n=16)	1108 ±44 (n=21)
PSME_00000510-RA	serine/threonine phosphatase 2A 59 kDa regulatory subunit B_ gamma isoform	AT4G15415.2	GO:0019888	GO:0007165	GO:0000159	NE	1.5	7e-10	2061 ±88 (n=16)	3048 ±118 (n=21)
PSME_00000513-RA	DJ-1 homolog D isoform X2	AT3G02720.1	GO:0016787 GO:0008234 GO:0004359 GO:0003824	GO:0042823 GO:0042819 GO:0009236 GO:0006541 GO:0006508	none	NE	1.6	6e-13	2729 ±101 (n=16)	4265 ±182 (n=21)
PSME_00000514-RA	Homeobox-leucine zipper ATHB-15 isoform 1	AT1G73240.1	GO:0004553	GO:0005975	none	EM	2.2	3e-84	1854 ±42 (n=16)	832 ±25 (n=21)
PSME_00000523-RA	ROOT PRIMORDIUM DEFECTIVE 1	AT3G58520.1	GO:0003700	GO:0006355	none	EM	2.5	6e-19	1349 ±79 (n=16)	548 ±36 (n=21)
PSME_00000524-RA	pectate lyase 8 isoform X2	AT4G13710.1	GO:0046872 GO:0030570	GO:0045490	none	NE	13	2e-24	99 ±17 (n=16)	1329 ±229 (n=21)
PSME_00000525-RA	UPF0481 At3g47200	AT3G50150.1	none	none	GO:0016021	NE	1.9	2e-08	508 ±41 (n=16)	971 ±64 (n=21)
PSME_00000529-RA	transcription elongation factor SPT5 homolog 1	AT4G08350.1	GO:0016772 GO:0005524	none	none	EM	1.2	2e-11	13004 ±255 (n=16)	10410 ±241 (n=21)
PSME_00000549-RA	proline iminopeptidase	AT2G14260.1	GO:0004177	GO:0006508	GO:0009507 GO:0005829	NE	1.5	3e-12	1260 ±65 (n=16)	1884 ±46 (n=21)
PSME_00000556-RA	aldehyde dehydrogenase	AT1G79440.1	GO:0016833 GO:0016491 GO:0005506	GO:0055114 GO:0009058 GO:0006633	none	EM	98.8	2e-12	192 ±45 (n=16)	1 ±1 (n=21)
PSME_00000557-RA	vacuolar-processing enzyme	AT4G32940.1	GO:0008233	GO:0006508	none	NE	1.6	4e-12	8080 ±243 (n=16)	12584 ±598 (n=21)
PSME_00000558-RA	arginine N-methyltransferase 1.5	AT4G31120.1	GO:0016788	none	none	EM	1.5	7e-22	6908 ±133 (n=16)	4654 ±142 (n=21)
PSME_00000561-RA	cytochrome P450 85A1 isoform X1	AT5G05690.1	GO:0020037 GO:0016705 GO:0005506 GO:0005261 GO:0004932	GO:0055114 GO:0032801 GO:0019076 GO:0007186	GO:0033644 GO:0016021	NE	5	1e-21	1360 ±104 (n=16)	6861 ±892 (n=21)
PSME_00000563-RA	dolichol kinase isoform X1	AT3G45040.1	none	none	GO:0005634	EM	1.4	7e-11	467 ±14 (n=16)	330 ±12 (n=21)
PSME_00000570-RA	isoform 2	AT5G16720.1	none	none	none	NE	17.6	1e-28	122 ±24 (n=16)	2225 ±299 (n=21)
PSME_00000575-RA	anthranilate synthase alpha subunit 2 chloroplastic isoform X2	AT2G29690.1	GO:0004523 GO:0003676	none	none	EM	1.8	3e-22	6186 ±362 (n=16)	3401 ±89 (n=21)
PSME_00000576-RA	anthranilate synthase alpha subunit 1 chloroplastic	AT5G05730.2	none	GO:0007076	GO:0000796	EM	1.7	2e-10	2576 ±169 (n=16)	1501 ±69 (n=21)
PSME_00000585-RA	delta-1-pyrroline-5-carboxylate synthase	AT2G39800.1	GO:0008776 GO:0004350 GO:0004349	GO:0055114 GO:0016310 GO:0006561	GO:0005737	EM	1.4	1e-05	683 ±38 (n=16)	497 ±20 (n=21)
PSME_00000588-RA	CASP 1	unknown	GO:0004719	GO:0006479	GO:0016021 GO:0005886	NE	1.5	2e-06	4198 ±303 (n=16)	6317 ±350 (n=21)
PSME_00000591-RA	midasin isoform X3	AT1G67120.1	GO:0042802 GO:0008270	GO:0051262	none	EM	1.5	8e-14	4837 ±173 (n=16)	3185 ±112 (n=21)
PSME_00000594-RA	4-hydroxy-4-methyl-2-oxoglutarate aldolase 2	AT5G16450.1	GO:0047443 GO:0046872 GO:0008948 GO:0008428 GO:0008168	GO:0051252 GO:0043086 GO:0032259	none	NE	4.5	7e-68	2013 ±129 (n=16)	9159 ±512 (n=21)
PSME_00000604-RA	homeobox-leucine zipper HOX11	AT5G06710.1	GO:0016757	none	GO:0016020	EM	2.8	2e-07	17844 ±1305 (n=16)	6365 ±968 (n=21)
PSME_00000609-RA	THO complex subunit 4D	AT5G02530.1	GO:0016788	none	none	EM	1.6	1e-08	9354 ±744 (n=16)	5859 ±245 (n=21)
PSME_00000610-RA	serine/threonine- kinase ppk15 isoform X2	AT5G35980.1	GO:0016773 GO:0005524 GO:0004672	GO:0006468	GO:0016020	NE	1.5	8e-07	4548 ±177 (n=16)	6988 ±462 (n=21)
PSME_00000613-RA	alpha-ketoglutarate-dependent dioxygenase abh1	AT3G14160.1	GO:0016491	GO:0008152	none	NE	2.6	2e-33	275 ±19 (n=16)	729 ±35 (n=21)
PSME_00000617-RA	NADH dehydrogenase	AT5G47570.1	none	none	GO:0016021 GO:0005747	EM	1.5	9e-11	2598 ±160 (n=16)	1744 ±47 (n=21)
PSME_00000620-RA	aldehyde dehydrogenase	AT5G62530.1	GO:0008289 GO:0003677	GO:0006914 GO:0006355	none	EM	1.8	9e-61	6516 ±153 (n=16)	3704 ±84 (n=21)
PSME_00000622-RA	Mitochondrial glyco isoform 1	AT5G02050.1	GO:0051287 GO:0016616 GO:0005520	GO:0055114 GO:0001558	GO:0005576	EM	2	1e-16	15893 ±749 (n=16)	7823 ±493 (n=21)
PSME_00000629-RA	chorismate synthase chloroplastic isoform X2	AT1G48850.1	GO:0004107	GO:0009073	none	NE	1.8	2e-21	8795 ±360 (n=16)	15439 ±664 (n=21)
PSME_00000630-RA	Emb:CAB10253.1 isoform 4	AT5G43870.1	GO:0005524 GO:0004672	GO:0006468	none	EM	8.7	1e-06	172 ±34 (n=16)	18 ±5 (n=21)
PSME_00000633-RA	sister chromatid cohesion 1 3	AT5G16270.1	GO:0016866	GO:0030244	none	EM	1.8	1e-32	1600 ±27 (n=16)	891 ±36 (n=21)
PSME_00000641-RA	L484_007981	AT3G20790.1	none	GO:0008152	none	EM	1.5	1e-16	3450 ±94 (n=16)	2280 ±85 (n=21)
PSME_00000643-RA	cycloartenol Synthase	AT2G07050.1	GO:0016871	GO:0019745 GO:0010686 GO:0010027 GO:0009555	GO:0005773	EM	1.7	7e-06	96 ±7 (n=16)	56 ±5 (n=21)
PSME_00000645-RA	DCL chloroplastic	AT1G45230.1	none	none	none	NE	1.7	7e-08	852 ±32 (n=16)	1447 ±111 (n=21)
PSME_00000647-RA	ATP-binding cassette transporter	AT1G59870.1	GO:0046872	none	none	EM	28.9	6e-19	1336 ±300 (n=16)	43 ±11 (n=21)
PSME_00000652-RA	alpha/beta fold hydrolase	AT2G36290.1	GO:0016787	none	none	NE	1.7	2e-12	2080 ±135 (n=16)	3522 ±127 (n=21)
PSME_00000653-RA	catalytic	AT3G48410.1	GO:0016758	GO:0030259 GO:0008152 GO:0005975	none	EM	1.6	8e-23	2837 ±101 (n=16)	1746 ±54 (n=21)
PSME_00000654-RA	Catalytic isoform 1	AT2G36290.1	GO:0005524 GO:0005515 GO:0004672	GO:0006468	none	EM	26.9	6e-06	8 ±3 (n=16)	0 ±0 (n=21)
PSME_00000659-RA	E3 ubiquitin- ligase XBAT33 isoform X2	AT5G07270.1	GO:0008270 GO:0004842	GO:0016567	none	EM	1.6	1e-12	1952 ±89 (n=16)	1232 ±43 (n=21)
PSME_00000660-RA	TCM_044838	AT5G06970.1	none	none	none	NE	1.5	3e-19	706 ±30 (n=16)	1088 ±24 (n=21)
PSME_00000661-RA	Munc13 PATROL1	AT5G06970.1	none	none	none	NE	1.5	9e-06	260 ±16 (n=16)	383 ±18 (n=21)
PSME_00000662-RA	TCM_044838	AT5G06970.1	none	none	none	NE	1.6	7e-06	146 ±10 (n=16)	233 ±12 (n=21)
PSME_00000667-RA	TRNA/rRNA methyltransferase	AT2G19870.1	GO:0005515	GO:0045040	GO:0005742	EM	1.3	3e-14	1462 ±24 (n=16)	1096 ±31 (n=21)
PSME_00000671-RA	TRNA/rRNA methyltransferase	AT2G19870.1	GO:0003677	none	none	EM	1.3	1e-05	245 ±8 (n=16)	183 ±9 (n=21)
PSME_00000674-RA	beta-galactosidase 8	AT2G28470.1	GO:0030246 GO:0004565	GO:0005975	GO:0009341	NE	6.7	3e-17	443 ±51 (n=16)	2997 ±407 (n=21)
PSME_00000683-RA	homeobox knotted-1 3	AT5G11060.1	GO:0003677	GO:0006355	none	NE	11	3e-114	201 ±20 (n=16)	2226 ±116 (n=21)
PSME_00000749-RA	structural maintenance of chromosomes 4	AT5G48600.2	GO:0008536 GO:0005515	GO:0006886	GO:0005634	EM	1.7	8e-15	6637 ±115 (n=16)	3985 ±212 (n=21)
PSME_00000750-RA	structural maintenance of chromosomes 4	AT5G48600.2	none	GO:0055085	GO:0016020	EM	1.8	8e-11	692 ±50 (n=16)	383 ±16 (n=21)
PSME_00000757-RA	activating signal cointegrator 1 complex subunit 3	AT5G61140.2	GO:0005524 GO:0004386 GO:0003676	none	none	NE	1.3	2e-10	1474 ±39 (n=16)	1955 ±58 (n=21)
PSME_00000763-RA	BTB/POZ and MATH domain-containing 1 isoform X2	AT3G06190.1	GO:0005515	none	none	NE	1.3	1e-35	2798 ±42 (n=16)	3632 ±47 (n=21)
PSME_00000773-RA	sister chromatid cohesion DCC1	AT2G44580.1	GO:0030246	none	none	EM	4.4	3e-06	3 ±0 (n=16)	1 ±0 (n=21)
PSME_00000774-RA	LRR receptor serine/threonine- kinase At2g24230	AT5G45800.1	GO:0005524 GO:0005515 GO:0004672	GO:0006468	none	NE	3.3	1e-12	200 ±27 (n=16)	656 ±45 (n=21)
PSME_00000778-RA	pseudouridine-5_-monophosphatase	AT3G10970.1	GO:0016787	GO:0008152	none	NE	2.4	2e-24	276 ±14 (n=16)	658 ±41 (n=21)
PSME_00000779-RA	pseudouridine-5_-phosphatase	AT3G10970.1	GO:0016787	GO:0008152	none	NE	2.5	3e-10	30 ±4 (n=16)	74 ±6 (n=21)
PSME_00000781-RA	DNA gyrase subunit A	AT3G10690.1	GO:0015299	GO:0055085 GO:0006812	GO:0016021	EM	2.6	1e-43	4887 ±134 (n=16)	1896 ±102 (n=21)
PSME_00000782-RA	nucleobase-ascorbate transporter 2	AT2G34190.1	GO:0005215	GO:0055085 GO:0006810	GO:0016020	NE	6.7	1e-39	3683 ±166 (n=16)	24947 ±2837 (n=21)
PSME_00000783-RA	uroporphyrinogen decarboxylase	AT2G40490.1	GO:0046983 GO:0043565 GO:0003700	GO:0006355	none	EM	1.6	8e-12	1122 ±45 (n=16)	717 ±31 (n=21)
PSME_00000785-RA	5_-3_ exoribonuclease 3	AT1G75660.1	GO:0008270 GO:0004534 GO:0003676	GO:0090503	GO:0005634	EM	2	3e-07	222 ±28 (n=16)	109 ±8 (n=21)
PSME_00000788-RA	Os03g0299900	AT4G33680.1	GO:0030170 GO:0010285 GO:0005507	GO:0009862 GO:0009735 GO:0009089	GO:0009570	EM	1.8	5e-35	12765 ±398 (n=16)	7232 ±219 (n=21)
PSME_00000794-RA	transmembrane 115	AT3G07950.1	GO:0016301 GO:0005524 GO:0003724 GO:0003723	GO:0008152	none	EM	1.4	2e-05	4536 ±285 (n=16)	3330 ±111 (n=21)
PSME_00000798-RA	band 3 anion transport	AT4G32510.1	GO:0098519 GO:0016887 GO:0016301 GO:0009378 GO:0005525 GO:0005524 GO:0003924	GO:0007264 GO:0006310 GO:0006281	GO:0016020	EM	3.9	2e-05	217 ±44 (n=16)	55 ±16 (n=21)
PSME_00000801-RA	cyclophilin	AT2G29960.1	GO:0005524	none	none	EM	1.8	4e-46	30745 ±962 (n=16)	17215 ±434 (n=21)
PSME_00000802-RA	ubiquitin fusion degradation 1 homolog	AT2G21270.3	GO:0005515	GO:0006511	none	NE	1.5	2e-06	1280 ±59 (n=16)	1893 ±108 (n=21)
PSME_00000804-RA	TCM_021901	AT5G02160.1	GO:0051082 GO:0031072	none	none	NE	6.5	3e-13	180 ±33 (n=16)	1200 ±232 (n=21)
PSME_00000809-RA	Golgin sub A member 4	AT5G25590.1	none	none	none	NE	1.8	1e-13	219 ±11 (n=16)	394 ±22 (n=21)
PSME_00000817-RA	SAL1 phosphatase	AT5G63980.1	GO:0005515	none	none	EM	1.6	2e-11	1442 ±30 (n=16)	882 ±52 (n=21)
PSME_00000833-RA	villin-4	AT4G30160.2	GO:0042393 GO:0018024 GO:0008270 GO:0005515	GO:0034968	GO:0005634	EM	1.9	6e-19	6055 ±401 (n=16)	3144 ±94 (n=21)
PSME_00000835-RA	structural maintenance of chromosomes 4	AT5G48600.2	none	none	none	EM	2.2	6e-08	724 ±44 (n=16)	330 ±36 (n=21)
PSME_00000840-RA	threonine dehydratase biosynthetic chloroplastic	AT3G10050.1	GO:0030170 GO:0005525 GO:0004794	GO:0009097 GO:0008652	GO:0009536	EM	1.4	6e-06	5129 ±132 (n=16)	3727 ±198 (n=21)
PSME_00000852-RA	LRR receptor serine/threonine- kinase ERL1	AT5G62230.1	GO:0016887 GO:0009378 GO:0008134 GO:0005524 GO:0003724 GO:0003723 GO:0003678	GO:0006355 GO:0006310 GO:0006281 GO:0002949	none	EM	17.7	4e-07	786 ±93 (n=16)	38 ±13 (n=21)
PSME_00000854-RA	LRR receptor serine/threonine- kinase ERL1 isoform X1	AT5G62230.1	GO:0046983 GO:0045182 GO:0042802	GO:0006417	none	EM	35.9	1e-77	6326 ±374 (n=16)	172 ±30 (n=21)
PSME_00000867-RA	Coatomer subunit beta-1	AT1G15520.1	GO:0098519 GO:0016887 GO:0016301 GO:0009378 GO:0005525 GO:0005524 GO:0003924	GO:0007264 GO:0006614 GO:0006576 GO:0006310 GO:0006281 GO:0002949	GO:0016020	NE	7.5	9e-25	2830 ±373 (n=16)	21418 ±2572 (n=21)
PSME_00000869-RA	Coatomer subunit beta-1	AT1G59870.1	GO:0098519 GO:0016887 GO:0016301 GO:0009378 GO:0005525 GO:0005524 GO:0003924	GO:0006576 GO:0006310 GO:0006281 GO:0002949	GO:0016020	NE	8.4	1e-13	279 ±36 (n=16)	2403 ±407 (n=21)
PSME_00000876-RA	Hematological and neurological expressed 1	AT4G39860.1	GO:0003676	none	none	EM	1.9	6e-14	8796 ±212 (n=16)	4525 ±316 (n=21)
PSME_00000878-RA	isoform 2	AT2G43945.1	GO:0016491 GO:0016209	GO:0055114 GO:0009405	none	EM	1.4	2e-06	2153 ±53 (n=16)	1525 ±106 (n=21)
PSME_00000879-RA	cationic amino acid transporter 1	AT4G21120.1	GO:0003735	GO:0006412	GO:0005840	EM	3.9	2e-06	139 ±15 (n=16)	35 ±7 (n=21)
PSME_00000888-RA	plasma-membrane choline transporter	AT4G38640.1	none	none	none	NE	19.3	9e-21	3 ±1 (n=16)	71 ±9 (n=21)
PSME_00000889-RA	Nuclear factor 1 A-type isoform 1	AT5G17640.1	none	none	none	EM	1.5	3e-08	4692 ±147 (n=16)	3050 ±179 (n=21)
PSME_00000893-RA	methyl-CpG-binding domain-containing 2	AT5G35330.1	GO:0016491	GO:0045454	none	EM	4.1	1e-43	2311 ±128 (n=16)	568 ±41 (n=21)
PSME_00000894-RA	receptor homology region transmembrane domain- and RING domain-containing 2	AT1G71980.1	GO:0008270 GO:0005515 GO:0004842	none	GO:0005680	NE	4.1	7e-37	1890 ±58 (n=16)	7831 ±735 (n=21)
PSME_00000895-RA	receptor homology region transmembrane domain- and RING domain-containing 1 isoform X2	AT1G71980.1	GO:0016874 GO:0008270	none	GO:0016021	NE	4.5	2e-70	343 ±13 (n=16)	1550 ±100 (n=21)
PSME_00000897-RA	homologous-pairing 2 homolog	AT1G13330.1	GO:0005515	none	none	EM	1.8	1e-04	956 ±55 (n=16)	528 ±70 (n=21)
PSME_00000898-RA	zinc finger 598	AT3G62240.1	GO:0008270	none	none	NE	1.4	1e-13	2928 ±108 (n=16)	4162 ±107 (n=21)
PSME_00000911-RA	expansin-A9	AT2G37640.1	none	GO:0010114 GO:0009831 GO:0009828 GO:0009826 GO:0009739 GO:0006949	GO:0016020 GO:0005618 GO:0005576	NE	31.3	4e-05	0 ±0 (n=16)	19 ±7 (n=21)
PSME_00000912-RA	2-oxoisovalerate dehydrogenase subunit beta 1 mitochondrial isoform X1	AT1G55510.1	GO:0004739	GO:0055114	none	NE	1.6	7e-09	2790 ±89 (n=16)	4342 ±246 (n=21)
PSME_00000913-RA	cytochrome b5 domain-containing RLF	AT5G09680.1	GO:0046872 GO:0020037	GO:0010311	GO:0005829	NE	1.7	3e-20	1164 ±51 (n=16)	1964 ±66 (n=21)
PSME_00000915-RA	Pmr5/Cas1p GDSL/SGNH acyl-esterase	AT3G03210.1	GO:0016491	GO:0055114	none	EM	1.3	3e-05	780 ±40 (n=16)	589 ±21 (n=21)
PSME_00000919-RA	Os04g0584800	AT5G65960.1	GO:0005525	GO:0007264	none	NE	1.2	6e-09	1708 ±44 (n=16)	2097 ±43 (n=21)
PSME_00000921-RA	ubiquitin- ligase	AT5G01450.1	GO:0008270 GO:0005515	none	none	NE	5.2	3e-47	417 ±23 (n=16)	2193 ±177 (n=21)
PSME_00000923-RA	biotin carboxylase 1 chloroplastic	AT5G35360.3	GO:0016491 GO:0010181	GO:0055114	none	EM	1.6	6e-11	7059 ±471 (n=16)	4552 ±111 (n=21)
PSME_00000925-RA	L-ascorbate oxidase homolog isoform X1	AT4G22010.1	GO:0016491 GO:0005507	GO:0055114	none	NE	2.9	4e-09	1682 ±153 (n=16)	4864 ±573 (n=21)
PSME_00000930-RA	cytochrome P450 CYP736A12	AT4G36220.1	GO:0003735	GO:0006412	GO:0005840	EM	44.8	3e-10	13 ±4 (n=16)	0 ±0 (n=21)
PSME_00000941-RA	E3 ubiquitin- ligase MARCH10	AT5G60580.2	none	GO:0055085	GO:0016021	NE	3.8	9e-25	160 ±8 (n=16)	614 ±56 (n=21)
PSME_00000942-RA	Os02g0165000	AT5G60580.2	GO:0008270 GO:0005515	none	none	NE	4.4	9e-28	144 ±8 (n=16)	638 ±62 (n=21)
PSME_00000945-RA	small RNA 2_-O-methyltransferase isoform X2	AT4G20910.1	GO:0008173 GO:0008171	GO:0006457 GO:0001510	none	EM	3.1	4e-51	3310 ±114 (n=16)	1073 ±60 (n=21)
PSME_00000946-RA	4-hydroxy-3-methylbut-2-en-1-yl diphosphate synthase chloroplastic	AT5G60600.1	GO:0046429	GO:0055114 GO:0016114	none	NE	2	5e-09	2447 ±121 (n=16)	4788 ±467 (n=21)
PSME_00000947-RA	UNIFOLIATA	AT5G61850.1	GO:0030599 GO:0005515	GO:0042545	GO:0005618	EM	2.3	4e-06	1714 ±80 (n=16)	745 ±117 (n=21)
PSME_00000951-RA	cadmium-induced AS8 isoform X3	unknown	none	none	none	NE	1.6	4e-07	1237 ±39 (n=16)	1963 ±144 (n=21)
PSME_00000953-RA	2-alkenal reductase (NADP(+)-dependent) isoform X2	AT5G16990.1	GO:0016491 GO:0008270	GO:0055114	none	EM	3.3	1e-06	1125 ±151 (n=16)	339 ±53 (n=21)
PSME_00000954-RA	potassium transporter 2 isoform X1	AT2G40540.1	GO:0015079	GO:0071805	GO:0016020	NE	2.1	2e-14	610 ±52 (n=16)	1304 ±80 (n=21)
PSME_00000957-RA	serine/threonine- kinase AFC2	AT4G24740.1	GO:0016773 GO:0005524 GO:0004672	GO:0006468	GO:0016020	NE	32.8	2e-94	49 ±7 (n=16)	1623 ±143 (n=21)
PSME_00000958-RA	serine/threonine- kinase AFC2	AT4G24740.1	GO:0016773 GO:0005524 GO:0004672	GO:0006468	GO:0016020	NE	46.7	7e-69	45 ±10 (n=16)	2160 ±252 (n=21)
PSME_00000970-RA	microtubule-associated 70-2	AT1G24764.1	none	none	GO:0016020	EM	1.4	3e-08	5281 ±248 (n=16)	3881 ±115 (n=21)
PSME_00000973-RA	receptor kinase At5g47070	AT2G28940.2	GO:0005524 GO:0004672	GO:0006468	none	NE	1.2	4e-07	3041 ±70 (n=16)	3774 ±111 (n=21)
PSME_00000977-RA	transmembrane	unknown	none	none	GO:0016021	NE	1.4	1e-07	534 ±29 (n=16)	727 ±17 (n=21)
PSME_00000982-RA	UPF0587 C1orf123	AT4G32930.2	none	none	none	NE	1.9	1e-35	910 ±28 (n=16)	1754 ±66 (n=21)
PSME_00000986-RA	auxin response factor 18	AT4G30080.1	GO:0004144	GO:0045017	none	EM	2.3	2e-09	53 ±3 (n=16)	23 ±3 (n=21)
PSME_00001023-RA	TF LUX isoform X2	AT2G03500.1	none	none	none	NE	36.6	6e-05	0 ±0 (n=16)	10 ±4 (n=21)
PSME_00001026-RA	molybdate-anion transporter	AT2G23093.1	GO:0016818 GO:0005524 GO:0003677	GO:0009607 GO:0006952 GO:0006260	GO:0005634	EM	1.5	1e-08	340 ±12 (n=16)	229 ±12 (n=21)
PSME_00001027-RA	coiled-coil domain-containing 25	AT5G11500.1	none	none	none	NE	1.5	7e-10	2865 ±111 (n=16)	4375 ±210 (n=21)
PSME_00001030-RA	leucine-rich repeat extensin 4	unknown	none	none	none	EM	681	1e-36	2637 ±616 (n=16)	3 ±1 (n=21)
PSME_00001036-RA	oxysterol-binding -related 1D	AT4G08180.1	none	none	none	NE	1.5	2e-08	1086 ±49 (n=16)	1668 ±82 (n=21)
PSME_00001042-RA	elongator complex 3 isoform X1	AT5G50320.1	GO:0051536 GO:0008080	GO:2000025 GO:0035265 GO:0010928 GO:0010084 GO:0009294 GO:0008283 GO:0002098	GO:0033588 GO:0005829 GO:0005719	NE	1.2	1e-05	541 ±20 (n=16)	669 ±16 (n=21)
PSME_00001049-RA	ROOT PRIMORDIUM DEFECTIVE 1	AT4G01037.1	none	none	none	EM	2.3	2e-24	812 ±41 (n=16)	357 ±19 (n=21)
PSME_00001050-RA	UPF0544 C5orf45 homolog isoform X1	AT1G71760.2	GO:0003735	GO:0006412	GO:0005840 GO:0005622	EM	2.3	7e-19	235 ±14 (n=16)	101 ±7 (n=21)
PSME_00001057-RA	glutathione S-transferase F8 chloroplastic	AT3G03190.1	GO:0046872 GO:0016787 GO:0003993	none	none	EM	2.9	2e-07	116 ±16 (n=16)	40 ±4 (n=21)
PSME_00001060-RA	UDP-N-acetylglucosamine--peptide N-acetylglucosaminyltransferase SEC	AT3G04240.1	GO:0046983 GO:0042802 GO:0005515	GO:0045040	GO:0005742	NE	1.3	2e-06	5309 ±277 (n=16)	7130 ±217 (n=21)
PSME_00001062-RA	aspartate carbamoyltransferase chloroplastic	AT3G20330.1	GO:0020037 GO:0016705 GO:0005506	GO:0055114	none	EM	1.5	8e-16	3175 ±94 (n=16)	2062 ±77 (n=21)
PSME_00001063-RA	PRD1	AT4G14180.1	none	none	none	EM	3.4	7e-10	114 ±11 (n=16)	33 ±5 (n=21)
PSME_00001065-RA	transport SEC23	AT4G14160.1	GO:0003677	GO:0006334	GO:0005634 GO:0000786	EM	1.3	3e-11	1086 ±27 (n=16)	842 ±22 (n=21)
PSME_00001071-RA	alcohol dehydrogenase 1	AT1G77120.1	none	GO:0019538	none	EM	4.4	3e-08	2225 ±321 (n=16)	497 ±102 (n=21)
PSME_00001072-RA	alcohol dehydrogenase	AT1G77120.1	GO:0051287 GO:0016616 GO:0016153	GO:0055114 GO:0006813	none	NE	11.6	3e-121	2162 ±162 (n=16)	25266 ±1594 (n=21)
PSME_00001081-RA	porphobilinogen deaminase chloroplastic isoform X3	AT5G08280.1	GO:0004418	GO:0033014 GO:0018160	none	EM	1.6	3e-12	708 ±28 (n=16)	448 ±21 (n=21)
PSME_00001092-RA	peroxidase 19	AT2G34060.1	GO:0046872 GO:0020037 GO:0004601	GO:0098869 GO:0055114 GO:0042744 GO:0009664 GO:0006979	GO:0016020 GO:0009505 GO:0005576	EM	2.9	1e-09	281 ±26 (n=16)	97 ±13 (n=21)
PSME_00001102-RA	WD repeat and HMG-box DNA-binding 1	AT3G42660.1	none	none	none	EM	1.5	2e-05	2537 ±83 (n=16)	1679 ±124 (n=21)
PSME_00001103-RA	E3 ubiquitin- ligase BAH1 isoform X1	AT2G38920.1	GO:0046872 GO:0008270 GO:0005515	none	none	NE	34.6	1e-09	4 ±2 (n=16)	177 ±33 (n=21)
PSME_00001106-RA	subtilisin protease	AT3G14240.1	GO:0005337	GO:0006810	GO:0016021	EM	3.2	1e-05	10258 ±676 (n=16)	3215 ±616 (n=21)
PSME_00001110-RA	DAG chloroplastic	AT1G11430.1	GO:0046872 GO:0005515	GO:0090263 GO:0016567	none	EM	2.2	3e-28	5801 ±279 (n=16)	2658 ±122 (n=21)
PSME_00001112-RA	glycine-rich domain-containing 2	AT1G56230.1	none	none	none	NE	11.4	2e-18	10 ±2 (n=16)	113 ±15 (n=21)
PSME_00001125-RA	UPF0496 At1g20180	AT3G19330.1	GO:0048472	GO:0009236 GO:0006974 GO:0006919 GO:0006915 GO:0001836	GO:0016021	NE	1.5	7e-06	193 ±13 (n=16)	286 ±13 (n=21)
PSME_00001126-RA	E3 ubiquitin- ligase At3g02290 isoform X2	AT5G41350.1	GO:0046872 GO:0008270 GO:0005515 GO:0004842	none	GO:0005680	NE	1.7	2e-15	646 ±39 (n=16)	1070 ±29 (n=21)
PSME_00001127-RA	NAC domain-containing 78	AT5G04410.1	GO:0003677	GO:0006355	none	NE	1.9	1e-18	20963 ±770 (n=16)	40666 ±2282 (n=21)
PSME_00001129-RA	UDP-galactose transporter 2	AT1G76670.1	GO:0016491 GO:0005507	GO:0055114	none	EM	1.6	2e-09	3407 ±196 (n=16)	2180 ±94 (n=21)
PSME_00001133-RA	pentatricopeptide repeat-containing At3g24000 mitochondrial	AT2G03880.1	GO:0004650	GO:0005975	none	EM	2.3	2e-09	58 ±5 (n=16)	26 ±2 (n=21)
PSME_00001137-RA	cysteine ase inhibitor 6	AT3G12490.2	GO:0050660 GO:0019139 GO:0016491	GO:0055114 GO:0009690	none	EM	4	4e-15	968 ±162 (n=16)	238 ±30 (n=21)
PSME_00001138-RA	Copper ion binding isoform 2	AT4G05400.1	GO:0016872 GO:0004565 GO:0004553	GO:0005975	GO:0009341	EM	1.5	1e-07	1796 ±62 (n=16)	1227 ±65 (n=21)
PSME_00001149-RA	homeobox-leucine zipper ROC8 isoform X2	AT4G04890.1	GO:0008270 GO:0005515 GO:0004017	none	none	EM	20.4	2e-12	3772 ±317 (n=16)	168 ±49 (n=21)
PSME_00001151-RA	UBX domain-containing 2 isoform X2	AT1G14570.2	GO:0005515	none	none	NE	1.3	2e-08	2689 ±87 (n=16)	3394 ±82 (n=21)
PSME_00001162-RA	sucrose synthase 2	AT4G02280.1	GO:0016157	GO:0005985	none	NE	1.7	2e-07	27928 ±2103 (n=16)	46123 ±2508 (n=21)
PSME_00001166-RA	DNA mismatch repair MSH7 isoform X1	AT3G24495.1	none	none	GO:0016020	EM	2	2e-34	4902 ±147 (n=16)	2413 ±99 (n=21)
PSME_00001170-RA	Triacylglycerol lipase	AT3G14360.1	none	none	none	EM	2.3	1e-06	296 ±17 (n=16)	126 ±19 (n=21)
PSME_00001187-RA	dentin sialophospho	AT4G35730.1	GO:0045182 GO:0005524 GO:0005515 GO:0003678	GO:0016192 GO:0006886 GO:0006417 GO:0006260	none	EM	1.5	1e-12	1501 ±47 (n=16)	1034 ±36 (n=21)
PSME_00001197-RA	sister chromatid cohesion DCC1	AT2G44580.1	GO:0004252	none	GO:0005886	EM	1.7	4e-09	1973 ±43 (n=16)	1155 ±84 (n=21)
PSME_00001199-RA	anamorsin homolog	AT5G18400.2	GO:0051536 GO:0008168	GO:0016226 GO:0008152	GO:0005737	NE	9.6	2e-62	1270 ±114 (n=16)	12299 ±876 (n=21)
PSME_00001200-RA	xyloglucan endotransglucosylase/hydrolase 9	AT4G03210.1	GO:0016762 GO:0008233 GO:0005200 GO:0004553	GO:0030474 GO:0006465 GO:0006073 GO:0005975	GO:0048046 GO:0016021 GO:0005823 GO:0005787 GO:0005618	NE	11.5	7e-33	40 ±8 (n=16)	470 ±58 (n=21)
PSME_00001208-RA	xyloglucan endotransglucosylase/hydrolase 9	AT4G03210.1	GO:0016762 GO:0004553	GO:0006073 GO:0005975	GO:0048046 GO:0005618	NE	4.1	4e-05	115 ±23 (n=16)	488 ±150 (n=21)
PSME_00001211-RA	DUF21 domain-containing At2g14520	AT4G33700.1	none	none	none	NE	5.7	7e-07	233 ±55 (n=16)	1372 ±250 (n=21)
PSME_00001214-RA	O-acyltransferase isoform 1	AT3G49210.1	GO:0051082 GO:0005509	GO:0006457	GO:0005783	EM	2	3e-05	142 ±17 (n=16)	69 ±6 (n=21)
PSME_00001216-RA	UPF0553	unknown	none	none	GO:0016021	EM	3.3	7e-09	2490 ±146 (n=16)	758 ±115 (n=21)
PSME_00001217-RA	formamidase C869.04 isoform X4	AT4G37560.1	GO:0016811	none	none	NE	3.6	6e-49	1027 ±75 (n=16)	3686 ±186 (n=21)
PSME_00001220-RA	alcohol dehydrogenase 4	AT1G32780.1	GO:0051287 GO:0016616	GO:0055114 GO:0019062 GO:0019058 GO:0007155 GO:0006813	none	NE	14	3e-22	199 ±44 (n=16)	2882 ±458 (n=21)
PSME_00001221-RA	alcohol dehydrogenase 4	AT1G32780.1	none	GO:0055114	none	NE	28.5	1e-19	49 ±9 (n=16)	1499 ±331 (n=21)
PSME_00001232-RA	GTP-binding nuclear Ran-A1	AT5G55190.1	GO:0016788	none	none	EM	1.4	3e-10	61315 ±1970 (n=16)	44496 ±1510 (n=21)
PSME_00001234-RA	transmembrane	AT5G11280.1	none	none	GO:0016021 GO:0009507	NE	1.3	1e-09	1580 ±69 (n=16)	2134 ±48 (n=21)
PSME_00001236-RA	RING/U-box super	AT2G15580.1	GO:0046872 GO:0008270 GO:0005515 GO:0004842	none	GO:0005680	NE	5.2	1e-05	35 ±6 (n=16)	190 ±36 (n=21)
PSME_00001244-RA	cyclin-B3-1 isoform X2	AT1G16330.1	GO:0004869	none	none	EM	1.7	9e-22	1524 ±50 (n=16)	911 ±33 (n=21)
PSME_00001246-RA	nuclear TF Y subunit A-3 isoform X1	AT1G30500.2	GO:0005524 GO:0005515 GO:0004672	GO:0006468	none	EM	9.2	1e-47	8217 ±533 (n=16)	888 ±121 (n=21)
PSME_00001249-RA	solute carrier 25 member 44	AT1G72820.1	none	GO:0006189	none	NE	1.4	6e-06	357 ±6 (n=16)	488 ±26 (n=21)
PSME_00001257-RA	NRT1/ PTR 5.10	AT1G22540.1	GO:0005215	GO:0055085 GO:0006810	GO:0016021 GO:0016020	NE	2.2	7e-18	1276 ±99 (n=16)	2763 ±128 (n=21)
PSME_00001266-RA	E3 ubiquitin ligase RIN2 isoform X2	AT4G25230.1	GO:0046872 GO:0008270 GO:0005515 GO:0004842	none	GO:0005680	NE	1.2	3e-13	3833 ±77 (n=16)	4670 ±74 (n=21)
PSME_00001272-RA	arginine/serine-rich-splicing factor RSP41 isoform X1	AT3G61860.1	GO:0046872 GO:0004535 GO:0003723 GO:0003676	GO:0006402	GO:0005737 GO:0005634	NE	9.4	5e-20	313 ±71 (n=16)	3012 ±309 (n=21)
PSME_00001277-RA	arginine/serine-rich-splicing factor RSP40 isoform X2	AT3G61860.1	GO:0003735	GO:0006412	GO:0005840 GO:0005622	EM	1.5	1e-11	1878 ±91 (n=16)	1259 ±39 (n=21)
PSME_00001282-RA	ZCN9	AT1G65480.1	GO:0003690	GO:0006355	GO:0005739	EM	350.6	2e-58	172 ±20 (n=16)	0 ±0 (n=21)
PSME_00001283-RA	SNAP25 homologous SNAP33	AT5G61210.1	none	none	GO:0005886	NE	1.2	4e-06	2874 ±75 (n=16)	3508 ±104 (n=21)
PSME_00001285-RA	two-component response regulator APRR2	AT4G18020.1	none	GO:0000160	none	NE	19.5	2e-40	114 ±8 (n=16)	2283 ±347 (n=21)
PSME_00001293-RA	FLX 2	AT1G67170.1	GO:0019825	none	none	EM	1.6	3e-26	34507 ±1226 (n=16)	21365 ±573 (n=21)
PSME_00001294-RA	FLX 2	AT1G67170.1	GO:0016758	GO:0008152	none	EM	1.3	2e-06	6894 ±155 (n=16)	5237 ±237 (n=21)
PSME_00001299-RA	tetraspanin-8	AT2G23810.1	GO:0050662 GO:0016491 GO:0004488 GO:0003824	GO:0055114 GO:0009396	none	EM	2	7e-11	20774 ±776 (n=16)	10510 ±878 (n=21)
PSME_00001301-RA	2-aminoethanethiol dioxygenase isoform X2	AT5G15120.1	GO:0016702	GO:0055114	none	NE	1.4	6e-11	804 ±36 (n=16)	1093 ±18 (n=21)
PSME_00001309-RA	phosphatase 2C 9 isoform X1	AT1G34750.1	GO:0003824	none	none	NE	4.2	1e-32	626 ±24 (n=16)	2664 ±265 (n=21)
PSME_00001319-RA	Raffinose synthase isoform 3	AT3G57520.1	GO:0003676	none	none	EM	4.4	2e-08	19 ±2 (n=16)	4 ±1 (n=21)
PSME_00001335-RA	leucine--tRNA ligase chloroplastic/mitochondrial	AT4G04350.1	GO:0005524 GO:0004823	GO:0009793 GO:0006429	GO:0009570 GO:0005829 GO:0005739	EM	1.8	2e-05	141 ±9 (n=16)	80 ±10 (n=21)
PSME_00001336-RA	leucine--tRNA ligase mitochondrial	AT4G04350.1	GO:0005524 GO:0004823 GO:0002161	GO:0009793 GO:0006450 GO:0006429	GO:0009570 GO:0005829 GO:0005739	EM	1.8	2e-07	130 ±5 (n=16)	72 ±7 (n=21)
PSME_00001337-RA	leucine--tRNA ligase mitochondrial	AT4G04350.1	GO:0098519 GO:0043531 GO:0016887 GO:0016787 GO:0016301 GO:0009378 GO:0008134 GO:0005524 GO:0003724 GO:0003723 GO:0003678 GO:0003677	GO:0019079 GO:0006355 GO:0006310 GO:0006281 GO:0002949	none	EM	1.6	4e-11	385 ±13 (n=16)	234 ±13 (n=21)
PSME_00001338-RA	leucine--tRNA ligase mitochondrial	AT4G04350.1	GO:0005524 GO:0004823 GO:0002161	GO:0006450 GO:0006429	none	EM	1.8	5e-14	454 ±24 (n=16)	254 ±12 (n=21)
PSME_00001340-RA	succinate dehydrogenase	AT5G66760.1	GO:0003682	none	none	EM	1.4	7e-08	19020 ±1128 (n=16)	13719 ±292 (n=21)
PSME_00001341-RA	pentatricopeptide repeat-containing At1g20230	AT1G20230.1	GO:0043565 GO:0008270 GO:0004089 GO:0003700 GO:0003677	GO:0006355	GO:0005634	EM	1.8	8e-08	178 ±11 (n=16)	99 ±8 (n=21)
PSME_00001342-RA	beta-galactosidase 8	AT2G28470.1	GO:0030246 GO:0004565	GO:0005975	GO:0009341	NE	45.5	1e-26	577 ±82 (n=16)	28515 ±8967 (n=21)
PSME_00001343-RA	beta-galactosidase 8	AT2G28470.1	GO:0030246 GO:0004565	GO:0005975	GO:0009341	NE	72.9	2e-29	302 ±21 (n=16)	24469 ±8259 (n=21)
PSME_00001348-RA	DNA repair UVH3 isoform X1	AT3G28030.1	GO:0004518	GO:0006281	none	NE	1.5	2e-07	4453 ±272 (n=16)	6593 ±225 (n=21)
PSME_00001351-RA	F-box At4g35930	AT4G35930.1	none	GO:0055085	none	EM	2.8	9e-39	446 ±20 (n=16)	160 ±9 (n=21)
PSME_00001353-RA	ECERIFERUM 3	AT5G57800.1	GO:0071949 GO:0050660 GO:0050151 GO:0043115 GO:0016491 GO:0015098 GO:0005515 GO:0003857	GO:0055114 GO:0019354 GO:0015689 GO:0008033 GO:0006779 GO:0006631	GO:0016021	EM	7.5	7e-11	460 ±122 (n=16)	59 ±8 (n=21)
PSME_00001354-RA	Cytochrome P450 98A3	AT2G40890.1	GO:0020037 GO:0016705 GO:0005506	GO:0055114	none	NE	3.2	2e-36	2549 ±188 (n=16)	8276 ±503 (n=21)
PSME_00001359-RA	Cytochrome P450 98A3	AT2G40890.1	GO:0016757	none	none	EM	9.2	2e-16	953 ±193 (n=16)	101 ±30 (n=21)
PSME_00001372-RA	heterogeneous nuclear ribonucleo 1	AT5G55550.3	GO:0005524 GO:0004812 GO:0000166	GO:0006418	none	EM	2.2	3e-52	9899 ±288 (n=16)	4502 ±176 (n=21)
PSME_00001386-RA	copper-transporting ATPase RAN1 isoform X1	AT5G44790.1	GO:0046872 GO:0000166	GO:0030001	none	NE	4.2	7e-83	936 ±55 (n=16)	3949 ±186 (n=21)
PSME_00001389-RA	rolled leaf 2 isoform X1	AT4G32880.1	GO:0008289	none	none	NE	2.5	5e-11	263 ±33 (n=16)	657 ±51 (n=21)
PSME_00001398-RA	receptor kinase At4g00960	AT4G05200.1	GO:0005524 GO:0004672	GO:0006468	none	NE	1.8	1e-04	379 ±57 (n=16)	686 ±30 (n=21)
PSME_00001401-RA	receptor kinase At4g00960	AT4G23140.2	GO:0005524 GO:0004672	GO:0097193 GO:0090200 GO:0043065 GO:0006468	GO:0019031 GO:0005739	NE	2	2e-16	871 ±62 (n=16)	1769 ±91 (n=21)
PSME_00001404-RA	Chaperonin 60 subunit beta 2	AT3G13470.1	GO:0008270 GO:0008251	GO:0016559 GO:0002100	GO:0005779	EM	2	6e-05	36 ±6 (n=16)	18 ±2 (n=21)
PSME_00001405-RA	methyltransferase PMT19	AT3G05390.1	GO:0008757	GO:0032259	GO:0016021 GO:0005737	EM	25.7	8e-26	8573 ±1439 (n=16)	317 ±81 (n=21)
PSME_00001407-RA	PCTP	AT5G49800.1	GO:0008289	none	none	NE	7.6	2e-08	17 ±5 (n=16)	137 ±44 (n=21)
PSME_00001414-RA	senescence-associated	AT1G22160.1	GO:0030246 GO:0004565	GO:0005975	GO:0009341	EM	5.9	4e-18	897 ±71 (n=16)	151 ±29 (n=21)
PSME_00001416-RA	sulfite oxidase isoform X2	AT3G01910.1	GO:0004402 GO:0003713	GO:0016573 GO:0006355	GO:0005634 GO:0000123	EM	1.3	3e-12	2506 ±73 (n=16)	1862 ±50 (n=21)
PSME_00001417-RA	EXECUTER 1 chloroplastic	AT1G27510.1	GO:0005515	none	none	NE	1.3	3e-11	5022 ±130 (n=16)	6291 ±115 (n=21)
PSME_00001418-RA	early endosome antigen 1	AT1G03080.1	GO:0003779	GO:0043093 GO:0000917	GO:0005737	NE	4.4	6e-31	1471 ±74 (n=16)	6562 ±715 (n=21)
PSME_00001419-RA	cyclin-D4-1	AT2G22490.2	GO:0005515	none	none	EM	3.1	7e-25	4056 ±118 (n=16)	1322 ±122 (n=21)
PSME_00001421-RA	FAM136A	AT2G31725.1	GO:0045182 GO:0015631 GO:0008270 GO:0005515	GO:0006417	none	EM	1.7	1e-14	1005 ±37 (n=16)	575 ±31 (n=21)
PSME_00001422-RA	B3 domain-containing TF ABI3	AT3G24650.1	GO:0003677	GO:0009725 GO:0006355 GO:0006351	GO:0044424	EM	2153.5	1e-98	7717 ±566 (n=16)	3 ±1 (n=21)
PSME_00001426-RA	short-chain type dehydrogenase/reductase	AT3G03980.1	GO:0050662 GO:0004488 GO:0003824	GO:0055114 GO:0009396	none	NE	1.4	2e-06	1265 ±45 (n=16)	1794 ±93 (n=21)
PSME_00001429-RA	short-chain type dehydrogenase/reductase	AT3G03980.1	GO:0050662 GO:0016491 GO:0004488 GO:0003857 GO:0003824	GO:0055114 GO:0009396 GO:0006631	none	NE	2.6	1e-30	626 ±30 (n=16)	1640 ±104 (n=21)
PSME_00001432-RA	guanine nucleotide-binding NSN1	AT3G07050.1	GO:0050662 GO:0016616 GO:0003854 GO:0003824	GO:0055114 GO:0006694	none	EM	1.3	1e-09	5287 ±156 (n=16)	4222 ±78 (n=21)
PSME_00001436-RA	BTB/POZ domain-containing At1g03010 isoform X1	AT1G03010.1	GO:0005515	GO:0051028 GO:0048309	none	NE	8.3	6e-23	715 ±157 (n=16)	6005 ±679 (n=21)
PSME_00001439-RA	cytokinin hydroxylase	AT1G67110.1	GO:0003690	GO:0006355	GO:0005739	EM	337.6	2e-26	401 ±107 (n=16)	1 ±1 (n=21)
PSME_00001468-RA	plant/MOJ10-14	unknown	none	none	none	NE	1.8	6e-07	1452 ±90 (n=16)	2565 ±263 (n=21)
PSME_00001469-RA	2-oxoglutarate (2OG) and Fe(II)-dependent oxygenase super isoform 1	AT3G21420.1	GO:0016491	GO:0055114	none	NE	4.1	2e-16	114 ±10 (n=16)	468 ±52 (n=21)
PSME_00001475-RA	T-complex 1 subunit zeta	AT3G02530.1	GO:0016491 GO:0005507	GO:0055114	none	EM	1.9	2e-24	18378 ±919 (n=16)	9440 ±378 (n=21)
PSME_00001477-RA	GPI-anchored At1g61900	AT2G30700.1	none	none	none	NE	1.9	3e-17	1156 ±26 (n=16)	2250 ±147 (n=21)
PSME_00001480-RA	peptidyl-prolyl cis-trans isomerase 2 isoform X1	AT5G67530.1	GO:0003755	GO:0006457 GO:0000413	none	NE	1.3	9e-15	1218 ±26 (n=16)	1569 ±33 (n=21)
PSME_00001495-RA	malate dehydrogenase glyoxysomal	AT2G22780.1	GO:0051287 GO:0016620 GO:0016616 GO:0016491	GO:0055114	none	NE	11	3e-22	15 ±3 (n=16)	166 ±18 (n=21)
PSME_00001499-RA	glucan endo-13-beta-glucosidase	AT2G16230.1	GO:0004553	GO:0005975	none	NE	2.9	3e-05	192 ±40 (n=16)	559 ±73 (n=21)
PSME_00001500-RA	glucan endo-13-beta-glucosidase 7	AT2G16230.1	GO:0005524 GO:0004612	GO:0006094	none	EM	5.4	4e-06	46 ±13 (n=16)	8 ±2 (n=21)
PSME_00001501-RA	U3 small nucleolar ribonucleo IMP4	AT1G63780.1	none	GO:0000041	GO:0016021	EM	1.3	8e-05	2860 ±139 (n=16)	2201 ±89 (n=21)
PSME_00001505-RA	uninformative	unknown	GO:0016740	none	none	EM	1.8	6e-22	1413 ±27 (n=16)	803 ±36 (n=21)
PSME_00001515-RA	ribosome biogenesis BOP1 homolog isoform X1	AT2G40360.1	GO:0005215 GO:0003723	GO:0006810	GO:0016020	EM	1.7	1e-45	3591 ±79 (n=16)	2053 ±58 (n=21)
PSME_00001518-RA	beta-glucosidase 24	AT5G44640.1	GO:0004553	GO:0005975	none	EM	26.3	1e-08	13 ±3 (n=16)	0 ±0 (n=21)
PSME_00001520-RA	Beta-glucosidase 17 isoform 1	AT1G26560.1	GO:0004553	GO:0071704	none	EM	58.8	3e-08	28 ±10 (n=16)	0 ±0 (n=21)
PSME_00001521-RA	nuclear TF Y subunit A-7 isoform X2	AT1G30500.2	GO:0003700	GO:0006355	none	NE	2	1e-18	335 ±16 (n=16)	665 ±39 (n=21)
PSME_00001523-RA	BZR1 homolog 1	AT2G45880.1	GO:0016760	GO:0030244	GO:0016020	EM	4.7	2e-49	1960 ±51 (n=16)	419 ±41 (n=21)
PSME_00001524-RA	serine/threonine- phosphatase 6 regulatory subunit 3 isoform X3	AT1G07990.1	none	none	none	NE	1.3	2e-15	7118 ±78 (n=16)	8990 ±195 (n=21)
PSME_00001525-RA	Acyl-CoA N-acyltransferases super isoform 1	AT2G39000.1	GO:0016747 GO:0008080	none	none	NE	2.1	1e-37	336 ±16 (n=16)	706 ±21 (n=21)
PSME_00001526-RA	homeobox-leucine zipper HOX32 isoform X2	AT1G52150.2	GO:0043565 GO:0008289 GO:0003700	GO:0006355	none	NE	8.5	6e-103	392 ±29 (n=16)	3339 ±198 (n=21)
PSME_00001528-RA	GDSL esterase/lipase At2g04570	AT2G42990.1	none	GO:0006820	GO:0016021	EM	186.6	9e-19	57 ±15 (n=16)	0 ±0 (n=21)
PSME_00001530-RA	galacturonosyltransferase 11	AT1G18580.1	GO:0008168	none	none	EM	2.4	4e-10	588 ±55 (n=16)	249 ±22 (n=21)
PSME_00001539-RA	signal recognition particle 54 kDa 2	AT1G48900.1	GO:0046872 GO:0016787 GO:0016491 GO:0016301 GO:0008312 GO:0005525 GO:0005524 GO:0003677	GO:0055114 GO:0006777 GO:0006614 GO:0006576	GO:0048500	NE	1.1	4e-06	5222 ±106 (n=16)	5847 ±70 (n=21)
PSME_00001543-RA	Os12g0578400	AT5G07830.1	GO:0016798	none	GO:0016020 GO:0009279	NE	5.6	7e-35	566 ±31 (n=16)	3184 ±305 (n=21)
PSME_00001544-RA	BAG molecular chaperone regulator 7	AT5G62390.1	GO:0004519 GO:0003676	none	none	EM	1.4	9e-13	1401 ±33 (n=16)	1024 ±33 (n=21)
PSME_00001545-RA	WRKY TF	AT1G29860.1	GO:0043565 GO:0003700	GO:0006355	none	NE	2.1	3e-10	1600 ±141 (n=16)	3322 ±204 (n=21)
PSME_00001557-RA	alcohol dehydrogenase 3	AT1G32780.1	GO:0046872 GO:0042802 GO:0008270 GO:0005515	none	none	EM	8	1e-06	6 ±2 (n=16)	1 ±0 (n=21)
PSME_00001560-RA	alcohol dehydrogenase 3	AT1G32780.1	GO:0042802 GO:0005515	none	none	EM	5.4	3e-06	1047 ±159 (n=16)	186 ±47 (n=21)
PSME_00001565-RA	phospholipid hydroperoxide glutathione peroxidase	AT4G31870.1	GO:0003677	GO:0006355	none	EM	1.4	2e-05	1406 ±26 (n=16)	1030 ±64 (n=21)
PSME_00001568-RA	DNA-directed RNA polymerase III subunit RPC4	AT5G09380.1	GO:0003899 GO:0003677	GO:0006383	GO:0005666	NE	1.3	6e-08	543 ±19 (n=16)	722 ±25 (n=21)
PSME_00001569-RA	PROTON GRADIENT REGULATION 5 chloroplastic	AT2G05620.1	GO:0009055	GO:0071484 GO:0010117 GO:0009773 GO:0009644 GO:0009414	GO:0009535	NE	28.6	3e-42	8 ±2 (n=16)	244 ±21 (n=21)
PSME_00001570-RA	TONSOKU	AT3G18730.1	GO:0016790	GO:0006633	none	EM	1.5	5e-05	675 ±16 (n=16)	458 ±35 (n=21)
PSME_00001574-RA	Tubulin beta-1 chain	AT5G12250.1	GO:0051087 GO:0042803 GO:0016209 GO:0016151 GO:0004871 GO:0004784 GO:0004713 GO:0000774	GO:0007172 GO:0006468 GO:0006457	GO:0005925	EM	1.7	3e-09	10292 ±585 (n=16)	5983 ±354 (n=21)
PSME_00001580-RA	RPM1 interacting 13 isoform 1	AT4G28690.1	GO:0042802 GO:0008270 GO:0005515	none	none	EM	2.5	6e-07	242 ±15 (n=16)	98 ±12 (n=21)
PSME_00001582-RA	succinyl-CoA ligase	AT2G20420.1	GO:0016743 GO:0016597	GO:0006520	none	EM	1.5	2e-09	17255 ±656 (n=16)	11686 ±517 (n=21)
PSME_00001593-RA	CHROMATIN REMODELING 5	AT2G13370.1	GO:0030269 GO:0004185	GO:0015948 GO:0006508	GO:0016020	EM	1.2	6e-07	4066 ±62 (n=16)	3443 ±81 (n=21)
PSME_00001594-RA	fatty acid 2-hydroxylase 1 isoform X1	AT2G34770.1	GO:0003723	none	none	EM	1.5	1e-06	8393 ±189 (n=16)	5697 ±346 (n=21)
PSME_00001596-RA	PERQ amino acid-rich with GYF domain-containing 2 isoform 1	AT5G42950.1	GO:0003723	none	none	EM	1.4	2e-10	6713 ±258 (n=16)	4870 ±135 (n=21)
PSME_00001599-RA	pentatricopeptide repeat-containing At4g14050 mitochondrial	AT1G11290.1	GO:0005515	none	none	EM	1.7	4e-16	830 ±29 (n=16)	497 ±25 (n=21)
PSME_00001605-RA	40S ribosomal S8	AT5G59240.1	GO:0005515	GO:0016192 GO:0006886 GO:0000372	GO:0030529	EM	1.6	6e-13	96932 ±4458 (n=16)	59349 ±2892 (n=21)
PSME_00001606-RA	40S ribosomal S8	AT5G59240.1	GO:0005524 GO:0004672	GO:0006468	none	EM	1.5	1e-10	24499 ±742 (n=16)	16317 ±781 (n=21)
PSME_00001607-RA	7-keto-8-aminopelargonic acid (KAPA) synthase	AT5G04620.2	GO:0004553	GO:0005975	none	EM	2.1	3e-12	221 ±19 (n=16)	107 ±5 (n=21)
PSME_00001612-RA	TOPLESS	AT1G15750.1	GO:0005515	none	none	NE	13.6	1e-35	386 ±25 (n=16)	5353 ±905 (n=21)
PSME_00001614-RA	G2/mitotic-specific cyclin S13-7	AT3G11520.1	GO:0016491	GO:0055114 GO:0009058	none	EM	1.7	8e-19	3108 ±117 (n=16)	1799 ±79 (n=21)
PSME_00001621-RA	TF GTE9	AT5G63320.1	none	none	none	EM	1.5	1e-19	8792 ±154 (n=16)	5759 ±200 (n=21)
PSME_00001622-RA	Hop-interacting THI043	AT5G14970.1	none	none	none	NE	2.1	1e-17	1216 ±43 (n=16)	2531 ±173 (n=21)
PSME_00001625-RA	receptor kinase At1g49730 isoform X1	AT3G19300.1	GO:0005524 GO:0004672	GO:0006468	none	NE	2	2e-11	1146 ±87 (n=16)	2246 ±135 (n=21)
PSME_00001631-RA	uninformative	unknown	none	none	none	EM	1.4	1e-05	967 ±63 (n=16)	688 ±25 (n=21)
PSME_00001633-RA	suppressor of mec-8 and unc-52 homolog 2	AT2G26460.1	none	none	GO:0005634	NE	1.4	6e-43	3253 ±37 (n=16)	4441 ±71 (n=21)
PSME_00001635-RA	nucleolar GTP-binding	AT1G50920.1	GO:0042393 GO:0005515	GO:0035556 GO:0006355	none	EM	1.5	7e-12	3135 ±143 (n=16)	2058 ±67 (n=21)
PSME_00001637-RA	nucleolar GTP-binding 1	AT1G50920.1	GO:0005525	GO:0042254	GO:0005730	EM	1.5	4e-17	9438 ±201 (n=16)	6208 ±231 (n=21)
PSME_00001643-RA	prosaposin isoform X1	AT3G51730.1	GO:0005524 GO:0004612	GO:0006629 GO:0006094	none	NE	1.5	3e-07	184 ±9 (n=16)	273 ±13 (n=21)
PSME_00001644-RA	respiratory burst oxidase homolog A	AT1G64060.1	GO:0050664 GO:0016491 GO:0005509 GO:0004601	GO:0055114 GO:0006355	none	NE	3.7	2e-06	267 ±65 (n=16)	1007 ±121 (n=21)
PSME_00001650-RA	endoglucanase 6	AT4G11050.1	GO:0008270	none	none	EM	13.2	3e-09	25 ±6 (n=16)	2 ±1 (n=21)
PSME_00001652-RA	NADH dehydrogenase	AT2G20360.1	GO:0005184	none	GO:0005576	EM	1.3	2e-07	16221 ±397 (n=16)	12415 ±458 (n=21)
PSME_00001653-RA	nuclear pore complex Nup205	AT5G51200.1	GO:0008270 GO:0005515 GO:0005506 GO:0004386 GO:0003896	GO:0006888 GO:0006886	GO:0030127	EM	1.9	8e-38	1865 ±48 (n=16)	969 ±38 (n=21)
PSME_00001654-RA	nuclear pore complex NUP205	AT5G51200.1	GO:0005515 GO:0003824 GO:0003677	GO:0006304	none	EM	1.8	2e-09	688 ±39 (n=16)	381 ±23 (n=21)
PSME_00001655-RA	nuclear pore complex NUP205	AT5G51200.1	GO:0016787	none	none	EM	1.7	4e-06	323 ±27 (n=16)	189 ±12 (n=21)
PSME_00001659-RA	microtubule associated xmap215	AT2G35630.1	GO:0005525 GO:0005047 GO:0003924 GO:0003677	GO:0006886 GO:0006334	GO:0005785 GO:0005634 GO:0000786	EM	1.2	2e-06	2804 ±66 (n=16)	2278 ±68 (n=21)
PSME_00001662-RA	F-box SKIP8	AT4G10925.1	GO:0008017 GO:0005524 GO:0005515 GO:0005198 GO:0003777	GO:0007018 GO:0007015 GO:0006914 GO:0006897	GO:0005882	EM	1.3	5e-08	1272 ±37 (n=16)	991 ±30 (n=21)
PSME_00001678-RA	kinesin-13A	AT3G16060.1	GO:0008017 GO:0005524 GO:0003777	GO:0007018	none	NE	1.4	1e-05	1017 ±51 (n=16)	1463 ±76 (n=21)
PSME_00001685-RA	Magnesium transporter CorA isoform 1	AT2G04305.1	GO:0005515	none	none	EM	1.9	3e-05	1496 ±100 (n=16)	785 ±99 (n=21)
PSME_00001693-RA	ATP-dependent Clp protease ATP-binding subunit clpX mitochondrial isoform X2	AT5G53350.1	GO:0051082 GO:0005524 GO:0004176	GO:0030163 GO:0006508 GO:0006457	GO:0005759	EM	1.9	3e-08	3773 ±411 (n=16)	2004 ±96 (n=21)
PSME_00001696-RA	cytochrome P450 90D2	AT3G13730.1	GO:0020037 GO:0016705 GO:0005506	GO:0055114	none	NE	22.5	1e-26	57 ±8 (n=16)	1345 ±275 (n=21)
PSME_00001699-RA	acyl-activating enzyme 1 peroxisomal	AT1G20560.1	GO:0003824	GO:0008152	none	NE	2.1	2e-14	1666 ±124 (n=16)	3587 ±241 (n=21)
PSME_00001700-RA	ASC1 isoform X1	AT1G13580.2	none	none	GO:0016021 GO:0005737	NE	1.3	4e-23	2629 ±40 (n=16)	3299 ±47 (n=21)
PSME_00001710-RA	pectinesterase 53 isoform X1	AT5G19730.1	none	GO:0051726	GO:0005634	EM	13.8	2e-08	1013 ±165 (n=16)	67 ±20 (n=21)
PSME_00001711-RA	TCM_046898	AT5G10580.1	none	GO:0046740	GO:0016021	NE	9.3	1e-26	61 ±7 (n=16)	570 ±71 (n=21)
PSME_00001713-RA	acyl carrier 1 mitochondrial	AT2G44620.1	GO:0005515	none	none	EM	1.2	1e-05	6183 ±245 (n=16)	4960 ±145 (n=21)
PSME_00001719-RA	pentatricopeptide repeat-containing At3g16610	AT4G18750.1	none	GO:0006886 GO:0006605	GO:0016020	EM	1.7	3e-14	986 ±50 (n=16)	568 ±25 (n=21)
PSME_00001722-RA	rhamnogalacturonate lyase B	AT1G09910.1	GO:0030246 GO:0003824	GO:0005975	none	NE	1.3	2e-05	1741 ±74 (n=16)	2323 ±97 (n=21)
PSME_00001729-RA	FAM63A isoform X2	AT4G11860.1	none	none	GO:0005886 GO:0005829 GO:0005634	NE	1.5	1e-26	480 ±13 (n=16)	698 ±13 (n=21)
PSME_00001740-RA	BREAST CANCER SUSCEPTIBILITY 1 homolog	AT1G04020.1	GO:0016887 GO:0009378 GO:0005524 GO:0003724 GO:0003723	GO:0006310 GO:0006281	none	EM	2.6	9e-14	125 ±8 (n=16)	47 ±5 (n=21)
PSME_00001752-RA	stress enhanced 1 chloroplastic	AT4G34190.1	none	none	GO:0016021	NE	1.7	6e-07	864 ±43 (n=16)	1472 ±126 (n=21)
PSME_00001755-RA	RSI-1	AT1G74670.1	none	GO:0055085 GO:0006810	GO:0016021 GO:0016020	EM	132.9	4e-27	2678 ±434 (n=16)	17 ±7 (n=21)
PSME_00001757-RA	ABC transporter B member 15	AT3G28345.1	GO:0042626 GO:0016887 GO:0016301 GO:0005525 GO:0005524 GO:0003924	GO:0055085 GO:0006810	GO:0016021	NE	3.2	3e-11	150 ±20 (n=16)	484 ±48 (n=21)
PSME_00001762-RA	Coatomer subunit beta-1	AT1G59870.1	GO:0005524 GO:0004812 GO:0000049	GO:0043039	GO:0005737	EM	13.7	4e-06	164 ±57 (n=16)	10 ±4 (n=21)
PSME_00001763-RA	autophagy-related 101 isoform X2	AT5G66930.3	none	GO:0000045	GO:0000407	NE	1.7	2e-13	1294 ±61 (n=16)	2182 ±101 (n=21)
PSME_00001766-RA	3beta-hydroxysteroid-dehydrogenase/decarboxylase isoform 2	AT2G26260.1	GO:0005524 GO:0003922	GO:0006177 GO:0006164	none	EM	1.9	3e-08	1719 ±66 (n=16)	893 ±83 (n=21)
PSME_00001767-RA	ATP-dependent DNA helicase DDM1	AT5G66750.1	GO:0016788	none	none	EM	2.3	3e-36	6231 ±134 (n=16)	2723 ±140 (n=21)
PSME_00001772-RA	NAD(P)-binding Rossmann-fold super	AT4G24050.1	GO:0071949 GO:0050662 GO:0003824	none	none	NE	23.3	3e-47	171 ±26 (n=16)	4087 ±563 (n=21)
PSME_00001780-RA	high mobility group B 1	AT3G51880.2	GO:0008138 GO:0004725	GO:0006470	none	EM	4.2	4e-38	49426 ±4678 (n=16)	11789 ±905 (n=21)
PSME_00001785-RA	DNA (cytosine-5)-methyltransferase DRM2	unknown	none	GO:0006306	none	EM	8.7	8e-15	176 ±10 (n=16)	20 ±5 (n=21)
PSME_00001791-RA	bidirectional sugar transporter SWEET3b	AT5G53190.1	GO:0008915	GO:0009245	GO:0016021	NE	7.6	1e-08	37 ±11 (n=16)	292 ±50 (n=21)
PSME_00001806-RA	plant/K7P8-3	AT3G25910.1	none	none	none	EM	1.6	2e-44	2990 ±63 (n=16)	1914 ±41 (n=21)
PSME_00001808-RA	ATP synthase subunit epsilon mitochondrial	AT1G51650.1	GO:0016790 GO:0005524	GO:0046034 GO:0015992 GO:0006633	none	EM	1.5	5e-10	10967 ±615 (n=16)	7130 ±306 (n=21)
PSME_00001826-RA	GMP synthase	AT1G63660.1	GO:0046983 GO:0003700 GO:0003677	GO:0006355	GO:0005634	EM	1.8	9e-16	1450 ±73 (n=16)	807 ±35 (n=21)
PSME_00001827-RA	box C/D snoRNA 1	AT1G04945.3	GO:0016757	none	none	EM	1.4	1e-21	2341 ±68 (n=16)	1730 ±23 (n=21)
PSME_00001828-RA	trihelix TF GTL1	AT1G76890.2	GO:0005488	GO:0050789	none	NE	7.4	4e-28	610 ±89 (n=16)	4551 ±404 (n=21)
PSME_00001830-RA	40S ribosomal S15a-1 isoform X1	AT5G59850.1	GO:0005198 GO:0003735	GO:0006511 GO:0006412	GO:0019028 GO:0005840	EM	2	2e-05	24053 ±3849 (n=16)	11778 ±971 (n=21)
PSME_00001832-RA	cold-regulated 413 inner membrane 1 chloroplastic	AT1G29390.1	none	none	GO:0016020	EM	2.2	2e-06	1369 ±169 (n=16)	622 ±52 (n=21)
PSME_00001834-RA	Fringe-related isoform 2	AT1G33250.1	GO:0045182 GO:0008270	GO:0006417	none	EM	2.7	3e-05	181 ±10 (n=16)	67 ±9 (n=21)
PSME_00001862-RA	chaperone dnaJ 10	AT1G21080.3	none	none	none	NE	1.3	2e-09	3024 ±61 (n=16)	4019 ±135 (n=21)
PSME_00001865-RA	: transcription initiation factor TFIID subunit 13	AT1G02680.1	none	GO:0006366	none	NE	1.7	1e-06	701 ±63 (n=16)	1197 ±94 (n=21)
PSME_00001869-RA	pentatricopeptide repeat-containing At2g01390	AT2G01390.1	none	none	none	EM	1.7	1e-18	826 ±32 (n=16)	488 ±19 (n=21)
PSME_00001875-RA	phd finger	AT1G05835.1	GO:0051861 GO:0017089 GO:0005524 GO:0003676	GO:0046836	GO:0005737 GO:0005634	EM	59.2	4e-18	22 ±5 (n=16)	0 ±0 (n=21)
PSME_00001877-RA	retinoblastoma-related isoform X1	AT3G12280.1	none	none	GO:0016021	EM	1.7	3e-19	4682 ±163 (n=16)	2798 ±106 (n=21)
PSME_00001882-RA	chloroplast stem-loop binding of 41 kDa b chloroplastic isoform X2	AT1G09340.1	GO:0050662 GO:0016616 GO:0003854 GO:0003824	GO:0055114 GO:0006694	none	NE	4.1	4e-11	262 ±14 (n=16)	1077 ±157 (n=21)
PSME_00001883-RA	serine/threonine phosphatase 2A 59 kDa regulatory subunit B_ gamma isoform	AT4G15415.2	GO:0019888	GO:0007165	GO:0000159	NE	28.1	6e-82	36 ±5 (n=16)	1040 ±88 (n=21)
PSME_00001895-RA	notum homolog isoform X1	AT4G19420.1	GO:0016787 GO:0008236	GO:0006508	none	NE	3.5	3e-07	1843 ±249 (n=16)	6534 ±900 (n=21)
PSME_00001902-RA	pentatricopeptide repeat-containing At1g62930 chloroplastic	AT3G22470.1	GO:0000062	none	none	EM	1.8	1e-05	127 ±10 (n=16)	69 ±7 (n=21)
PSME_00001903-RA	O-fucosyltransferase isoform 1	AT3G26370.1	GO:0005525 GO:0003746 GO:0003723	GO:0006950 GO:0001514	GO:0005737	EM	1.3	1e-05	2330 ±124 (n=16)	1816 ±43 (n=21)
PSME_00001906-RA	2-oxoacid-dependent dioxygenase	AT4G10500.1	GO:0016491	GO:0055114	none	NE	2.6	5e-16	869 ±96 (n=16)	2298 ±127 (n=21)
PSME_00001908-RA	ABC transporter B member 15	AT3G28345.1	GO:0042626 GO:0031683 GO:0019001 GO:0016887 GO:0016301 GO:0005525 GO:0005524 GO:0004871 GO:0003924	GO:0055085 GO:0007186 GO:0006810	GO:0016021	NE	9.3	2e-09	227 ±42 (n=16)	2209 ±588 (n=21)
PSME_00001910-RA	ABC transporter B member 15	AT3G28345.1	GO:0005524 GO:0003697 GO:0003678	GO:0006281 GO:0006260	GO:0033588	EM	6.7	1e-08	40 ±6 (n=16)	6 ±2 (n=21)
PSME_00001911-RA	pleckstrin homology domain-containing A member 8	AT2G33470.1	GO:0051861 GO:0017089	GO:0046836	GO:0005737	NE	3.6	9e-10	153 ±19 (n=16)	563 ±81 (n=21)
PSME_00001912-RA	MOR1	AT2G35630.1	GO:0016773	GO:0005975 GO:0000902	none	EM	1.5	1e-15	5938 ±169 (n=16)	3923 ±139 (n=21)
PSME_00001915-RA	thiol protease aleurain	AT3G45310.1	GO:0004197	GO:0051603 GO:0006955	GO:0016020 GO:0005764 GO:0005615	EM	9	7e-27	7676 ±466 (n=16)	838 ±122 (n=21)
PSME_00001916-RA	thiol protease aleurain	AT3G45310.1	none	GO:0008608	GO:0072686 GO:0042729 GO:0016021	EM	2.9	1e-08	7680 ±317 (n=16)	2660 ±377 (n=21)
PSME_00001918-RA	serine/threonine- phosphatase 2A 65 kDa regulatory subunit A beta isoform	AT3G25800.1	GO:0043565 GO:0008270 GO:0003700	GO:0006355	none	EM	1.3	9e-07	17390 ±593 (n=16)	13222 ±491 (n=21)
PSME_00001922-RA	cell division cycle 20.1 cofactor of APC complex	AT4G33270.1	GO:0016491	GO:0055114	none	EM	2.4	1e-19	243 ±12 (n=16)	99 ±8 (n=21)
PSME_00001923-RA	cell division cycle 20.2 cofactor of APC complex	AT4G33270.1	GO:0016491	GO:0055114	none	EM	2.7	4e-20	373 ±27 (n=16)	140 ±10 (n=21)
PSME_00001924-RA	cell division cycle 20.2 cofactor of APC complex	AT4G33270.1	GO:0003677	GO:0006810	GO:0030008	EM	4.5	3e-13	69 ±7 (n=16)	15 ±2 (n=21)
PSME_00001927-RA	alanine aminotransferase 2	AT1G72330.3	GO:0008270 GO:0003677 GO:0003676	GO:0006260	GO:0005634	EM	2.2	6e-08	5185 ±498 (n=16)	2396 ±207 (n=21)
PSME_00001931-RA	alanine aminotransferase 2	AT1G17290.1	GO:0030170 GO:0016829	GO:0009058 GO:0006520	none	NE	3	3e-16	226 ±21 (n=16)	691 ±61 (n=21)
PSME_00001938-RA	ABC transporter B member 9	AT2G47000.1	GO:0042626 GO:0031683 GO:0019001 GO:0016887 GO:0016301 GO:0008134 GO:0005525 GO:0005524 GO:0004871 GO:0003924 GO:0003860 GO:0003724 GO:0003723	GO:0055085 GO:0008152 GO:0007186 GO:0006810 GO:0006355	GO:0016021	NE	4.8	7e-07	30 ±5 (n=16)	151 ±24 (n=21)
PSME_00001945-RA	lipase	AT3G19540.1	none	none	none	NE	2.3	2e-27	484 ±27 (n=16)	1098 ±54 (n=21)
PSME_00001946-RA	lipase	AT3G19540.1	none	none	none	NE	1.4	9e-05	1066 ±45 (n=16)	1478 ±85 (n=21)
PSME_00001955-RA	pentatricopeptide repeat-containing At1g18900	AT1G18900.3	GO:0003690	GO:0006355	GO:0005739	EM	1.2	5e-06	4037 ±86 (n=16)	3261 ±108 (n=21)
PSME_00001959-RA	lipid phosphate phosphatase 2 isoform X2	AT3G02600.1	GO:0016787	none	GO:0016021	NE	1.4	1e-12	2986 ±70 (n=16)	4162 ±146 (n=21)
PSME_00001962-RA	mitogen-activated kinase kinase kinase YODA isoform X1	AT1G63700.1	GO:0005524 GO:0004672	GO:0006468	none	NE	1.7	1e-05	1393 ±98 (n=16)	2384 ±177 (n=21)
PSME_00001963-RA	mitogen-activated kinase kinase kinase YODA	AT1G63700.1	GO:0005524 GO:0004672	GO:0006468	none	NE	1.7	5e-09	451 ±29 (n=16)	765 ±45 (n=21)
PSME_00001964-RA	Desiccation-related PCC13-62	AT1G47980.1	none	GO:0006626	GO:0005741	EM	31	5e-07	9 ±3 (n=16)	0 ±0 (n=21)
PSME_00001966-RA	Desiccation-related PCC13-62	AT1G47980.1	GO:0005524 GO:0005515 GO:0004672	GO:0006468	none	EM	176.3	5e-12	66 ±21 (n=16)	0 ±0 (n=21)
PSME_00001971-RA	H(\+)-transporting atpase plant/fungi plasma membrane type	AT3G47950.1	GO:0046872 GO:0000166	none	none	NE	1.9	4e-09	14636 ±604 (n=16)	27602 ±2121 (n=21)
PSME_00001972-RA	WD repeat-containing wat1	AT3G18140.1	GO:0016905	GO:0006468	none	NE	2.3	3e-17	504 ±44 (n=16)	1141 ±59 (n=21)
PSME_00001980-RA	ATP-dependent Clp protease proteolytic subunit-related 1 chloroplastic	AT1G49970.1	GO:0004252	GO:0006508	GO:0009941 GO:0009840 GO:0009534	NE	1.4	2e-16	5432 ±77 (n=16)	7670 ±245 (n=21)
PSME_00001982-RA	GATA TF 12	AT5G25830.1	GO:0043565 GO:0008270 GO:0003700	GO:0006355	none	NE	2.9	3e-11	252 ±23 (n=16)	743 ±76 (n=21)
PSME_00001986-RA	ribonuclease 1	AT1G26820.1	GO:0003682 GO:0003677	none	GO:0005634 GO:0000775	EM	8.5	3e-10	7 ±1 (n=16)	1 ±0 (n=21)
PSME_00001999-RA	magnesium transporter NIPA2	AT1G34470.1	GO:0015095	GO:1903830 GO:0015693	GO:0016021	EM	1.4	5e-05	197 ±8 (n=16)	142 ±9 (n=21)
PSME_00002001-RA	magnesium transporter NIPA3	AT1G71900.1	GO:0050660 GO:0047465 GO:0017150	GO:0055114 GO:0042823 GO:0042819 GO:0008033 GO:0006051	none	EM	1.4	2e-05	506 ±29 (n=16)	360 ±15 (n=21)
PSME_00002005-RA	AFP homolog 2	AT3G29575.1	GO:0008234 GO:0004197	GO:0055085 GO:0006508	GO:0016020	EM	18.6	2e-37	3931 ±695 (n=16)	206 ±32 (n=21)
PSME_00002016-RA	serine carboxypeptidase 45	AT1G28110.1	GO:0004185	GO:0006508	none	NE	6.9	4e-08	42 ±7 (n=16)	299 ±56 (n=21)
PSME_00002021-RA	serine carboxypeptidase 45	AT1G28110.1	GO:0015093 GO:0005525 GO:0003924 GO:0003724 GO:0003723	GO:0015684	GO:0016021	EM	7.5	1e-23	11566 ±2253 (n=16)	1526 ±141 (n=21)
PSME_00002023-RA	pentatricopeptide repeat-containing At4g02750	AT4G02750.1	none	none	none	EM	1.7	1e-13	425 ±20 (n=16)	253 ±11 (n=21)
PSME_00002026-RA	U3 small nucleolar RNA-associated 25 isoform X1	AT1G17690.1	GO:0005524	GO:0006355	GO:0005634	EM	1.4	7e-35	3234 ±82 (n=16)	2271 ±31 (n=21)
PSME_00002034-RA	O-fucosyltransferase	AT1G76270.1	none	none	GO:0016021	EM	1.7	6e-17	1863 ±93 (n=16)	1113 ±36 (n=21)
PSME_00002037-RA	serine decarboxylase	AT1G43710.1	GO:0016747 GO:0003824	GO:0009245 GO:0008152	none	EM	1.8	1e-08	184 ±12 (n=16)	104 ±7 (n=21)
PSME_00002044-RA	uninformative	unknown	GO:0005525 GO:0003924	none	none	EM	1.5	1e-08	2132 ±65 (n=16)	1469 ±69 (n=21)
PSME_00002046-RA	beta-carotene 3-hydroxylase 1 chloroplastic	AT4G25700.1	GO:0016491 GO:0005506	GO:0055114 GO:0006633	none	NE	4.3	4e-12	289 ±23 (n=16)	1270 ±234 (n=21)
PSME_00002047-RA	mavicyanin	AT1G64640.1	GO:0005515 GO:0005509	none	none	EM	3.1	1e-10	632 ±79 (n=16)	201 ±25 (n=21)
PSME_00002049-RA	E3 ubiquitin- ligase RGLG1	AT5G14420.1	GO:0046872 GO:0008270 GO:0005515	none	none	NE	1.6	2e-34	787 ±23 (n=16)	1292 ±33 (n=21)
PSME_00002050-RA	uninformative	AT3G51100.1	none	none	none	NE	1.4	2e-11	2375 ±92 (n=16)	3260 ±87 (n=21)
PSME_00002051-RA	60S ribosomal L11	AT5G45775.2	GO:0005515	none	none	EM	1.8	6e-36	44275 ±1358 (n=16)	24865 ±774 (n=21)
PSME_00002052-RA	Polymerase/histidinol phosphatase	AT2G13840.1	GO:0003824	GO:0034645 GO:0006259	none	EM	1.5	6e-09	5644 ±136 (n=16)	3829 ±193 (n=21)
PSME_00002056-RA	mitochondrial phosphate carrier 1 mitochondrial isoform X1	AT2G17270.1	GO:0016757	none	none	EM	1.3	6e-11	1894 ±60 (n=16)	1404 ±40 (n=21)
PSME_00002059-RA	cysteine desulfurase 1 mitochondrial	AT5G65720.1	GO:0031071 GO:0030170 GO:0008483 GO:0008270 GO:0005524	GO:0044571	GO:0005739	NE	1.3	7e-09	2325 ±87 (n=16)	2937 ±44 (n=21)
PSME_00002064-RA	small nuclear ribonucleo Sm D1	AT3G07590.1	GO:0005515	GO:0050832 GO:0016192 GO:0006886	GO:0005576	EM	1.5	1e-07	1209 ±70 (n=16)	813 ±39 (n=21)
PSME_00002067-RA	beta-glucosidase 18 isoform X2	AT4G21760.1	GO:0004553	GO:0005975	none	NE	24.9	1e-13	7 ±2 (n=16)	203 ±49 (n=21)
PSME_00002069-RA	beta-glucosidase 18 isoform X1	AT3G18080.1	GO:0004553	GO:0005975	none	NE	10.1	2e-08	12 ±4 (n=16)	125 ±22 (n=21)
PSME_00002070-RA	tubby	AT2G47900.3	GO:0035091	GO:0061512	GO:0005929	NE	2.1	3e-16	138 ±9 (n=16)	285 ±15 (n=21)
PSME_00002071-RA	beta-glucosidase 12	AT1G26560.1	GO:0004553	GO:0005975	none	NE	13.5	5e-09	8 ±2 (n=16)	117 ±20 (n=21)
PSME_00002079-RA	tetratricopeptide repeat 7A	AT2G43040.1	GO:0016787	none	none	EM	4.3	2e-82	1950 ±134 (n=16)	449 ±16 (n=21)
PSME_00002081-RA	BAH-PHD domain-containing	AT4G22140.1	GO:0008270 GO:0005515 GO:0003682	none	none	NE	2.2	5e-12	976 ±32 (n=16)	2139 ±181 (n=21)
PSME_00002086-RA	dof zinc finger DOF2.2 isoform X2	unknown	GO:0003677	GO:0006355	none	NE	14.2	3e-33	50 ±8 (n=16)	718 ±70 (n=21)
PSME_00002089-RA	heat shock 83	AT5G52640.1	GO:0051082 GO:0005524	GO:0006950 GO:0006457	none	NE	3.7	1e-14	1996 ±316 (n=16)	7396 ±620 (n=21)
PSME_00002092-RA	heat shock 83	AT5G52640.1	none	none	none	EM	3.9	7e-06	101 ±17 (n=16)	25 ±5 (n=21)
PSME_00002098-RA	DNA (cytosine-5)-methyltransferase 1 isoform X1	AT4G19020.1	GO:0008168 GO:0003682	GO:0032259	GO:0005634	EM	2.3	3e-37	28740 ±854 (n=16)	12372 ±613 (n=21)
PSME_00002100-RA	bifunctional pinoresinol-lariciresinol reductase 2	AT1G32100.1	GO:0050662 GO:0016616 GO:0003854 GO:0003824	GO:0055114 GO:0006694	none	NE	7	1e-19	105 ±23 (n=16)	749 ±43 (n=21)
PSME_00002124-RA	187-kDa microtubule-associated AIR9	AT2G34680.1	GO:0003677	none	none	EM	1.4	2e-07	10051 ±322 (n=16)	6938 ±393 (n=21)
PSME_00002126-RA	187-kDa microtubule-associated AIR9 isoform X2	unknown	GO:0022857	GO:0055085	GO:0016021	EM	1.7	8e-06	435 ±30 (n=16)	255 ±17 (n=21)
PSME_00002130-RA	phosphoinositide binding	unknown	GO:0020037 GO:0016747 GO:0004601	GO:0055114 GO:0006979 GO:0006633	GO:0016020	EM	6.7	7e-08	20 ±2 (n=16)	3 ±1 (n=21)
PSME_00002137-RA	pentatricopeptide repeat-containing At1g25360	AT2G22070.1	GO:0016787	none	none	EM	1.9	5e-05	197 ±15 (n=16)	106 ±10 (n=21)
PSME_00002141-RA	receptor kinase At3g55450	AT3G08760.1	GO:0016740	none	none	EM	82.8	3e-34	78 ±12 (n=16)	1 ±0 (n=21)
PSME_00002152-RA	WAT1-related At4g30420 isoform X2	AT2G37460.1	none	none	GO:0016021 GO:0016020	NE	12.7	2e-20	73 ±13 (n=16)	964 ±135 (n=21)
PSME_00002153-RA	shaggy-related kinase alpha isoform X2	AT5G26751.1	GO:0005524 GO:0004672 GO:0003968	GO:0019083 GO:0006468	none	NE	3.5	9e-30	106 ±11 (n=16)	370 ±18 (n=21)
PSME_00002154-RA	WAT1-related At4g30420 isoform X2	AT3G18200.1	none	GO:0055085	GO:0016021 GO:0016020	NE	13.2	5e-10	62 ±19 (n=16)	876 ±211 (n=21)
PSME_00002156-RA	zinc finger	AT2G20280.1	GO:0046872	none	none	NE	1.9	3e-26	2815 ±190 (n=16)	5323 ±72 (n=21)
PSME_00002162-RA	anaphase-promoting complex subunit 6	AT1G78770.1	none	GO:0051301 GO:0032875 GO:0010087	none	EM	1.6	4e-10	1079 ±60 (n=16)	671 ±32 (n=21)
PSME_00002163-RA	anaphase-promoting complex subunit 6 isoform X2	AT1G78770.1	none	none	none	EM	1.5	3e-05	330 ±23 (n=16)	216 ±12 (n=21)
PSME_00002176-RA	DNA excision repair ERCC-8	AT1G27840.3	GO:0005515 GO:0004523 GO:0003676	none	none	NE	1.2	1e-04	652 ±18 (n=16)	800 ±29 (n=21)
PSME_00002181-RA	galactose oxidase	AT3G57620.1	GO:0015171	GO:0003333	GO:0016020	EM	20.6	4e-10	299 ±26 (n=16)	13 ±4 (n=21)
PSME_00002182-RA	phosphatidylserine decarboxylase proenzyme 1 mitochondrial	AT4G16700.1	GO:0051287 GO:0016491 GO:0004616 GO:0003857	GO:0055114 GO:0006631	none	EM	1.8	2e-10	203 ±15 (n=16)	113 ±6 (n=21)
PSME_00002184-RA	type I inositol 145-trisphosphate 5-phosphatase 11	AT1G47510.1	GO:0016787	none	none	NE	2.1	6e-06	8 ±1 (n=16)	18 ±2 (n=21)
PSME_00002189-RA	Formin 18	AT1G10020.1	none	none	none	NE	1.5	3e-09	3349 ±135 (n=16)	4926 ±210 (n=21)
PSME_00002203-RA	HEAT repeat-containing 5B	AT1G67140.3	GO:0005524 GO:0005515 GO:0004672	GO:0006468	none	EM	1.3	1e-07	2332 ±87 (n=16)	1820 ±42 (n=21)
PSME_00002205-RA	asparagine--tRNA ligase cytoplasmic 1	AT5G56680.1	GO:0005524 GO:0004816 GO:0003676	GO:0006421	GO:0005737	EM	2.8	2e-72	1755 ±78 (n=16)	634 ±22 (n=21)
PSME_00002207-RA	beta-glucosidase 12 isoform X2	AT2G44480.1	none	none	GO:0016020	EM	21.3	5e-07	101 ±33 (n=16)	4 ±1 (n=21)
PSME_00002211-RA	cyanogenic beta-glucosidase isoform X1	AT1G26560.1	GO:0016757 GO:0003980	GO:0006486	none	EM	35.4	2e-10	827 ±292 (n=16)	19 ±9 (n=21)
PSME_00002213-RA	NEDD8-conjugating enzyme Ubc12 isoform X1	AT4G36800.1	GO:0005515	none	none	NE	1.6	1e-17	8231 ±213 (n=16)	13483 ±612 (n=21)
PSME_00002214-RA	electron transporter	AT5G47380.1	none	none	none	NE	4.7	1e-15	485 ±50 (n=16)	2298 ±335 (n=21)
PSME_00002216-RA	formin 5	AT1G48920.1	GO:1901363 GO:0097159	none	none	EM	1.8	8e-38	38715 ±1099 (n=16)	21694 ±646 (n=21)
PSME_00002217-RA	E3 ubiquitin- ligase XBOS34	AT3G23280.1	GO:0046872 GO:0008270 GO:0005515	none	none	NE	1.4	9e-08	783 ±22 (n=16)	1089 ±47 (n=21)
PSME_00002218-RA	E3 ubiquitin- ligase XBAT34 isoform X3	AT3G23280.1	GO:0005515	none	none	NE	1.5	5e-06	216 ±11 (n=16)	322 ±19 (n=21)
PSME_00002229-RA	60S ribosomal L13a-4	AT3G24830.1	GO:0051087 GO:0005515	none	none	EM	1.7	2e-10	73933 ±3417 (n=16)	44349 ±2606 (n=21)
PSME_00002235-RA	RNA-binding Nova-1 isoform X2	AT5G04430.2	GO:0043022	GO:0042256	none	EM	1.5	7e-45	8064 ±176 (n=16)	5259 ±97 (n=21)
PSME_00002239-RA	DNA binding	AT2G37520.1	GO:0003676	none	GO:0005634	EM	1.6	1e-08	7465 ±174 (n=16)	4737 ±247 (n=21)
PSME_00002241-RA	membrane At1g16860	AT1G78880.1	GO:0005515	none	none	EM	9.1	1e-05	32 ±5 (n=16)	3 ±1 (n=21)
PSME_00002243-RA	exosome complex exonuclease RRP44	AT2G17510.2	GO:0008859 GO:0004519 GO:0000175	GO:0090503 GO:0016075 GO:0006402 GO:0006364	GO:0000177 GO:0000176	NE	1.1	1e-07	4824 ±70 (n=16)	5534 ±99 (n=21)
PSME_00002258-RA	leucine-rich repeat receptor serine/threonine- kinase At2g24130	AT2G24130.1	GO:0005524 GO:0004672	GO:0006468	none	NE	10.3	1e-20	17 ±3 (n=16)	179 ±28 (n=21)
PSME_00002267-RA	dentin sialophospho isoform X3	unknown	none	none	GO:0016021	NE	2.2	2e-29	451 ±19 (n=16)	978 ±44 (n=21)
PSME_00002272-RA	hexokinase-1 isoform X2	AT1G50460.1	GO:0016491 GO:0005507	GO:0055114	none	EM	2	5e-08	6539 ±581 (n=16)	3208 ±270 (n=21)
PSME_00002288-RA	cellulose synthase E6 isoform X1	AT4G23990.1	GO:0005524	none	none	EM	104.2	1e-14	31 ±10 (n=16)	0 ±0 (n=21)
PSME_00002296-RA	cytosolic enolase 3 isoform X2	AT2G29560.1	GO:0045735	none	none	EM	1.3	3e-06	680 ±23 (n=16)	538 ±17 (n=21)
PSME_00002297-RA	enolase 1	AT2G36530.1	GO:0046872 GO:0016829	none	GO:0005829	EM	1.3	3e-11	2945 ±82 (n=16)	2215 ±63 (n=21)
PSME_00002298-RA	GDSL esterase/lipase CPRD49	AT3G11210.1	GO:0016788	none	none	NE	3	1e-08	357 ±19 (n=16)	1083 ±167 (n=21)
PSME_00002315-RA	alpha/beta hydrolase domain-containing 17B	AT5G14390.1	GO:0008236	GO:0006508	none	NE	2.6	4e-26	129 ±6 (n=16)	334 ±24 (n=21)
PSME_00002321-RA	TCM_039439	AT4G29960.1	none	none	GO:0016021	NE	1.2	3e-07	1429 ±39 (n=16)	1695 ±30 (n=21)
PSME_00002323-RA	cytochrome P450 86B1	AT5G23190.1	GO:0008270 GO:0005515	none	none	EM	145.5	2e-39	239 ±23 (n=16)	1 ±1 (n=21)
PSME_00002328-RA	auxin response factor 6	AT1G30330.2	none	GO:0006367	GO:0005672	NE	1.6	5e-06	2079 ±161 (n=16)	3269 ±173 (n=21)
PSME_00002331-RA	cell division cycle 20.1 cofactor of APC complex	AT4G33260.1	GO:0005525 GO:0005524 GO:0004797 GO:0003697	GO:0006777 GO:0006281	none	EM	2	3e-19	335 ±10 (n=16)	166 ±11 (n=21)
PSME_00002333-RA	carboxylesterase 15	AT5G06570.1	GO:0047134 GO:0042393 GO:0005515	GO:0055114 GO:0035556 GO:0019083 GO:0006355	none	EM	4.7	4e-09	386 ±68 (n=16)	81 ±15 (n=21)
PSME_00002335-RA	F26K24.5	AT5G04860.1	GO:0016790	GO:0006633	none	EM	3.1	2e-26	3540 ±213 (n=16)	1134 ±87 (n=21)
PSME_00002336-RA	L-ascorbate peroxidase 2	AT1G07890.3	GO:0020037 GO:0004601	GO:0055114 GO:0006979	none	NE	3.8	2e-60	11402 ±892 (n=16)	43637 ±1534 (n=21)
PSME_00002337-RA	glucan endo-13-beta-glucosidase 14 isoform X2	AT4G18340.1	GO:0004553	GO:0005975	none	NE	8.5	2e-31	162 ±27 (n=16)	1398 ±95 (n=21)
PSME_00002344-RA	WEAK CHLOROPLAST MOVEMENT UNDER BLUE LIGHT 1 isoform X2	AT2G26570.1	GO:0005515 GO:0003677	none	GO:0005634	EM	3.1	6e-35	1457 ±51 (n=16)	471 ±35 (n=21)
PSME_00002345-RA	aspartate aminotransferase mitochondrial	AT2G30970.1	GO:0016746	GO:0055085 GO:0045766 GO:0043123 GO:0043066 GO:0006506	GO:0016021	EM	1.6	5e-12	17554 ±1158 (n=16)	10781 ±343 (n=21)
PSME_00002346-RA	rac GTP-binding 5	AT1G75840.1	GO:0005525	GO:0007264	none	NE	1.2	2e-08	1695 ±35 (n=16)	2030 ±42 (n=21)
PSME_00002348-RA	pentatricopeptide repeat-containing At5g04780 isoform X1	AT3G03580.1	none	none	none	EM	1.6	4e-08	540 ±26 (n=16)	328 ±22 (n=21)
PSME_00002349-RA	pentatricopeptide repeat-containing At4g02750	AT3G12770.1	GO:0045182 GO:0008270	GO:0006417	none	EM	1.7	1e-09	981 ±46 (n=16)	575 ±38 (n=21)
PSME_00002351-RA	pentatricopeptide repeat-containing At3g49142	AT3G49142.1	GO:0003677	none	none	EM	1.7	4e-08	529 ±40 (n=16)	308 ±16 (n=21)
PSME_00002354-RA	ubiquitin carboxyl-terminal hydrolase 12 isoform X2	AT5G06600.1	GO:0036459 GO:0005515	GO:0016579	none	NE	1.3	2e-07	4607 ±98 (n=16)	5878 ±202 (n=21)
PSME_00002358-RA	phosphoenolpyruvate carboxykinase	AT5G65690.1	GO:0005524 GO:0004612	GO:0006094	none	NE	2.3	1e-06	4234 ±331 (n=16)	9847 ±1308 (n=21)
PSME_00002366-RA	mitochondrial adenine nucleotide transporter BTL1	AT3G20240.1	GO:0003700	GO:0006355	none	EM	1.9	1e-07	344 ±23 (n=16)	177 ±17 (n=21)
PSME_00002369-RA	Os05g0171900	AT1G80160.1	GO:0016829	none	none	NE	11.1	2e-118	3803 ±314 (n=16)	42407 ±2539 (n=21)
PSME_00002370-RA	GSK3/shaggy kinase	AT5G14640.1	GO:0005524 GO:0004672	GO:0006468	none	NE	1.4	6e-13	5926 ±103 (n=16)	8071 ±275 (n=21)
PSME_00002376-RA	ADP-ribosylation factor GTPase-activating AGD12	AT4G21160.1	GO:0005096	none	none	NE	1.8	5e-07	247 ±17 (n=16)	448 ±40 (n=21)
PSME_00002382-RA	histone H1 linker	unknown	GO:0005524 GO:0004812 GO:0000166	GO:0006418	none	EM	108.4	1e-46	74 ±7 (n=16)	1 ±0 (n=21)
PSME_00002389-RA	uninformative	unknown	none	none	GO:0016020	NE	4.8	2e-05	25 ±4 (n=16)	122 ±28 (n=21)
PSME_00002390-RA	TCM_012247	AT1G49000.1	none	none	GO:0016021	NE	6	3e-09	18 ±4 (n=16)	111 ±22 (n=21)
PSME_00002394-RA	galactinol synthase 1	AT2G47180.1	GO:0016887 GO:0005525 GO:0005524 GO:0003924 GO:0003724 GO:0003723	none	GO:0016020	EM	4.2	4e-07	242 ±34 (n=16)	56 ±9 (n=21)
PSME_00002403-RA	receptor-kinase	AT3G47570.1	GO:0005525 GO:0005524 GO:0005515 GO:0004672	GO:0007275 GO:0006468	GO:0016021	NE	9.5	4e-06	218 ±58 (n=16)	2270 ±507 (n=21)
PSME_00002407-RA	cycloartenol-C-24-methyltransferase	AT5G13710.1	GO:0003838	GO:0032259 GO:0016126 GO:0009793	GO:0016021 GO:0009506 GO:0005829 GO:0005802 GO:0005783 GO:0005774 GO:0005768	EM	1.7	6e-06	674 ±22 (n=16)	405 ±36 (n=21)
PSME_00002410-RA	4-hydroxy-3-methylbut-2-enyl diphosphate reductase chloroplastic	AT4G34350.1	GO:0051745 GO:0046872	GO:0050992 GO:0019288	none	NE	1.8	4e-07	3345 ±179 (n=16)	6001 ±478 (n=21)
PSME_00002412-RA	major allergen Pru ar 1	unknown	none	GO:0009607 GO:0006952	none	NE	5.3	2e-07	552 ±93 (n=16)	3024 ±568 (n=21)
PSME_00002413-RA	major allergen Pru ar 1	unknown	none	GO:0009607 GO:0006952	none	NE	6	6e-08	46 ±6 (n=16)	288 ±59 (n=21)
PSME_00002414-RA	major allergen Pru ar 1	unknown	GO:0030269	GO:0015948 GO:0009607 GO:0006952	GO:0016021	NE	9.3	3e-10	13 ±3 (n=16)	124 ±28 (n=21)
PSME_00002415-RA	major pollen allergen Bet v 1-F/I	unknown	GO:0015095	GO:0015693	GO:0016021	EM	59.2	1e-32	2606 ±822 (n=16)	41 ±7 (n=21)
PSME_00002417-RA	major pollen allergen Bet v 1-D/H	AT1G24020.1	none	GO:0009607 GO:0006952	none	NE	9.9	8e-17	440 ±96 (n=16)	4474 ±721 (n=21)
PSME_00002419-RA	SOUL3	unknown	none	none	none	NE	2.1	6e-17	190 ±14 (n=16)	401 ±22 (n=21)
PSME_00002423-RA	ribosome-recycling factor chloroplastic isoform X1	AT3G01800.1	GO:0043023	GO:0070126	GO:0005739	EM	2.1	1e-24	1886 ±50 (n=16)	892 ±56 (n=21)
PSME_00002425-RA	elongation factor P	AT4G26310.2	GO:0003899 GO:0003824	GO:0006351	GO:0005634	EM	1.5	2e-06	517 ±26 (n=16)	356 ±18 (n=21)
PSME_00002426-RA	eukaryotic translation initiation factor NCBP	AT5G18110.1	GO:0003743 GO:0003723	GO:0006413	GO:0005737	NE	1.3	1e-07	2855 ±71 (n=16)	3713 ±138 (n=21)
PSME_00002432-RA	ATPase AAA domain-containing 3	AT3G03060.1	GO:0008270 GO:0004144 GO:0003676	GO:0045017	none	EM	1.9	3e-12	4749 ±322 (n=16)	2443 ±136 (n=21)
PSME_00002433-RA	N-alpha-acetyltransferase 40	AT1G18335.1	none	GO:0006952	GO:0016021	EM	2.3	1e-11	2907 ±344 (n=16)	1288 ±67 (n=21)
PSME_00002442-RA	dolichyl-diphosphooligosaccharide-- glycosyltransferase 48 kDa subunit	AT5G66680.1	GO:0016757	GO:0018279 GO:0009826 GO:0009664	GO:0016021 GO:0009506 GO:0009505 GO:0005794 GO:0005789 GO:0005774 GO:0005730	EM	1.3	1e-15	19736 ±515 (n=16)	15170 ±279 (n=21)
PSME_00002449-RA	60S ribosomal L7-2	AT2G01250.1	GO:0003735 GO:0003723	GO:0002181 GO:0000463	GO:0022625	EM	1.4	7e-05	18148 ±755 (n=16)	12792 ±927 (n=21)
PSME_00002450-RA	heterogeneous nuclear ribonucleo 1	AT3G13224.2	GO:0016891 GO:0005515 GO:0004525 GO:0003723	GO:0006396	none	EM	1.8	4e-29	13732 ±506 (n=16)	7612 ±265 (n=21)
PSME_00002459-RA	homeobox-leucine zipper ATHB-15	AT4G32880.1	GO:0008289	none	none	NE	2.5	1e-09	142 ±16 (n=16)	356 ±32 (n=21)
PSME_00002464-RA	phosphatase 2C 24	AT2G29380.1	GO:0005515	none	none	EM	2	5e-09	16669 ±710 (n=16)	8287 ±624 (n=21)
PSME_00002482-RA	mitotic spindle checkpoint BUBR1	AT2G33560.2	none	GO:0006351	none	EM	1.3	4e-07	1147 ±33 (n=16)	874 ±32 (n=21)
PSME_00002483-RA	long chain acyl-CoA synthetase 2	AT1G49430.1	GO:0016829	GO:0042916 GO:0019700	none	EM	15.4	4e-26	815 ±112 (n=16)	51 ±10 (n=21)
PSME_00002495-RA	TF RL9 isoform X2	AT1G32240.1	GO:0044212	GO:0007275 GO:0006355	GO:0005634	NE	60.6	2e-25	2 ±1 (n=16)	156 ±33 (n=21)
PSME_00002502-RA	ubiquitin-specific protease 2A isoform X4	AT3G48480.1	GO:0008234	GO:0006508	none	NE	1.3	5e-05	2624 ±56 (n=16)	3432 ±168 (n=21)
PSME_00002508-RA	phototropin-1A	AT3G45780.1	GO:0005515	GO:0006355	none	NE	4.3	1e-08	137 ±25 (n=16)	604 ±99 (n=21)
PSME_00002511-RA	BTB/POZ domain-containing At1g63850	AT1G63850.1	GO:0005515	none	none	NE	18.6	2e-47	162 ±22 (n=16)	3085 ±354 (n=21)
PSME_00002512-RA	kinesin calmodulin-binding homolog	AT5G65930.3	GO:0016627	GO:0006629	GO:0016021 GO:0005783 GO:0005737	EM	2.1	3e-17	5618 ±399 (n=16)	2644 ±117 (n=21)
PSME_00002525-RA	aldehyde dehydrogenase 2 member B7 mitochondrial	AT1G23800.1	GO:0016491	GO:0055114 GO:0008152	none	NE	9.9	1e-43	717 ±77 (n=16)	7154 ±805 (n=21)
PSME_00002534-RA	CSC1 ERD4	AT1G30360.1	none	none	GO:0016020	NE	2.4	1e-18	1402 ±101 (n=16)	3420 ±215 (n=21)
PSME_00002544-RA	receptor kinase HSL1	AT5G25930.1	GO:0005524 GO:0005515 GO:0004672	GO:0006468	none	NE	5.4	4e-18	56 ±7 (n=16)	302 ±39 (n=21)
PSME_00002546-RA	DUF789	AT1G17830.1	none	none	none	NE	1.8	2e-18	796 ±27 (n=16)	1448 ±72 (n=21)
PSME_00002553-RA	NADH-ubiquinone reductase complex 1 MLRQ subunit	AT1G63060.1	GO:0003735	GO:0006412	GO:0005840 GO:0005622	EM	29.5	3e-17	249 ±64 (n=16)	8 ±3 (n=21)
PSME_00002554-RA	TF FER IRON DEFICIENCY-INDUCED TF	AT2G28160.1	GO:0046983	none	none	NE	5.4	3e-111	592 ±44 (n=16)	3195 ±93 (n=21)
PSME_00002555-RA	phospholipase A(1) LCAT3	AT4G19860.1	GO:0016788 GO:0016787 GO:0008374	GO:0006629	none	NE	5	4e-19	50 ±5 (n=16)	254 ±29 (n=21)
PSME_00002557-RA	E3 ubiquitin ligase BIG BROTHER	unknown	GO:0008270 GO:0004842	GO:0046621 GO:0016567	none	NE	3.5	9e-17	1381 ±77 (n=16)	4897 ±513 (n=21)
PSME_00002563-RA	glucan 13-beta-glucosidase	unknown	GO:0016491 GO:0016209	GO:0055114	none	EM	19.8	4e-06	300 ±97 (n=16)	12 ±5 (n=21)
PSME_00002564-RA	glucan 13-beta-glucosidase A	unknown	GO:0003723	none	none	EM	24.5	9e-07	419 ±114 (n=16)	13 ±6 (n=21)
PSME_00002566-RA	dihydrolipoyllysine-residue acetyltransferase component 4 of pyruvate dehydrogenase complex chloroplastic	AT1G34430.1	GO:0005524 GO:0003677 GO:0000156	GO:0000160	none	EM	2.7	4e-71	6444 ±145 (n=16)	2400 ±103 (n=21)
PSME_00002567-RA	fructokinase 1 chloroplastic	AT3G54090.1	GO:0016758	GO:0008152	none	EM	1.4	9e-06	1220 ±60 (n=16)	885 ±39 (n=21)
PSME_00002571-RA	isoform 1	unknown	none	none	GO:0016021 GO:0016020	NE	1.3	3e-07	239 ±8 (n=16)	309 ±10 (n=21)
PSME_00002572-RA	ClpS1	AT1G68660.1	none	GO:0030163	none	NE	1.6	2e-19	718 ±28 (n=16)	1151 ±38 (n=21)
PSME_00002576-RA	2-alkenal reductase (NADP(+)-dependent)	AT5G38000.1	none	GO:0055114	none	NE	4.5	4e-14	20 ±2 (n=16)	89 ±12 (n=21)
PSME_00002579-RA	transport sec24	AT2G27460.1	GO:0016853 GO:0005525 GO:0003824 GO:0003746 GO:0003723	GO:0006725 GO:0001514	GO:0005737	EM	1.4	7e-25	3134 ±78 (n=16)	2163 ±51 (n=21)
PSME_00002580-RA	heterogeneous nuclear ribonucleo 1	AT3G07810.2	GO:0005515 GO:0004842	GO:0016567	none	EM	7	6e-13	24 ±3 (n=16)	3 ±1 (n=21)
PSME_00002584-RA	Heterogeneous nuclear ribonucleo 27C	AT5G55550.3	GO:0022857	GO:0055085	GO:0016021	EM	4.5	5e-05	240 ±43 (n=16)	51 ±10 (n=21)
PSME_00002590-RA	4-hydroxy-tetrahydrodipicolinate synthase chloroplastic	AT2G45440.1	GO:0004674	none	none	EM	1.8	3e-22	4773 ±125 (n=16)	2712 ±128 (n=21)
PSME_00002599-RA	kinesin KP1	unknown	GO:0005515	none	none	EM	1.8	1e-24	1048 ±34 (n=16)	575 ±24 (n=21)
PSME_00002609-RA	pentatricopeptide repeat-containing At4g30700	AT1G11290.1	GO:0016491	GO:0055114	none	EM	1.6	7e-06	228 ±13 (n=16)	142 ±11 (n=21)
PSME_00002610-RA	DNA polymerase alpha catalytic subunit	AT5G67100.1	none	GO:0019915	none	EM	1.6	2e-05	1427 ±90 (n=16)	875 ±61 (n=21)
PSME_00002611-RA	DNA polymerase alpha catalytic subunit	AT5G67100.1	GO:0004144	GO:0045017	none	EM	1.6	2e-07	1808 ±55 (n=16)	1156 ±75 (n=21)
PSME_00002615-RA	sodium/hydrogen exchanger 4	AT5G55470.1	GO:0045182 GO:0008270	GO:0006417	none	EM	2.1	1e-16	640 ±31 (n=16)	306 ±20 (n=21)
PSME_00002618-RA	neurofilament heavy polypeptide isoform X1	AT4G17000.1	GO:0042626 GO:0005524	GO:0055085 GO:0006810	GO:0016021	EM	1.4	4e-10	1599 ±48 (n=16)	1162 ±40 (n=21)
PSME_00002625-RA	acyl-CoA-binding domain-containing 1	AT5G53470.1	GO:0045182	GO:0006417	none	EM	1.4	1e-06	2289 ±135 (n=16)	1680 ±37 (n=21)
PSME_00002629-RA	isoform 2	AT1G44770.1	none	none	none	NE	2.2	6e-38	669 ±41 (n=16)	1497 ±32 (n=21)
PSME_00002642-RA	ER glycerol-phosphate acyltransferase	AT3G11430.1	GO:0016491 GO:0003995	GO:0055114 GO:0008218 GO:0008152	none	EM	15.5	5e-13	2920 ±211 (n=16)	177 ±41 (n=21)
PSME_00002645-RA	cell division cycle 20.1 cofactor of APC complex	AT4G33260.1	GO:0030170 GO:0016740	GO:0009058	none	EM	1.7	8e-06	422 ±43 (n=16)	247 ±15 (n=21)
PSME_00002648-RA	early nodulin-93	unknown	none	none	none	NE	3.4	3e-07	1010 ±152 (n=16)	3432 ±674 (n=21)
PSME_00002652-RA	inositol oxygenase	AT1G14520.1	GO:0050113 GO:0016757 GO:0005506	GO:0055114 GO:0019310 GO:0008152	GO:0005737	NE	9.2	1e-37	1576 ±179 (n=16)	14713 ±1812 (n=21)
PSME_00002654-RA	inositol oxygenase	AT1G14520.1	GO:0050113 GO:0005506	GO:0055114 GO:0019310	GO:0005737	NE	2.2	2e-17	15226 ±359 (n=16)	34196 ±2841 (n=21)
PSME_00002663-RA	methyltransferase PMT17 isoform X2	AT4G10440.1	GO:0008168	GO:0008152	none	NE	3.1	2e-12	223 ±37 (n=16)	685 ±30 (n=21)
PSME_00002665-RA	poly	AT5G22470.1	GO:0050662 GO:0004420	GO:0055114 GO:0015936	none	EM	32.7	4e-45	564 ±56 (n=16)	17 ±3 (n=21)
PSME_00002668-RA	cytokinin dehydrogenase 1	AT3G63440.1	GO:0019901 GO:0005515 GO:0003723	GO:0016070 GO:0010508 GO:0007030 GO:0006914	none	EM	16.9	2e-14	378 ±62 (n=16)	21 ±5 (n=21)
PSME_00002670-RA	60S ribosomal L23a	AT3G55280.1	none	none	GO:0005634	EM	1.8	2e-10	232 ±8 (n=16)	127 ±10 (n=21)
PSME_00002671-RA	60S ribosomal L23a	AT3G55280.1	GO:0016790	GO:0006633	none	EM	1.9	1e-19	12767 ±318 (n=16)	6611 ±399 (n=21)
PSME_00002673-RA	sister chromatid cohesion 1 4	AT5G16270.1	GO:0005515	none	GO:0000228	NE	1.8	3e-33	5982 ±235 (n=16)	10830 ±298 (n=21)
PSME_00002674-RA	short-chain dehydrogenase reductase 2a	AT3G51680.1	GO:0050662 GO:0016616 GO:0003854 GO:0003824	GO:0055114 GO:0006694	none	NE	42.8	2e-30	29 ±10 (n=16)	1340 ±115 (n=21)
PSME_00002678-RA	G2/mitotic-specific cyclin S13-7 isoform X1	AT3G11520.1	none	none	GO:0005634	EM	3.9	3e-09	476 ±49 (n=16)	121 ±16 (n=21)
PSME_00002681-RA	hydroquinone glucosyltransferase	AT4G01070.1	GO:0016758	GO:0008152	none	NE	3.4	1e-07	474 ±23 (n=16)	1646 ±260 (n=21)
PSME_00002692-RA	L-ascorbate oxidase homolog	AT1G76160.1	GO:0016491 GO:0005507	GO:0055114	none	NE	2.8	1e-31	13353 ±1140 (n=16)	37722 ±1580 (n=21)
PSME_00002698-RA	hyoscyamine 6-dioxygenase	AT4G10490.1	GO:0016747 GO:0008080 GO:0008073	none	none	EM	44.3	2e-40	3618 ±626 (n=16)	78 ±16 (n=21)
PSME_00002699-RA	flavonol synthase/flavanone 3-hydroxylase	AT4G10490.1	GO:0005515	none	none	EM	12.4	7e-21	215 ±28 (n=16)	17 ±4 (n=21)
PSME_00002701-RA	flavonol synthase/flavanone 3-hydroxylase	AT5G08640.1	GO:0016491	GO:0055114	none	NE	5	1e-11	55 ±8 (n=16)	282 ±42 (n=21)
PSME_00002709-RA	serine/threonine- kinase At1g18390	AT1G18390.2	GO:0030247 GO:0005524 GO:0004672	GO:0006468	none	NE	6.8	4e-96	279 ±17 (n=16)	1893 ±102 (n=21)
PSME_00002739-RA	TCM_037923	AT5G19590.1	none	none	none	NE	1.4	4e-08	3245 ±165 (n=16)	4644 ±190 (n=21)
PSME_00002740-RA	trihelix TF GT-2	AT1G76880.1	none	none	none	NE	38.3	2e-33	4 ±1 (n=16)	184 ±24 (n=21)
PSME_00002746-RA	DEAD-box ATP-dependent RNA helicase 38	AT3G53110.1	GO:0008270 GO:0005515 GO:0004842	GO:0016567	none	EM	1.2	3e-09	3783 ±58 (n=16)	3133 ±72 (n=21)
PSME_00002757-RA	heparanase 3	AT5G34940.2	GO:0016798	none	GO:0016020	NE	24.4	1e-14	7 ±3 (n=16)	200 ±27 (n=21)
PSME_00002763-RA	ras-related Rab7	AT1G52280.1	GO:0005525	GO:0007264	none	NE	1.4	3e-08	3547 ±109 (n=16)	4838 ±205 (n=21)
PSME_00002765-RA	: 7-deoxyloganetin glucosyltransferase	AT1G22400.1	GO:0016758	GO:0008152	none	EM	25.2	5e-07	7 ±2 (n=16)	0 ±0 (n=21)
PSME_00002768-RA	5-methyltetrahydropteroyltriglutamate--homocysteine methyltransferase 1	AT5G17920.1	GO:0008270 GO:0003871	GO:0009086 GO:0008652	none	NE	3.1	4e-08	2149 ±161 (n=16)	6666 ±1077 (n=21)
PSME_00002769-RA	5-methyltetrahydropteroyltriglutamate--homocysteine methyltransferase 1	AT3G03780.1	GO:0008270 GO:0003871	GO:0009086 GO:0008652	none	NE	18	4e-08	7 ±2 (n=16)	139 ±45 (n=21)
PSME_00002771-RA	CBL-interacting serine/threonine- kinase 21	AT2G26980.4	GO:0016773 GO:0005524 GO:0005198 GO:0004672	GO:0007165 GO:0006468	GO:0016020	NE	7.3	3e-07	34 ±6 (n=16)	264 ±68 (n=21)
PSME_00002772-RA	CBL-interacting serine/threonine- kinase 21	AT2G26980.4	GO:0016773 GO:0005524 GO:0004672	GO:0007165 GO:0006468	GO:0016020	NE	2.9	9e-08	193 ±27 (n=16)	568 ±74 (n=21)
PSME_00002773-RA	casein kinase I isoform delta	AT5G18190.1	GO:0016773 GO:0005524 GO:0004672	GO:0006468	GO:0016020	NE	1.3	4e-07	954 ±17 (n=16)	1236 ±43 (n=21)
PSME_00002791-RA	homeobox-leucine zipper HAT14 isoform X2	AT5G06710.1	GO:0043565 GO:0003700	GO:0007049 GO:0006355	none	NE	34.1	3e-09	1 ±1 (n=16)	26 ±5 (n=21)
PSME_00002796-RA	LRR receptor serine/threonine- kinase At1g67720	AT2G37050.3	GO:0005524 GO:0005515 GO:0004672	GO:0006468	none	NE	5.6	3e-05	52 ±17 (n=16)	302 ±47 (n=21)
PSME_00002800-RA	receptor kinase At3g47110	AT5G20480.1	GO:0005524 GO:0005515 GO:0004672	GO:0006468	none	NE	3	4e-07	248 ±51 (n=16)	753 ±76 (n=21)
PSME_00002803-RA	terpene synthase 9 isoform X2	AT4G16740.1	GO:0016829 GO:0010333 GO:0003896 GO:0000287	GO:0008152 GO:0006269	none	NE	9.7	7e-05	1 ±0 (n=16)	14 ±5 (n=21)
PSME_00002806-RA	MSP1	AT3G19740.1	GO:0008568 GO:0005524	GO:0031122	GO:0005739 GO:0005634	EM	1.2	9e-12	3056 ±32 (n=16)	2506 ±55 (n=21)
PSME_00002807-RA	3_-5_ exoribonuclease 1 isoform X1	AT3G15140.1	GO:0008270	none	none	NE	1.4	8e-13	4161 ±127 (n=16)	5986 ±208 (n=21)
PSME_00002822-RA	DNA repair XRCC3 homolog	AT5G57450.1	GO:0020037 GO:0016705 GO:0005506	GO:0055114	none	EM	2.1	1e-28	804 ±26 (n=16)	378 ±20 (n=21)
PSME_00002824-RA	B3 domain-containing Os11g0197600 isoform X2	AT3G18990.1	GO:0008255 GO:0005515 GO:0004803 GO:0003677	GO:0018990 GO:0007218 GO:0006313	none	EM	2	8e-21	357 ±15 (n=16)	175 ±9 (n=21)
PSME_00002831-RA	NAP1	AT2G35110.1	none	GO:0015031 GO:0006904	GO:0000145	NE	1.6	1e-10	2743 ±60 (n=16)	4322 ±254 (n=21)
PSME_00002833-RA	UDP-N-acetylglucosamine--peptide N-acetylglucosaminyltransferase SEC	AT3G04240.1	GO:0046983 GO:0042802 GO:0005515	none	none	NE	1.6	5e-18	5381 ±95 (n=16)	8638 ±382 (n=21)
PSME_00002842-RA	C2H2 zinc finger	AT1G03840.1	GO:0046872	none	none	NE	6.4	3e-17	41 ±6 (n=16)	270 ±31 (n=21)
PSME_00002843-RA	homeobox LUMINIDEPENDENS	AT4G02560.1	GO:0020037 GO:0016705 GO:0005506	GO:0055114	none	EM	1.3	1e-12	1964 ±42 (n=16)	1523 ±39 (n=21)
PSME_00002845-RA	SRG1	AT3G21420.1	GO:0016491 GO:0004003 GO:0003677	GO:0055114 GO:0006303	none	NE	10.8	4e-14	10 ±3 (n=16)	107 ±13 (n=21)
PSME_00002851-RA	phosphatase 2C 25	AT2G30020.1	GO:0005515	none	none	EM	39.1	7e-17	36 ±6 (n=16)	1 ±0 (n=21)
PSME_00002858-RA	receptor kinase At4g00960	AT4G05200.1	GO:0005524 GO:0004672	GO:0006468	none	NE	117.8	7e-25	2 ±1 (n=16)	330 ±71 (n=21)
PSME_00002859-RA	elongation factor Ts mitochondrial	AT4G11120.1	GO:0008270 GO:0004222	GO:0006508	GO:0031012	EM	2.6	6e-44	4562 ±269 (n=16)	1762 ±58 (n=21)
PSME_00002864-RA	kinesin-related 11 isoform X1	AT4G39050.1	GO:0008270 GO:0008237	none	none	EM	5.3	5e-90	4710 ±239 (n=16)	890 ±49 (n=21)
PSME_00002869-RA	abietadienol/abietadienal oxidase	AT1G73340.1	GO:0020037 GO:0016705 GO:0005506 GO:0004497	GO:0055114	GO:0016021	NE	79.8	7e-10	2 ±1 (n=16)	194 ±43 (n=21)
PSME_00002883-RA	2-oxoacid-dependent dioxygenase	AT2G38240.1	GO:0016491	GO:0055114	none	NE	33.5	4e-06	1 ±0 (n=16)	36 ±11 (n=21)
PSME_00002887-RA	2-oxoacid-dependent dioxygenase	AT2G38240.1	GO:0016491	GO:0055114	none	NE	22.4	8e-11	9 ±2 (n=16)	241 ±74 (n=21)
PSME_00002890-RA	Naringenin2-oxoglutarate 3-dioxygenase	AT2G38240.1	GO:0016491	GO:0055114	none	NE	17.3	7e-10	15 ±2 (n=16)	282 ±85 (n=21)
PSME_00002891-RA	SRG1	AT2G38240.1	GO:0016491	GO:0055114	none	NE	3	3e-07	1311 ±293 (n=16)	3986 ±216 (n=21)
PSME_00002903-RA	heparanase	AT5G34940.2	GO:0016798	none	GO:0016020	NE	35.8	3e-34	37 ±6 (n=16)	1393 ±257 (n=21)
PSME_00002905-RA	heparanase 3	AT5G34940.2	GO:0016798	none	GO:0016020	NE	1.8	4e-05	730 ±66 (n=16)	1336 ±141 (n=21)
PSME_00002907-RA	isoform 1	AT3G17350.1	GO:0030247	none	none	NE	33.4	5e-24	8 ±3 (n=16)	292 ±40 (n=21)
PSME_00002957-RA	purple acid phosphatase 3 isoform X1	AT1G14700.1	GO:0016787	none	none	NE	9.9	4e-14	4 ±1 (n=16)	40 ±3 (n=21)
PSME_00002967-RA	BEACH domain-containing lvsC	AT2G45540.2	GO:0030246	none	none	EM	1.3	9e-08	3674 ±165 (n=16)	2771 ±70 (n=21)
PSME_00002968-RA	fructokinase 1 chloroplastic	AT3G54090.1	none	GO:0009555 GO:0007165	none	EM	1.7	2e-12	537 ±17 (n=16)	320 ±18 (n=21)
PSME_00002969-RA	Beta-13-galactosyltransferase 6 isoform 4	AT1G32930.1	GO:0008171 GO:0008168	GO:0008152 GO:0006479	none	EM	2.1	2e-29	2531 ±114 (n=16)	1190 ±51 (n=21)
PSME_00002970-RA	L484_003903	AT1G16040.1	none	GO:0055085	GO:0016021 GO:0016020	EM	1.6	1e-09	629 ±31 (n=16)	402 ±21 (n=21)
PSME_00002971-RA	lysine--tRNA ligase isoform X1	AT3G11710.1	GO:0003700	GO:0006355	none	EM	1.3	9e-21	13577 ±287 (n=16)	10077 ±204 (n=21)
PSME_00002972-RA	plasma membrane-associated cation-binding 1	unknown	GO:0045182 GO:0008270	GO:0006417	none	EM	7.2	5e-36	6602 ±467 (n=16)	904 ±117 (n=21)
PSME_00002973-RA	C-8 sterol isomerases	AT1G05440.1	GO:0003824	none	none	EM	1.4	3e-06	910 ±57 (n=16)	632 ±28 (n=21)
PSME_00002976-RA	gd2b	AT5G13760.1	GO:0005179	none	GO:0005576	NE	4.2	2e-21	615 ±61 (n=16)	2600 ±232 (n=21)
PSME_00002978-RA	receptor kinase BRI1 3	AT1G55610.1	GO:0005524 GO:0004721 GO:0004674	GO:0006470 GO:0006468	GO:0016021	EM	2.3	2e-08	117 ±9 (n=16)	50 ±6 (n=21)
PSME_00002980-RA	peptidyl-prolyl cis-trans isomerase FKBP62	AT5G48570.1	none	GO:0006457	none	NE	1.8	3e-12	40 ±3 (n=16)	70 ±3 (n=21)
PSME_00002985-RA	Beta-glucosidase 17 isoform 2	AT1G26560.1	GO:0004553	GO:0005975	none	NE	15.6	1e-14	6 ±1 (n=16)	95 ±23 (n=21)
PSME_00002998-RA	DA1-related 1	AT1G19270.1	GO:0047134 GO:0008270	GO:0055114	none	NE	4.9	6e-24	6264 ±479 (n=16)	30867 ±3599 (n=21)
PSME_00003008-RA	nuclear TF Y subunit B-3	AT5G47670.1	GO:0046982 GO:0043565	GO:0006355	GO:0005634	EM	19.7	4e-08	30 ±5 (n=16)	1 ±1 (n=21)
PSME_00003009-RA	BTB/POZ domain-containing At1g30440 isoform X1	AT1G30440.1	GO:0050662 GO:0016616 GO:0003854 GO:0003824	GO:0055114 GO:0006694	none	EM	2.2	3e-12	3357 ±352 (n=16)	1505 ±61 (n=21)
PSME_00003011-RA	Os05g0212100	AT3G49170.1	GO:0003735	GO:0006412	GO:0005840	EM	1.8	6e-07	244 ±8 (n=16)	138 ±12 (n=21)
PSME_00003012-RA	ABC transporter C member 2	AT2G34660.1	GO:0042626 GO:0016887 GO:0005525 GO:0005524 GO:0003924	GO:0055085 GO:0007264 GO:0006810	GO:0016021	NE	1.6	3e-10	18771 ±792 (n=16)	30249 ±1563 (n=21)
PSME_00003013-RA	calcium-transporting ATPase 1	AT2G07560.1	GO:0046872 GO:0000166	none	none	NE	5.6	1e-34	214 ±11 (n=16)	1203 ±131 (n=21)
PSME_00003023-RA	: E3 ubiquitin- ligase ATL31	AT1G72200.1	GO:0046872 GO:0008270 GO:0005515 GO:0004842	none	GO:0005680	NE	5.2	7e-27	169 ±21 (n=16)	882 ±76 (n=21)
PSME_00003033-RA	acyl-coenzyme A oxidase 3 peroxisomal isoform X1	AT1G06290.1	GO:0016627 GO:0003997 GO:0003995	GO:0055114 GO:0006635	GO:0005777	NE	4	6e-08	1763 ±181 (n=16)	7160 ±1060 (n=21)
PSME_00003037-RA	cysteine-rich receptor kinase 2	AT1G70520.1	GO:0005524 GO:0004672	GO:0006468	none	NE	9.8	2e-17	8 ±2 (n=16)	77 ±7 (n=21)
PSME_00003039-RA	aquaporin PIP2-2	AT2G16850.1	GO:0005215	GO:0006810	GO:0016021 GO:0016020 GO:0005783	NE	21.1	4e-15	230 ±38 (n=16)	5237 ±1430 (n=21)
PSME_00003050-RA	abscisic stress-ripening 1	unknown	none	GO:0006950	none	EM	8.5	1e-12	2176 ±413 (n=16)	249 ±49 (n=21)
PSME_00003052-RA	abscisic stress-ripening 1	unknown	none	GO:0006950	none	EM	5.8	7e-06	157 ±33 (n=16)	26 ±7 (n=21)
PSME_00003059-RA	histidine-rich DDB_G0274557	unknown	GO:0045182 GO:0042834 GO:0042802 GO:0008270 GO:0005515 GO:0003677	GO:0016192 GO:0006886 GO:0006417 GO:0006355	none	EM	87.7	2e-09	31 ±11 (n=16)	0 ±0 (n=21)
PSME_00003070-RA	embryo defective 1703	AT3G61780.1	GO:0003700	GO:0006355	none	EM	1.4	7e-09	3024 ±187 (n=16)	2086 ±44 (n=21)
PSME_00003073-RA	ubiquitin-conjugating enzyme E2-23 kDa	AT5G41340.1	GO:0061630 GO:0031625 GO:0005524	GO:0016567 GO:0006511	GO:0005737	EM	1.6	5e-10	1196 ±56 (n=16)	759 ±38 (n=21)
PSME_00003074-RA	Ubiquitin ligase SINAT3	AT3G61790.1	GO:0008270 GO:0005515	GO:0007275 GO:0006511	GO:0005634	NE	1.6	3e-14	810 ±33 (n=16)	1293 ±50 (n=21)
PSME_00003075-RA	SPA1-RELATED 3 isoform X1	AT1G53090.1	GO:0003677	GO:0006355	none	EM	11	1e-18	666 ±31 (n=16)	59 ±9 (n=21)
PSME_00003076-RA	SPA1-RELATED 3 isoform X1	AT3G15354.1	GO:0031418 GO:0016706 GO:0005525 GO:0005506 GO:0005047 GO:0003924 GO:0003677	GO:0055114 GO:0006886 GO:0006334	GO:0005785 GO:0005634 GO:0000786	EM	9.5	1e-12	151 ±12 (n=16)	15 ±3 (n=21)
PSME_00003087-RA	Os12g0623900	AT5G17920.1	none	none	GO:0016021	EM	2	4e-16	85672 ±4352 (n=16)	42420 ±2579 (n=21)
PSME_00003090-RA	ABC transporter G member 36	AT3G16340.1	GO:0016887 GO:0005524	GO:0006810	GO:0016021	EM	3.1	2e-06	124 ±17 (n=16)	40 ±6 (n=21)
PSME_00003091-RA	double-strand break repair MRE11	AT5G54260.1	none	GO:0055085	GO:0005741	EM	1.4	1e-10	1270 ±47 (n=16)	913 ±27 (n=21)
PSME_00003094-RA	Calcineurin metallo-phosphoesterase super isoform 1	AT5G42370.2	none	none	GO:0016021	NE	1.6	3e-05	618 ±58 (n=16)	979 ±54 (n=21)
PSME_00003097-RA	Mitogen-activated kinase kinase 6	AT5G40440.1	GO:0005524 GO:0004672 GO:0004518	GO:0006468 GO:0006281	none	NE	1.8	6e-08	3829 ±155 (n=16)	6907 ±540 (n=21)
PSME_00003110-RA	Os05g0406200	AT5G18890.1	GO:0005524	none	none	EM	10.2	2e-31	285 ±40 (n=16)	28 ±4 (n=21)
PSME_00003124-RA	UDP-glucose:glyco glucosyltransferase	AT1G71220.2	GO:0042802 GO:0020037 GO:0008270 GO:0005515 GO:0004833	GO:0019441 GO:0016192 GO:0006886	none	EM	1.5	4e-15	11026 ±554 (n=16)	7166 ±158 (n=21)
PSME_00003131-RA	UNC93 1	AT1G18010.1	GO:0005524 GO:0005515 GO:0004672	GO:0006468	none	EM	2.2	1e-04	1144 ±150 (n=16)	520 ±65 (n=21)
PSME_00003132-RA	stem-specific TSJT1	AT3G22850.1	none	none	none	EM	4.7	3e-21	2475 ±184 (n=16)	523 ±52 (n=21)
PSME_00003134-RA	WD-40 repeat-containing MSI4	AT2G19520.1	GO:0008017	none	none	EM	1.4	3e-08	3014 ±143 (n=16)	2111 ±71 (n=21)
PSME_00003136-RA	cation transport regulator 2	AT5G26220.1	GO:0050662 GO:0003824	none	none	EM	6.1	1e-05	841 ±146 (n=16)	132 ±36 (n=21)
PSME_00003137-RA	cation transport regulator 2 isoform X1	AT4G31290.1	GO:0008964	GO:0015977 GO:0006099	none	EM	2.4	3e-12	1693 ±82 (n=16)	696 ±61 (n=21)
PSME_00003145-RA	60S ribosomal L4	AT3G09630.1	GO:0008270	none	none	EM	1.9	1e-32	79033 ±2226 (n=16)	41098 ±1820 (n=21)
PSME_00003146-RA	two-component response regulator ARR2 isoform X2	unknown	none	GO:0009987	none	NE	2.6	8e-07	552 ±66 (n=16)	1469 ±167 (n=21)
PSME_00003148-RA	two-component response regulator ARR2 isoform X1	AT3G16857.2	GO:0003887 GO:0003677	GO:0006351 GO:0000160	none	NE	3.7	5e-07	44 ±8 (n=16)	162 ±22 (n=21)
PSME_00003149-RA	two-component response regulator ARR2 isoform X3	AT3G16857.2	none	GO:0000160	none	NE	3.8	1e-05	27 ±5 (n=16)	105 ±19 (n=21)
PSME_00003150-RA	60S ribosomal L4	AT3G09630.1	GO:0004861	GO:0007050	GO:0005634	EM	1.7	8e-18	28969 ±1268 (n=16)	17308 ±704 (n=21)
PSME_00003151-RA	TRANSPARENT TESTA 12	AT5G44050.1	GO:0015297 GO:0015238	GO:0055085 GO:0006855	GO:0016020	NE	28.7	3e-47	5 ±1 (n=16)	150 ±14 (n=21)
PSME_00003153-RA	MATE efflux	AT5G44050.1	GO:0015297 GO:0015238	GO:0055085 GO:0006855	GO:0016020	NE	26.8	3e-46	8 ±2 (n=16)	218 ±19 (n=21)
PSME_00003154-RA	plant/F18G18-200	AT4G32460.1	GO:0016798	none	none	NE	3.9	2e-11	726 ±85 (n=16)	2827 ±438 (n=21)
PSME_00003172-RA	ankyrin-2	AT2G31560.1	none	none	none	NE	10.7	2e-14	32 ±7 (n=16)	360 ±55 (n=21)
PSME_00003206-RA	pre-mRNA-processing factor 39	AT1G04080.3	none	GO:0006396	none	EM	1.2	6e-07	17977 ±448 (n=16)	14702 ±396 (n=21)
PSME_00003207-RA	pentatricopeptide repeat-containing At2g39620	AT1G11290.1	none	none	none	EM	1.5	2e-07	424 ±15 (n=16)	288 ±16 (n=21)
PSME_00003210-RA	F-box At5g46170	AT5G46170.1	GO:0005515	none	none	NE	5.2	9e-07	4 ±1 (n=16)	20 ±2 (n=21)
PSME_00003213-RA	inositol hexakisphosphate and diphosphoinositol-pentakisphosphate kinase 1 isoform X1	AT3G01310.1	GO:0043548 GO:0005524 GO:0005515 GO:0005102 GO:0004672 GO:0003899	GO:0050776 GO:0014068 GO:0006468 GO:0006351	GO:0016020	EM	1.7	5e-05	1753 ±104 (n=16)	1016 ±102 (n=21)
PSME_00003216-RA	callose synthase 5	AT2G13680.1	GO:0005515 GO:0003755	GO:0006457 GO:0000413	none	EM	7.2	8e-79	486 ±44 (n=16)	68 ±4 (n=21)
PSME_00003220-RA	pleiotropic drug resistance TUR2 isoform X2	AT1G15520.1	none	none	GO:0016020	NE	5	3e-05	2 ±1 (n=16)	12 ±3 (n=21)
PSME_00003224-RA	bidirectional sugar transporter SWEET3b	AT5G53190.1	none	none	GO:0016021	NE	413.9	1e-14	0 ±0 (n=16)	475 ±229 (n=21)
PSME_00003225-RA	RING/FYVE/PHD zinc finger super isoform 7	AT3G02890.1	GO:0008270 GO:0005515 GO:0003676	none	none	NE	1.3	2e-06	2144 ±113 (n=16)	2838 ±66 (n=21)
PSME_00003226-RA	transmembrane	AT1G42960.1	none	none	GO:0016020	EM	1.7	1e-07	3832 ±338 (n=16)	2206 ±151 (n=21)
PSME_00003232-RA	isoflavone reductase	AT4G39230.1	GO:0051287 GO:0050662 GO:0016620 GO:0016616 GO:0016491 GO:0008677 GO:0003854 GO:0003824	GO:0055114 GO:0006694	none	NE	2.2	7e-14	3880 ±271 (n=16)	8599 ±647 (n=21)
PSME_00003237-RA	isoform 1	AT2G21385.4	GO:0030170 GO:0016831	GO:0019752	none	EM	2.2	7e-05	91 ±11 (n=16)	42 ±7 (n=21)
PSME_00003250-RA	TRANSPARENT TESTA 12 isoform X1	AT3G59030.1	GO:0015297 GO:0015238	GO:0055085 GO:0006855	GO:0016020	NE	6.2	3e-18	45 ±7 (n=16)	284 ±26 (n=21)
PSME_00003262-RA	3-ketoacyl-CoA synthase 4	AT1G19440.1	GO:0005179	none	GO:0005576	EM	15.6	1e-05	23 ±8 (n=16)	1 ±0 (n=21)
PSME_00003264-RA	copalyl diphosphate synthase	AT4G02780.1	GO:0016829 GO:0010333 GO:0003824 GO:0000287	GO:0008152	none	NE	8.5	2e-10	139 ±52 (n=16)	1233 ±269 (n=21)
PSME_00003265-RA	kaurene synthase	AT4G02780.1	GO:0016829 GO:0010333 GO:0003824 GO:0000287	GO:0008152	none	NE	8.3	7e-10	47 ±10 (n=16)	401 ±88 (n=21)
PSME_00003271-RA	zinc protease PqqL	AT5G56730.1	GO:0003824	none	GO:0009536	NE	1.2	9e-05	912 ±38 (n=16)	1125 ±32 (n=21)
PSME_00003274-RA	SET domain	AT1G26760.1	GO:0005515	none	none	NE	2.2	4e-06	970 ±125 (n=16)	2103 ±182 (n=21)
PSME_00003277-RA	CCR4-NOT transcription complex subunit 1 isoform X2	AT1G02080.1	GO:0004553	GO:0005975	none	EM	2	5e-07	282 ±20 (n=16)	140 ±15 (n=21)
PSME_00003283-RA	DNA-binding	AT4G37900.1	none	none	none	NE	2.3	2e-15	70 ±7 (n=16)	159 ±8 (n=21)
PSME_00003284-RA	retinoblastoma-related isoform X1	AT3G12280.1	GO:0003723	none	none	EM	1.7	7e-08	670 ±39 (n=16)	403 ±23 (n=21)
PSME_00003287-RA	PTH-1	AT5G07180.1	GO:0046983 GO:0008171 GO:0008168	GO:0006480	none	EM	8.6	2e-41	112 ±16 (n=16)	13 ±1 (n=21)
PSME_00003320-RA	flavonol synthase/flavanone 3-hydroxylase	AT2G36690.1	GO:0016491	GO:0055114	none	NE	12.6	6e-14	61 ±24 (n=16)	809 ±76 (n=21)
PSME_00003321-RA	TRANSPARENT TESTA 12	AT5G65380.1	GO:0030170 GO:0016831	GO:0019752	none	EM	25.1	3e-07	7 ±2 (n=16)	0 ±0 (n=21)
PSME_00003322-RA	kinesin calmodulin-binding isoform X2	AT2G22610.1	GO:0004129	none	GO:0005739	EM	1.4	2e-09	3042 ±98 (n=16)	2147 ±86 (n=21)
PSME_00003324-RA	cellulose synthase A catalytic subunit 4	AT5G44030.1	GO:0016760	GO:0030244	GO:0016020	NE	54	3e-25	6 ±2 (n=16)	371 ±75 (n=21)
PSME_00003330-RA	importin-5	AT5G19820.1	GO:0008536 GO:0005515 GO:0005096 GO:0004674	GO:0043547 GO:0016192 GO:0006886	GO:0030117	NE	1.5	9e-07	3810 ±279 (n=16)	5816 ±264 (n=21)
PSME_00003341-RA	uninformative	unknown	GO:0004553	GO:0005975	none	EM	1.8	2e-09	439 ±32 (n=16)	250 ±15 (n=21)
PSME_00003363-RA	enhancer of mRNA-decapping 4	AT3G13300.1	GO:0016773	GO:0016192 GO:0006904 GO:0005975 GO:0000902	none	EM	1.2	5e-05	2301 ±92 (n=16)	1868 ±52 (n=21)
PSME_00003377-RA	mitogen-activated kinase kinase kinase YODA	unknown	none	none	none	NE	1.2	1e-05	1187 ±35 (n=16)	1464 ±49 (n=21)
PSME_00003384-RA	Senescence/dehydration-associated	AT4G15450.1	none	none	none	NE	9	4e-33	632 ±92 (n=16)	5780 ±498 (n=21)
PSME_00003390-RA	catalase isozyme 1	AT1G20620.1	GO:0020037 GO:0004096	GO:0055114	none	NE	3.2	4e-08	2806 ±444 (n=16)	8989 ±975 (n=21)
PSME_00003398-RA	hmg-CoA reductase	AT2G17370.1	GO:0051287 GO:0050660 GO:0016616 GO:0016491 GO:0003857	GO:0055114 GO:0045454 GO:0008033 GO:0006631	none	EM	3.9	4e-41	244 ±12 (n=16)	63 ±5 (n=21)
PSME_00003401-RA	3-hydroxy-3-methylglutaryl-coenzyme A reductase 1	AT1G76490.1	GO:0050662 GO:0004860 GO:0004420	GO:0055114 GO:0015936	GO:0019031 GO:0005576	NE	5	2e-09	502 ±142 (n=16)	2544 ±422 (n=21)
PSME_00003404-RA	3-hydroxy-3-methylglutaryl-coenzyme A reductase 1	AT1G76490.1	GO:0050662 GO:0004420	GO:0055114 GO:0015936	none	NE	10.4	3e-14	1062 ±366 (n=16)	11400 ±1426 (n=21)
PSME_00003407-RA	PAR1	AT5G52390.1	none	none	none	NE	17.6	8e-12	30 ±11 (n=16)	580 ±104 (n=21)
PSME_00003414-RA	splicing factor 3B subunit 1	AT5G64270.1	GO:0043531 GO:0016887 GO:0016301 GO:0009378 GO:0005524 GO:0003724 GO:0003723 GO:0003678	GO:0019079 GO:0006310 GO:0006281 GO:0002949	none	EM	1.8	2e-08	235 ±15 (n=16)	130 ±10 (n=21)
PSME_00003421-RA	cytochrome c	AT1G22840.1	GO:0050662 GO:0004420	GO:0055114 GO:0015936	none	EM	1.9	7e-17	14027 ±747 (n=16)	7536 ±368 (n=21)
PSME_00003425-RA	naringenin2-oxoglutarate 3-dioxygenase	AT3G51240.1	GO:0016491	GO:0055114	none	NE	9.9	1e-57	3419 ±246 (n=16)	33999 ±3124 (n=21)
PSME_00003426-RA	choline/ethanolaminephosphotransferase 1 isoform X2	AT3G25585.2	GO:0003676	none	GO:0005634	EM	1.5	3e-12	3815 ±113 (n=16)	2597 ±109 (n=21)
PSME_00003433-RA	cell division cycle-associated 7	AT4G37110.1	GO:0016491	GO:0055114	none	EM	2.5	2e-36	3809 ±211 (n=16)	1506 ±66 (n=21)
PSME_00003435-RA	kinase and PP2C domain-containing isoform X1	AT2G40860.1	GO:0016301	GO:0016310 GO:0006464	none	EM	1.5	3e-15	1694 ±63 (n=16)	1125 ±34 (n=21)
PSME_00003438-RA	patatin 6	AT3G54950.1	none	GO:0006629	none	NE	9.6	6e-13	13 ±3 (n=16)	128 ±22 (n=21)
PSME_00003439-RA	patatin 6	AT3G54950.1	none	GO:0006629	none	NE	10	1e-08	2 ±1 (n=16)	28 ±6 (n=21)
PSME_00003462-RA	E3 ubiquitin- ligase UPL1	AT1G55860.1	none	none	none	NE	3.5	6e-06	61 ±6 (n=16)	219 ±51 (n=21)
PSME_00003463-RA	Os09g0252800	AT1G70320.1	GO:0004842	none	none	NE	3.6	4e-09	230 ±12 (n=16)	838 ±150 (n=21)
PSME_00003464-RA	DNA polymerase epsilon catalytic subunit A	AT1G08260.1	GO:0003824	GO:0005975 GO:0000902	none	EM	1.4	1e-06	9453 ±251 (n=16)	6780 ±342 (n=21)
PSME_00003469-RA	heat shock binding	AT1G16680.1	none	none	none	NE	1.6	2e-11	847 ±32 (n=16)	1373 ±71 (n=21)
PSME_00003472-RA	E3 ubiquitin- ligase ARI8	AT1G65430.1	GO:0061630 GO:0031624 GO:0016874 GO:0008270	GO:0042787 GO:0032436 GO:0000209	GO:0005737 GO:0000151	EM	23.1	4e-05	9 ±3 (n=16)	0 ±0 (n=21)
PSME_00003484-RA	LRR receptor serine/threonine- kinase ERL1 isoform X2	AT5G07180.1	GO:0016627 GO:0003997 GO:0003995	GO:0055114 GO:0006635	GO:0005777	EM	5.8	2e-08	26 ±7 (n=16)	4 ±1 (n=21)
PSME_00003489-RA	trafficking particle complex subunit 4 isoform X1	AT5G02280.1	none	GO:0006810	GO:0030008	NE	1.3	7e-11	512 ±16 (n=16)	676 ±19 (n=21)
PSME_00003492-RA	polyadenylate-binding 2	AT1G49760.1	GO:0003723 GO:0000166	none	GO:0005829	EM	2	7e-20	54190 ±2804 (n=16)	27511 ±1373 (n=21)
PSME_00003498-RA	MEMO1 homolog	AT2G25280.1	none	none	none	NE	1.3	3e-15	2316 ±69 (n=16)	3116 ±67 (n=21)
PSME_00003507-RA	glycerol-3-phosphate 2-O-acyltransferase 6	AT2G38110.1	GO:0016746	GO:0008152	none	NE	2.3	7e-07	175 ±23 (n=16)	406 ±35 (n=21)
PSME_00003513-RA	xyloglucan endotransglucosylase/hydrolase 9	AT4G03210.1	GO:0005524 GO:0004812 GO:0000049	GO:0043039	GO:0005737	EM	4	3e-05	181 ±34 (n=16)	44 ±10 (n=21)
PSME_00003538-RA	oxygen-evolving enhancer 2 chloroplastic	AT1G06680.1	GO:0005509	GO:0015979 GO:0007155	GO:0019898 GO:0016021 GO:0009654 GO:0009523	NE	22	8e-43	132 ±25 (n=16)	2984 ±357 (n=21)
PSME_00003568-RA	pentatricopeptide repeat-containing At4g13650	AT4G13650.1	GO:0016627	GO:0006629	GO:0016021 GO:0005737	EM	1.5	4e-06	292 ±15 (n=16)	193 ±12 (n=21)
PSME_00003580-RA	transcription initiation factor TFIID subunit 15	unknown	none	none	GO:0005634	EM	1.3	4e-06	1537 ±43 (n=16)	1230 ±41 (n=21)
PSME_00003583-RA	ABIL1	AT2G46225.2	none	GO:0006810	GO:0016021	EM	1.9	1e-12	629 ±26 (n=16)	336 ±22 (n=21)
PSME_00003587-RA	pyridoxal biosynthesis PDX1.1	AT5G01410.1	GO:0005515	none	none	EM	2.1	6e-24	685 ±30 (n=16)	333 ±16 (n=21)
PSME_00003602-RA	NAC domain-containing 8 isoform X1	AT1G25580.1	GO:0003735	GO:0006412	GO:0005840 GO:0005622	EM	2	5e-08	1204 ±54 (n=16)	600 ±59 (n=21)
PSME_00003603-RA	U11/U12 small nuclear ribonucleo 48 kDa	AT3G04160.2	none	none	none	EM	1.5	2e-10	375 ±16 (n=16)	243 ±12 (n=21)
PSME_00003604-RA	asparagine--tRNA ligase cytoplasmic 1 isoform X2	AT5G56680.1	GO:0005524 GO:0004812 GO:0003676 GO:0000166	GO:0006418	none	NE	7.8	1e-28	45 ±6 (n=16)	359 ±45 (n=21)
PSME_00003605-RA	asparagine--tRNA ligase cytoplasmic 1 isoform X2	AT5G56680.1	GO:0005524 GO:0004812 GO:0003676 GO:0000166	GO:0006418	none	NE	108.4	2e-08	0 ±0 (n=16)	82 ±46 (n=21)
PSME_00003606-RA	acrosin	AT1G34000.1	none	none	none	NE	2.8	5e-30	303 ±19 (n=16)	836 ±49 (n=21)
PSME_00003619-RA	9-cis-epoxycarotenoid dioxygenase NCED3 chloroplastic	AT1G30100.1	GO:0046872 GO:0016702 GO:0005515	GO:0055114 GO:0042157	GO:0005576	EM	31.6	1e-14	590 ±163 (n=16)	17 ±3 (n=21)
PSME_00003628-RA	Embryo defective 2016	AT3G05680.2	none	none	none	EM	1.3	4e-07	2007 ±71 (n=16)	1582 ±44 (n=21)
PSME_00003633-RA	aminotransferase TAT2	AT5G36160.1	GO:0051287 GO:0016491 GO:0004616 GO:0003857	GO:0055114 GO:0006631	none	EM	4	3e-10	125 ±7 (n=16)	31 ±5 (n=21)
PSME_00003638-RA	E3 ubiquitin- ligase RNF144B	AT3G53690.1	GO:0046872 GO:0008270 GO:0005515	none	none	NE	1.8	2e-13	1252 ±72 (n=16)	2218 ±103 (n=21)
PSME_00003656-RA	Golgin sub A member 4	AT5G25590.1	none	none	none	NE	1.6	4e-24	3729 ±54 (n=16)	5895 ±211 (n=21)
PSME_00003659-RA	auxin transporter 2	AT2G38120.1	GO:0015171	GO:0003333	GO:0016021 GO:0005886	NE	6.8	1e-47	436 ±28 (n=16)	2973 ±294 (n=21)
PSME_00003660-RA	tubulin beta chain	AT5G12250.1	GO:0030246 GO:0005524 GO:0004672	GO:0006468	none	EM	1.6	2e-08	64864 ±1733 (n=16)	40793 ±2561 (n=21)
PSME_00003666-RA	galactose oxidase	AT1G19900.1	none	none	none	NE	14.5	4e-10	83 ±22 (n=16)	1303 ±334 (n=21)
PSME_00003668-RA	Hop-interacting THI120	AT5G27280.1	GO:0008270	none	none	NE	1.5	4e-07	188 ±10 (n=16)	288 ±16 (n=21)
PSME_00003670-RA	galactose oxidase	AT1G19900.1	none	none	none	NE	16.6	2e-09	17 ±4 (n=16)	319 ±70 (n=21)
PSME_00003673-RA	galactose oxidase	AT1G19900.1	none	none	none	NE	12.1	4e-08	114 ±14 (n=16)	1500 ±323 (n=21)
PSME_00003676-RA	calpain-type cysteine protease DEK1	AT1G55350.5	GO:0004198	GO:0006508	GO:0016021 GO:0005622	EM	1.3	1e-05	4679 ±106 (n=16)	3720 ±138 (n=21)
PSME_00003687-RA	nipped-B	AT5G15540.1	GO:0003735	GO:0006412	GO:0005840 GO:0005622	EM	1.7	2e-07	1590 ±124 (n=16)	960 ±52 (n=21)
PSME_00003701-RA	linoleate 9S-lipoxygenase 5 isoform X1	AT1G55020.1	GO:0003676	none	none	EM	19.8	1e-10	11211 ±1707 (n=16)	509 ±154 (n=21)
PSME_00003703-RA	lipoxygenase	AT1G55020.1	GO:0046872 GO:0016857 GO:0016702 GO:0005515	GO:0055114	GO:0005737	NE	27.6	9e-67	110 ±15 (n=16)	3097 ±325 (n=21)
PSME_00003705-RA	flowering time control FCA isoform X2	AT3G16380.1	GO:0008270 GO:0008251	GO:0002100	none	EM	1.3	3e-05	12096 ±500 (n=16)	9100 ±425 (n=21)
PSME_00003708-RA	far upstream element-binding 1	AT2G25970.1	GO:0003676	none	none	EM	1.1	2e-05	8386 ±120 (n=16)	7465 ±142 (n=21)
PSME_00003713-RA	Ubiquitin- ligase isoform 2	AT5G01450.1	GO:0008270 GO:0005515	none	none	NE	14.8	2e-59	75 ±7 (n=16)	1125 ±124 (n=21)
PSME_00003714-RA	ubiquitin- ligase	AT5G01450.1	GO:0046872	none	GO:0016020	NE	18	2e-52	62 ±5 (n=16)	1133 ±144 (n=21)
PSME_00003717-RA	zinc transporter 11	AT1G55910.1	GO:0046873	GO:0055085 GO:0030001	GO:0016020	NE	3.7	1e-26	327 ±30 (n=16)	1211 ±91 (n=21)
PSME_00003723-RA	aspartate and glycine-rich	unknown	GO:0004185	GO:0006508	none	EM	1.8	5e-12	1887 ±93 (n=16)	1055 ±63 (n=21)
PSME_00003726-RA	SH3 domain-containing	AT3G43230.1	GO:0046872 GO:0008270 GO:0005515	none	none	NE	1.9	6e-24	1808 ±51 (n=16)	3391 ±165 (n=21)
PSME_00003734-RA	aldo-keto reductase 4 member C9	AT5G62420.1	GO:0005509	none	none	EM	1.8	4e-06	8886 ±1010 (n=16)	4801 ±337 (n=21)
PSME_00003736-RA	Os06g0589900	AT1G34110.1	GO:0042626 GO:0031683 GO:0019001 GO:0016887 GO:0016301 GO:0005525 GO:0005524 GO:0004871 GO:0003924	GO:0055085 GO:0007186 GO:0006810	GO:0016021	EM	5.4	4e-09	1927 ±118 (n=16)	350 ±112 (n=21)
PSME_00003739-RA	trichome birefringence 12 isoform X1	AT5G64470.2	GO:0016413	GO:0071554	GO:0016021 GO:0005794	EM	1.6	3e-13	972 ±34 (n=16)	627 ±25 (n=21)
PSME_00003740-RA	mitochondrial outer membrane import complex METAXIN	unknown	GO:0031423 GO:0009055	GO:0019062 GO:0009405 GO:0007155 GO:0006952	GO:0019012	EM	1.4	9e-05	1680 ±73 (n=16)	1238 ±73 (n=21)
PSME_00003741-RA	mitochondrial outer membrane import complex METAXIN	AT2G19080.1	GO:0016747	none	none	EM	1.3	6e-06	1126 ±31 (n=16)	881 ±34 (n=21)
PSME_00003743-RA	L-gulonolactone oxidase	AT5G11540.1	GO:0045182 GO:0042802 GO:0008270 GO:0005515	GO:0006417	none	EM	2	9e-06	680 ±92 (n=16)	337 ±34 (n=21)
PSME_00003745-RA	L-gulonolactone oxidase	AT5G11540.1	GO:0050660 GO:0016491 GO:0003885	GO:0055114	GO:0016020	NE	2.9	1e-10	78 ±8 (n=16)	226 ±23 (n=21)
PSME_00003746-RA	TCM_028833	AT3G16200.1	GO:0008233	GO:0006465	GO:0016021 GO:0005787	NE	3.5	3e-08	46 ±7 (n=16)	163 ±20 (n=21)
PSME_00003747-RA	TCM_028833	AT3G16200.1	GO:0008233	GO:0006465	GO:0016021 GO:0005787	NE	4.1	3e-21	127 ±11 (n=16)	525 ±47 (n=21)
PSME_00003749-RA	seed maturation PM30	unknown	GO:0003735	GO:0006412	GO:0005840	EM	589.4	6e-83	1446 ±210 (n=16)	2 ±1 (n=21)
PSME_00003754-RA	60S ribosomal L44 isoform X2	AT3G23390.1	GO:0004185	GO:0006508	none	EM	1.8	1e-07	15362 ±1102 (n=16)	8764 ±732 (n=21)
PSME_00003764-RA	RING/U-box super	AT5G01160.1	GO:0016491	GO:0055114	none	EM	2.1	6e-20	3366 ±135 (n=16)	1590 ±104 (n=21)
PSME_00003772-RA	trafficking particle complex subunit 5	AT5G58030.1	GO:0016887 GO:0016787 GO:0016301 GO:0009378 GO:0008134 GO:0005524 GO:0003678 GO:0003677	GO:0006355 GO:0006310 GO:0006281 GO:0006260 GO:0002949	none	EM	1.2	2e-05	2623 ±91 (n=16)	2112 ±65 (n=21)
PSME_00003792-RA	callose synthase 3	AT5G13000.1	GO:0003843	GO:0006075	GO:0016020 GO:0000148	NE	1.6	1e-08	4181 ±297 (n=16)	6612 ±260 (n=21)
PSME_00003797-RA	ras and EF-hand domain-containing homolog	AT1G75840.1	GO:0005525 GO:0005515	GO:0007264	none	NE	1.5	3e-08	225 ±11 (n=16)	329 ±15 (n=21)
PSME_00003801-RA	uninformative	unknown	none	none	none	NE	6.6	2e-31	490 ±36 (n=16)	3248 ±346 (n=21)
PSME_00003802-RA	MULTISPECIES: DUF2236 domain-containing	unknown	none	none	none	EM	9.3	9e-08	16 ±3 (n=16)	2 ±1 (n=21)
PSME_00003809-RA	Maf	unknown	GO:0008270 GO:0004197	GO:0016192 GO:0016032 GO:0006886 GO:0000372	GO:0030529 GO:0019031	EM	1.2	3e-05	2062 ±46 (n=16)	1688 ±61 (n=21)
PSME_00003811-RA	Vacuole catalytic	AT1G16290.1	none	none	none	NE	2.4	5e-23	448 ±26 (n=16)	1056 ±61 (n=21)
PSME_00003823-RA	leucine-rich repeat receptor kinase TDR	AT5G51350.1	GO:0005524 GO:0004672	GO:0006468	GO:0016021	EM	14	3e-06	1046 ±181 (n=16)	65 ±21 (n=21)
PSME_00003825-RA	auxin-responsive IAA11	AT2G33310.2	none	GO:0050794 GO:0009987	none	NE	27.2	3e-29	188 ±34 (n=16)	5371 ±979 (n=21)
PSME_00003828-RA	Bifunctional inhibitor/lipid-transfer /seed storage 2S albumin super	unknown	GO:0050662 GO:0016616 GO:0008168 GO:0003854 GO:0003824	GO:0055114 GO:0008152 GO:0006694	none	EM	652.5	5e-56	191 ±36 (n=16)	0 ±0 (n=21)
PSME_00003829-RA	Os07g0684000	AT2G39050.1	GO:0003723	none	none	EM	1.7	2e-14	51396 ±1593 (n=16)	30102 ±1687 (n=21)
PSME_00003830-RA	Os07g0684000	AT2G39050.1	none	none	none	EM	11.9	1e-38	3501 ±420 (n=16)	289 ±38 (n=21)
PSME_00003833-RA	GATA TF 12	AT5G25830.1	GO:0016742	GO:0009058	none	EM	10	2e-49	928 ±72 (n=16)	92 ±10 (n=21)
PSME_00003834-RA	54S ribosomal L19 mitochondrial	AT4G35490.1	GO:0008312	GO:0006614	GO:0048500	EM	1.3	6e-05	696 ±22 (n=16)	532 ±25 (n=21)
PSME_00003840-RA	cysteine-rich receptor kinase 2	AT1G56120.1	GO:0005524 GO:0004672 GO:0004521	GO:0015979 GO:0006468	GO:0016020 GO:0009539 GO:0009523	NE	10.8	1e-05	6 ±1 (n=16)	67 ±20 (n=21)
PSME_00003863-RA	TMV resistance N	AT2G14080.1	GO:0005515	none	none	NE	3.7	8e-08	26 ±4 (n=16)	97 ±14 (n=21)
PSME_00003864-RA	LRR receptor serine/threonine- kinase At5g48740 isoform X2	AT2G37050.3	GO:0005524 GO:0005515 GO:0004672	GO:0006468	none	NE	39.3	1e-04	0 ±0 (n=16)	12 ±4 (n=21)
PSME_00003868-RA	G2/mitotic-specific cyclin-2	AT1G76310.1	GO:0005515	none	none	EM	2.5	8e-13	47 ±4 (n=16)	18 ±2 (n=21)
PSME_00003871-RA	cell division control 2 homolog C	AT1G20930.1	GO:0016887 GO:0005524	GO:0006260	GO:0005634 GO:0000808	EM	1.7	2e-23	4376 ±133 (n=16)	2517 ±99 (n=21)
PSME_00003875-RA	phosphatase 2C 51	AT3G11410.1	GO:0043169 GO:0004721	none	none	EM	6.3	1e-07	1590 ±192 (n=16)	245 ±52 (n=21)
PSME_00003877-RA	sucrose synthase 2	AT4G02280.1	GO:0016157	GO:0005985	none	NE	5.1	6e-28	4566 ±498 (n=16)	23341 ±1714 (n=21)
PSME_00003878-RA	sucrose synthase 3	AT4G02280.1	GO:0016157	GO:0005985	none	NE	4.4	7e-23	15493 ±2212 (n=16)	67936 ±3575 (n=21)
PSME_00003883-RA	alpha-galactosidase	AT5G08370.1	GO:0052692	GO:0009965 GO:0009911 GO:0009620 GO:0005975	GO:0048046 GO:0009505	EM	4.5	1e-16	65 ±9 (n=16)	14 ±2 (n=21)
PSME_00003888-RA	ER membrane complex subunit 1	AT5G11560.1	GO:0003723	GO:0006397	GO:0005737 GO:0005634	EM	1.7	5e-21	17124 ±584 (n=16)	10344 ±372 (n=21)
PSME_00003891-RA	zinc finger CCCH domain-containing 8 isoform X1	AT3G12680.1	none	none	none	EM	1.2	2e-07	10955 ±128 (n=16)	9346 ±214 (n=21)
PSME_00003893-RA	ribonucleases P/MRP subunit POP1	AT2G47300.2	none	GO:0000160	none	EM	1.3	4e-13	930 ±23 (n=16)	693 ±19 (n=21)
PSME_00003897-RA	argonaute 10	AT5G43810.1	GO:0003735	GO:0006412	GO:0005840 GO:0005622	EM	4.7	9e-51	12210 ±941 (n=16)	2602 ±151 (n=21)
PSME_00003903-RA	autophagy-related 8C	AT2G05630.2	none	GO:0000045	GO:0005737	NE	22.2	3e-05	0 ±0 (n=16)	7 ±2 (n=21)
PSME_00003906-RA	D-glycerate 3-kinase chloroplastic	AT1G80380.2	GO:0008887 GO:0004849	GO:0043097 GO:0016310 GO:0009853 GO:0006206	GO:0009941 GO:0009570 GO:0005829	NE	1.8	2e-09	959 ±99 (n=16)	1752 ±60 (n=21)
PSME_00003908-RA	12-dihydroxy-3-keto-5-methylthiopentene dioxygenase 2	AT4G14710.5	GO:0045735 GO:0010309	GO:0055114 GO:0006355	none	NE	5.1	5e-91	2615 ±166 (n=16)	13366 ±733 (n=21)
PSME_00003910-RA	ETO1 1	AT4G02680.1	GO:0003735	GO:0006412	GO:0005840 GO:0005622	EM	1.6	7e-07	4625 ±359 (n=16)	2836 ±133 (n=21)
PSME_00003911-RA	TRANSPARENT TESTA 12	AT3G59030.1	GO:0015297 GO:0015238	GO:0055085 GO:0042407 GO:0006855	GO:0061617 GO:0044284 GO:0016020	NE	13.1	4e-44	195 ±27 (n=16)	2589 ±227 (n=21)
PSME_00003912-RA	disease resistance At4g27190	AT5G63020.1	GO:0043531	none	none	NE	5.4	1e-11	15 ±2 (n=16)	83 ±11 (n=21)
PSME_00003914-RA	non-structural maintenance of chromosomes element 4 homolog A	AT1G51130.1	GO:0022857	GO:0055085	GO:0016021	EM	1.4	4e-07	1029 ±39 (n=16)	744 ±32 (n=21)
PSME_00003915-RA	ENOYL-ACP REDUCTASE 1	AT2G05990.1	none	GO:0051726	GO:0005634	EM	2	1e-25	4535 ±239 (n=16)	2316 ±76 (n=21)
PSME_00003916-RA	26S protease regulatory subunit 8 homolog A	AT5G19990.1	GO:0051082 GO:0016887 GO:0016787 GO:0009378 GO:0008134 GO:0005524 GO:0004715 GO:0003724 GO:0003723 GO:0003678 GO:0003677	GO:0019079 GO:0007049 GO:0006468 GO:0006355 GO:0006310 GO:0006281 GO:0002949	GO:0016021	NE	1.3	4e-19	19050 ±398 (n=16)	25166 ±507 (n=21)
PSME_00003917-RA	GDP-mannose 35-epimerase 2	AT5G28840.1	GO:0050662 GO:0016616 GO:0003854 GO:0003824	GO:0055114 GO:0006694	none	NE	2.6	2e-14	2217 ±77 (n=16)	5689 ±532 (n=21)
PSME_00003918-RA	GDP-mannose 35-epimerase 2	AT5G28840.1	GO:0050662 GO:0047918	none	none	EM	3.7	3e-08	196 ±41 (n=16)	52 ±7 (n=21)
PSME_00003919-RA	GDP-mannose 35-epimerase 2	AT5G28840.1	GO:0050662 GO:0016616 GO:0016491 GO:0003854 GO:0003824	GO:0055114 GO:0006694	none	NE	2.5	7e-35	5344 ±239 (n=16)	13504 ±713 (n=21)
PSME_00003928-RA	LOB domain-containing 1	AT2G28500.1	GO:0015171	GO:0055085 GO:0006810 GO:0003333	GO:0016020	EM	23	2e-08	37 ±12 (n=16)	1 ±1 (n=21)
PSME_00003931-RA	single-stranded DNA-binding WHY1 chloroplastic isoform X1	AT1G14410.1	GO:0017108 GO:0008289 GO:0005524 GO:0005515 GO:0005509 GO:0004672	GO:0007165 GO:0006468 GO:0006281 GO:0006260	GO:0033557 GO:0005634 GO:0005578	EM	2	2e-19	561 ±22 (n=16)	281 ±16 (n=21)
PSME_00003938-RA	Nuclear pore complex Nup214	AT3G55250.1	none	none	GO:0009536	NE	1.2	2e-06	748 ±24 (n=16)	912 ±22 (n=21)
PSME_00003949-RA	HVA22 f isoform X1	AT2G42820.1	none	none	GO:0016021	NE	1.9	2e-07	1135 ±80 (n=16)	2174 ±189 (n=21)
PSME_00003950-RA	eukaryotic translation initiation factor 3 subunit M	AT3G02200.2	GO:0016773 GO:0005524 GO:0004672	GO:0006468	GO:0045095 GO:0016020	EM	1.3	2e-17	5630 ±118 (n=16)	4485 ±69 (n=21)
PSME_00003987-RA	3-ketoacyl-CoA synthase 4	AT1G19440.1	GO:0016747	GO:0006633	GO:0016021	EM	44	1e-08	13 ±4 (n=16)	0 ±0 (n=21)
PSME_00003993-RA	TRANSPARENT TESTA 12 isoform X4	AT3G21690.1	GO:0015297 GO:0015238	GO:0055085 GO:0006855	GO:0016020	NE	6.2	3e-40	153 ±9 (n=16)	952 ±88 (n=21)
PSME_00004001-RA	bidirectional sugar transporter SWEET3 isoform X3	AT5G53190.1	none	none	GO:0016021	NE	169.4	8e-16	2 ±1 (n=16)	436 ±133 (n=21)
PSME_00004009-RA	GPI-anchored adhesin PGA55	unknown	none	GO:0006457	none	EM	1.8	3e-06	1311 ±129 (n=16)	749 ±49 (n=21)
PSME_00004016-RA	CTD small phosphatase 2-A isoform X2	AT5G11860.1	GO:0004721	GO:0006470	none	NE	1.4	6e-08	1673 ±101 (n=16)	2355 ±61 (n=21)
PSME_00004018-RA	disease resistance RPS2	AT4G27220.1	GO:0043531 GO:0005525 GO:0005524 GO:0005515 GO:0003924	none	none	NE	7.4	5e-53	116 ±14 (n=16)	866 ±44 (n=21)
PSME_00004019-RA	isoform 2	AT5G24600.1	GO:0016844 GO:0005515	GO:0009058	none	EM	1.4	1e-06	349 ±22 (n=16)	241 ±10 (n=21)
PSME_00004022-RA	phytol kinase 2 chloroplastic	AT5G58560.1	GO:0052671 GO:0052670 GO:0052669 GO:0016301	GO:0048440 GO:0016487 GO:0016310 GO:0009737	GO:0016021 GO:0009507 GO:0005739	NE	1.6	3e-11	646 ±18 (n=16)	1022 ±52 (n=21)
PSME_00004024-RA	phytol kinase 2 chloroplastic	AT5G58560.1	GO:0052668	GO:1901615 GO:0044281 GO:0006720	GO:0016021 GO:0009507 GO:0005739	NE	26.4	4e-09	3 ±1 (n=16)	79 ±19 (n=21)
PSME_00004027-RA	30S ribosomal S1 chloroplastic isoform X3	AT5G30510.1	GO:0003676	none	none	NE	1.5	1e-08	1196 ±35 (n=16)	1748 ±87 (n=21)
PSME_00004038-RA	Os01g0872700	AT1G75660.1	GO:0051287 GO:0004616 GO:0003677	GO:0055114	none	EM	1.4	3e-07	6136 ±137 (n=16)	4513 ±215 (n=21)
PSME_00004064-RA	UDP-D-xylose:L-fucose alpha-13-D-xylosyltransferase 2	AT1G19360.1	none	GO:0007155	none	NE	1.4	3e-22	2813 ±47 (n=16)	4052 ±114 (n=21)
PSME_00004066-RA	GTP-binding At3g49725 chloroplastic	AT3G49725.1	GO:0020037 GO:0016705 GO:0005506	GO:0055114	none	EM	1.4	2e-06	617 ±24 (n=16)	456 ±19 (n=21)
PSME_00004067-RA	Os08g0481400	AT5G15150.1	GO:0016627	GO:0015979 GO:0006629	GO:0016021 GO:0009579 GO:0009522 GO:0005783 GO:0005737	EM	4.5	7e-11	1310 ±52 (n=16)	288 ±63 (n=21)
PSME_00004068-RA	F-box 21	AT2G03390.1	GO:0046983 GO:0005515 GO:0003677	none	none	NE	1.6	4e-09	312 ±21 (n=16)	499 ±21 (n=21)
PSME_00004069-RA	UvrB/uvrC motif-containing isoform 1	AT2G03390.1	GO:0003677	none	none	NE	1.5	2e-06	127 ±8 (n=16)	193 ±10 (n=21)
PSME_00004073-RA	Trypsin	AT5G45030.1	GO:0008270 GO:0005515	none	none	EM	1.2	1e-05	4803 ±123 (n=16)	4023 ±101 (n=21)
PSME_00004077-RA	pentatricopeptide repeat-containing At1g03100 mitochondrial	AT1G03100.1	GO:0016706 GO:0008270 GO:0005515	GO:0055114 GO:0035556	none	EM	1.7	2e-10	668 ±24 (n=16)	398 ±23 (n=21)
PSME_00004081-RA	double-stranded RNA binding	AT2G28380.1	GO:0003725	GO:0070919 GO:0035196	GO:0005737	EM	1.7	1e-10	3123 ±128 (n=16)	1852 ±109 (n=21)
PSME_00004082-RA	mRNA-decapping enzyme subunit 2	AT5G13570.2	GO:0030145 GO:0016787 GO:0003723	none	none	NE	1.5	2e-12	2619 ±123 (n=16)	4043 ±160 (n=21)
PSME_00004089-RA	transmembrane 245	AT5G55960.1	GO:0046872 GO:0005515 GO:0004673 GO:0004190 GO:0003712	GO:0016485 GO:0009236	GO:0016021 GO:0000124	EM	1.4	4e-07	1064 ±65 (n=16)	756 ±17 (n=21)
PSME_00004118-RA	SUPPRESSOR OF npr1-1 CONSTITUTIVE 1	AT1G69550.1	GO:0005515	none	none	NE	20.8	2e-21	31 ±4 (n=16)	675 ±153 (n=21)
PSME_00004132-RA	: amidase C869.01	AT4G34880.1	none	none	none	NE	35.3	4e-19	2 ±1 (n=16)	61 ±11 (n=21)
PSME_00004137-RA	uninformative	AT4G12540.1	GO:0016773 GO:0005524 GO:0004672	GO:0006468	GO:0016020	EM	1.3	2e-06	1091 ±28 (n=16)	859 ±30 (n=21)
PSME_00004141-RA	arginine--tRNA ligase cytoplasmic	AT4G26300.1	GO:0005524 GO:0004814	GO:0006420	GO:0005737	EM	1.7	9e-10	4805 ±71 (n=16)	2768 ±207 (n=21)
PSME_00004142-RA	ABC transporter isoform 2	AT3G28345.1	GO:0043531 GO:0042626 GO:0031683 GO:0019001 GO:0016887 GO:0016301 GO:0005525 GO:0005524 GO:0004871 GO:0004673 GO:0003924 GO:0000155	GO:0055085 GO:0008152 GO:0007186 GO:0006810 GO:0006614 GO:0000160	GO:0016021 GO:0016020	NE	148.2	6e-41	2 ±0 (n=16)	276 ±59 (n=21)
PSME_00004143-RA	disease resistance RGA1	AT4G27220.1	GO:0043531 GO:0005515	none	none	NE	4.7	1e-09	66 ±8 (n=16)	316 ±55 (n=21)
PSME_00004145-RA	plastid division PDV2	unknown	GO:0003677	GO:0006810	GO:0030008	EM	4.3	4e-08	155 ±31 (n=16)	36 ±7 (n=21)
PSME_00004153-RA	TPX2 isoform X1	AT1G03780.3	none	none	none	EM	1.4	3e-07	1264 ±62 (n=16)	882 ±36 (n=21)
PSME_00004154-RA	dentin sialophospho	AT3G23370.1	none	none	GO:0033588	EM	2	8e-43	3952 ±83 (n=16)	1987 ±78 (n=21)
PSME_00004155-RA	Disease resistance RPS2	AT1G12220.1	GO:0043531 GO:0016887 GO:0005524 GO:0005515	none	none	NE	6.9	7e-10	96 ±11 (n=16)	680 ±173 (n=21)
PSME_00004170-RA	pentatricopeptide repeat-containing At4g21065	AT3G23330.1	none	none	none	EM	1.6	3e-21	587 ±17 (n=16)	360 ±13 (n=21)
PSME_00004175-RA	cytochrome B5 isoform	AT5G53560.1	GO:0046872 GO:0020037	none	GO:0016020	NE	7.5	2e-26	259 ±25 (n=16)	1966 ±231 (n=21)
PSME_00004176-RA	TF bHLH113	AT3G19500.1	GO:0005515 GO:0003743	none	GO:0005852 GO:0005737	EM	2.2	1e-07	11098 ±819 (n=16)	5111 ±509 (n=21)
PSME_00004177-RA	V-type proton ATPase catalytic subunit A	AT1G78900.1	GO:0046961 GO:0005524 GO:0002020	GO:0046034 GO:0015991 GO:0009555 GO:0007030	GO:0048046 GO:0033180 GO:0009941 GO:0009506 GO:0005886 GO:0005794 GO:0005774 GO:0005618 GO:0000325	EM	1.5	5e-15	17442 ±836 (n=16)	11982 ±171 (n=21)
PSME_00004185-RA	Os12g0177900	AT1G44170.1	GO:0004553	GO:0005975	none	EM	2.1	8e-06	454 ±30 (n=16)	215 ±29 (n=21)
PSME_00004191-RA	FMP32 mitochondrial isoform X1	AT2G16460.1	GO:0005515	none	none	EM	1.3	2e-08	1557 ±38 (n=16)	1224 ±36 (n=21)
PSME_00004193-RA	beta-carotene hydroxylase 2 chloroplastic	AT4G25700.1	GO:0016491 GO:0005506	GO:0055114 GO:0006633	none	NE	4.6	1e-07	74 ±9 (n=16)	348 ±86 (n=21)
PSME_00004194-RA	WVD2 1 isoform X1	AT4G32330.1	none	none	none	NE	1.8	3e-18	1866 ±92 (n=16)	3329 ±133 (n=21)
PSME_00004195-RA	TCM_039694	unknown	GO:0046789 GO:0030170 GO:0016831 GO:0016829 GO:0016740 GO:0004375 GO:0003824	GO:0055114 GO:0019752 GO:0019064 GO:0009058 GO:0006546 GO:0006520	GO:0019031	NE	2.8	4e-19	54 ±4 (n=16)	153 ±12 (n=21)
PSME_00004196-RA	ascorbate-specific transmembrane electron transporter 2	AT4G25570.1	GO:0016491	GO:0055114	GO:0031410 GO:0016021 GO:0009507 GO:0005773	NE	2.4	1e-35	2168 ±140 (n=16)	5201 ±177 (n=21)
PSME_00004198-RA	2-methylene-furan-3-one reductase	AT1G23740.1	GO:0050660 GO:0016491	GO:0055114	none	EM	41.1	4e-21	143 ±19 (n=16)	3 ±1 (n=21)
PSME_00004206-RA	sm LSM1B	AT1G19120.1	none	none	none	EM	1.2	3e-05	566 ±11 (n=16)	474 ±14 (n=21)
PSME_00004214-RA	proactivator polypeptide 1	AT3G51730.1	GO:0004185	GO:0006629 GO:0006508	none	NE	1.5	4e-11	13188 ±579 (n=16)	19333 ±625 (n=21)
PSME_00004228-RA	ferredoxin-dependent glutamate synthase chloroplastic isoform X1	AT2G41220.1	GO:0016638 GO:0015930	GO:0055114 GO:0006537	none	NE	1.8	5e-06	440 ±38 (n=16)	816 ±63 (n=21)
PSME_00004229-RA	ferredoxin-dependent glutamate synthase 1 chloroplastic/mitochondrial	AT5G04140.2	GO:0016491	GO:0055114 GO:0008152	none	NE	1.6	4e-13	1630 ±60 (n=16)	2652 ±138 (n=21)
PSME_00004233-RA	kinesin light chain	AT4G10840.1	GO:0042802 GO:0005515 GO:0003743	none	GO:0005852 GO:0005737	NE	5.3	1e-21	58 ±10 (n=16)	313 ±18 (n=21)
PSME_00004238-RA	Coatomer subunit beta-1	AT1G59870.1	GO:0098519 GO:0016887 GO:0016301 GO:0009378 GO:0005525 GO:0005524 GO:0003924 GO:0003724 GO:0003723	GO:0007264 GO:0006777 GO:0006576 GO:0006310 GO:0006281 GO:0002949	GO:0016020	NE	11	2e-06	2 ±1 (n=16)	27 ±5 (n=21)
PSME_00004252-RA	glycoside hydrolase 18	unknown	GO:0005524 GO:0005515 GO:0004672	GO:0006468	none	EM	3.3	8e-16	3654 ±339 (n=16)	1107 ±119 (n=21)
PSME_00004258-RA	asparagine synthetase	AT5G10240.1	GO:0004066	GO:0006529	none	NE	3.3	4e-06	7629 ±1129 (n=16)	25712 ±3715 (n=21)
PSME_00004269-RA	importin-9	AT1G26170.1	GO:0008565	GO:0006606	GO:0005829 GO:0005635	EM	1.6	2e-42	4171 ±84 (n=16)	2639 ±60 (n=21)
PSME_00004270-RA	Sulfate transporter 31	AT3G51895.1	GO:0015116	GO:0008272	GO:0016021	NE	18.3	5e-16	3 ±1 (n=16)	57 ±14 (n=21)
PSME_00004273-RA	20 kDa chaperonin chloroplastic	AT5G20720.1	GO:0016788 GO:0016787	GO:0006629	none	EM	1.2	6e-07	3707 ±83 (n=16)	3098 ±69 (n=21)
PSME_00004283-RA	kinesin-5	AT4G05190.1	GO:0046983	GO:0006270	none	EM	1.7	4e-20	4006 ±86 (n=16)	2420 ±102 (n=21)
PSME_00004286-RA	DEFECTIVE IN MERISTEM SILENCING 3	AT3G49250.1	none	GO:0071705 GO:0006914 GO:0006886 GO:0006605	GO:0005742	EM	1.9	4e-09	5751 ±368 (n=16)	2979 ±232 (n=21)
PSME_00004296-RA	cellulose synthase A catalytic subunit 1	AT4G32410.1	GO:0003824	GO:0008152	none	EM	4.6	1e-35	6281 ±668 (n=16)	1349 ±80 (n=21)
PSME_00004308-RA	poly	AT5G22470.1	GO:0016760	GO:0030244	GO:0016020	EM	24.9	7e-31	136 ±17 (n=16)	5 ±1 (n=21)
PSME_00004309-RA	ubiquitin carboxyl-terminal hydrolase 4	AT4G39910.1	none	GO:0006355	GO:0005634	EM	1.4	3e-06	2128 ±122 (n=16)	1532 ±58 (n=21)
PSME_00004314-RA	uninformative	AT4G37300.1	none	none	none	NE	2.3	2e-11	28616 ±2394 (n=16)	66618 ±6863 (n=21)
PSME_00004317-RA	DNA-directed RNA polymerase I subunit rpa43 isoform X1	AT1G75670.1	GO:0003735	GO:0006412	GO:0005840 GO:0005622	EM	1.5	4e-19	957 ±25 (n=16)	639 ±20 (n=21)
PSME_00004334-RA	dentin sialophospho isoform X4	AT3G18610.1	GO:0045735 GO:0010309	GO:0055114	none	EM	1.5	1e-09	10004 ±499 (n=16)	6713 ±230 (n=21)
PSME_00004338-RA	Os01g0873200	AT4G34740.1	GO:0051536 GO:0046872 GO:0004044	GO:0009116 GO:0009113 GO:0006189	none	EM	8.5	3e-13	658 ±63 (n=16)	75 ±16 (n=21)
PSME_00004339-RA	11-beta-hydroxysteroid dehydrogenase 1B	AT4G10020.1	GO:0030170 GO:0016829	GO:0009058 GO:0006520	none	EM	62.8	5e-10	26 ±7 (n=16)	0 ±0 (n=21)
PSME_00004342-RA	11-beta-hydroxysteroid dehydrogenase 1B	AT5G50700.1	GO:0042802 GO:0008270 GO:0005515	GO:0042981 GO:0016192 GO:0006886	none	EM	47.9	1e-23	282 ±68 (n=16)	5 ±1 (n=21)
PSME_00004345-RA	ubiquitin carboxyl-terminal hydrolase 20	AT5G57990.1	GO:0036459	GO:0016579	none	NE	14.9	3e-27	7 ±1 (n=16)	113 ±15 (n=21)
PSME_00004348-RA	cellulose synthase	AT5G17420.1	GO:0016760	GO:0030244	GO:0016020	NE	1.6	6e-06	1869 ±126 (n=16)	2908 ±158 (n=21)
PSME_00004350-RA	disease resistance At5g63020	AT4G10780.1	GO:0043531 GO:0005515	none	none	NE	6.8	3e-49	146 ±15 (n=16)	998 ±76 (n=21)
PSME_00004357-RA	acyl-CoA dependent delta5-desaturase	AT1G20380.1	GO:0005515	none	none	EM	2.2	3e-22	596 ±24 (n=16)	268 ±16 (n=21)
PSME_00004358-RA	serine hydroxymethyltransferase 4 isoform X1	AT4G32520.1	GO:0005215	GO:0055085	GO:0016020	EM	1.6	4e-18	1089 ±36 (n=16)	690 ±24 (n=21)
PSME_00004361-RA	nuclear pore complex NUP43	AT4G30840.1	GO:0046983	GO:0006629	none	EM	1.4	6e-10	1493 ±75 (n=16)	1037 ±32 (n=21)
PSME_00004371-RA	Os03g0223100	AT3G56630.1	GO:0020037 GO:0016705 GO:0005506	GO:0055114	none	NE	15.3	1e-09	3 ±1 (n=16)	57 ±14 (n=21)
PSME_00004387-RA	GDSL esterase/lipase EXL3	AT3G14820.1	GO:0016788	none	none	NE	15.9	6e-11	24 ±6 (n=16)	415 ±72 (n=21)
PSME_00004393-RA	Peroxidase 5	AT1G05260.1	GO:0020037 GO:0004601	GO:0055114 GO:0006979	none	NE	13.8	7e-06	4 ±1 (n=16)	61 ±17 (n=21)
PSME_00004397-RA	ATP-dependent DNA helicase SRS2 At4g25120	AT4G25120.1	GO:0005515	none	none	EM	1.7	1e-12	448 ±19 (n=16)	264 ±13 (n=21)
PSME_00004400-RA	expansin A1	AT3G45970.1	none	none	GO:0016020 GO:0009506 GO:0009505 GO:0005576	NE	2.5	2e-07	3778 ±747 (n=16)	9529 ±449 (n=21)
PSME_00004406-RA	microtubule-associated futsch	AT5G48385.1	none	none	none	EM	1.3	2e-05	8387 ±296 (n=16)	6588 ±267 (n=21)
PSME_00004409-RA	terminal flower	AT2G27550.1	GO:0015093 GO:0005525 GO:0003924	GO:0015684 GO:0007264	GO:0016021	EM	77.5	7e-21	427 ±112 (n=16)	5 ±3 (n=21)
PSME_00004418-RA	LRR receptor serine/threonine- kinase ERL1 isoform X2	AT5G62230.1	GO:0050660 GO:0016491 GO:0003885	GO:0055114	GO:0016020	EM	30	3e-36	42 ±4 (n=16)	1 ±0 (n=21)
PSME_00004439-RA	DNAJ heat shock N-terminal domain-containing	AT5G23240.1	none	none	none	NE	2	6e-20	399 ±22 (n=16)	783 ±36 (n=21)
PSME_00004444-RA	disease resistance At5g63020 isoform X2	AT4G10780.1	GO:0043531 GO:0005515 GO:0004649	GO:0005975	none	NE	19.7	1e-19	16 ±4 (n=16)	323 ±50 (n=21)
PSME_00004453-RA	mRNA-decapping enzyme	AT1G08370.1	GO:0008047	GO:0043085 GO:0000290	none	NE	2.9	5e-27	839 ±67 (n=16)	2405 ±130 (n=21)
PSME_00004459-RA	wall-associated receptor kinase 14	AT2G23450.2	GO:0009055	none	none	EM	2.5	3e-05	2426 ±142 (n=16)	950 ±171 (n=21)
PSME_00004468-RA	Sugar transporter ERD6 6	AT1G75220.1	GO:0022857	GO:0055085	GO:0016021	NE	3.3	8e-07	4 ±1 (n=16)	15 ±2 (n=21)
PSME_00004476-RA	chloride channel CLC-g	AT5G49890.1	GO:0005247	GO:0055085 GO:0006821	GO:0016020	NE	1.5	2e-08	1111 ±68 (n=16)	1654 ±54 (n=21)
PSME_00004479-RA	stellacyanin	AT4G31840.1	none	none	none	EM	3.3	5e-06	146 ±24 (n=16)	45 ±6 (n=21)
PSME_00004481-RA	phosphate metabolism 8	AT5G59480.1	GO:0016787	GO:0008152	none	NE	14.4	9e-11	2 ±0 (n=16)	36 ±11 (n=21)
PSME_00004484-RA	dof zinc finger DOF2.1 isoform X1	unknown	GO:0046983	none	none	NE	16.3	3e-55	15 ±2 (n=16)	251 ±22 (n=21)
PSME_00004488-RA	50S ribosomal L3-2 chloroplastic	AT3G17465.1	GO:0005219 GO:0005215 GO:0004190	GO:0016485 GO:0006874 GO:0006811 GO:0006270	GO:0032040 GO:0016021 GO:0016020	EM	1.8	2e-40	1797 ±39 (n=16)	1004 ±32 (n=21)
PSME_00004489-RA	50S ribosomal L3-2 chloroplastic	AT3G17465.1	GO:0004643 GO:0003937	GO:0006164	none	EM	2	2e-46	1093 ±29 (n=16)	555 ±20 (n=21)
PSME_00004490-RA	myb-related Hv1	AT1G22640.1	none	GO:0051716	GO:0046658	EM	38.8	2e-21	496 ±74 (n=16)	12 ±3 (n=21)
PSME_00004493-RA	anthocyanin regulatory C1	AT1G22640.1	GO:0003677	none	none	EM	35.4	1e-17	1012 ±167 (n=16)	26 ±7 (n=21)
PSME_00004494-RA	transcription repressor MYB5	AT1G22640.1	GO:0098519 GO:0016887 GO:0005525 GO:0005524 GO:0004127 GO:0003924 GO:0003724 GO:0003723	GO:0006139	GO:0016020	EM	18.6	8e-09	206 ±34 (n=16)	10 ±3 (n=21)
PSME_00004501-RA	universal stress A	AT1G09740.1	none	GO:0006950	none	NE	3.4	6e-11	1848 ±195 (n=16)	6304 ±887 (n=21)
PSME_00004511-RA	KH domain-containing At4g18375 isoform X2	AT5G15270.2	none	none	GO:0019867	EM	1.6	1e-32	29903 ±817 (n=16)	18427 ±467 (n=21)
PSME_00004512-RA	Lipid-binding serum glyco isoform 1	AT3G20270.1	GO:0005515	none	none	NE	2.9	9e-15	163 ±19 (n=16)	472 ±32 (n=21)
PSME_00004513-RA	lipid-binding serum glyco	AT3G20270.1	none	none	none	NE	3.1	2e-26	176 ±15 (n=16)	555 ±31 (n=21)
PSME_00004520-RA	cellulose synthase A catalytic subunit 5	AT5G05170.1	GO:0016760 GO:0008270	GO:0071555 GO:0030244	GO:0016021 GO:0005886	EM	2.3	5e-08	6950 ±794 (n=16)	2976 ±259 (n=21)
PSME_00004521-RA	DCL chloroplastic	unknown	GO:0016491	GO:0055114	none	EM	1.5	5e-13	4264 ±137 (n=16)	2753 ±123 (n=21)
PSME_00004532-RA	serine/threonine- kinase At1g18390 isoform X2	AT1G18390.2	GO:0030247 GO:0005524 GO:0004672	GO:0006468	none	NE	4	3e-13	96 ±8 (n=16)	384 ±63 (n=21)
PSME_00004536-RA	Kinase super isoform 1	AT1G18390.2	GO:0008270	none	none	EM	3.9	6e-05	494 ±89 (n=16)	123 ±25 (n=21)
PSME_00004541-RA	Purple acid phosphatase precursor	AT2G16430.2	GO:0005525 GO:0003924	none	none	EM	2.7	1e-08	9018 ±1094 (n=16)	3310 ±387 (n=21)
PSME_00004544-RA	thaumatin 1	AT5G48740.1	GO:0005524 GO:0004672	GO:0006468	none	NE	4.2	1e-17	512 ±78 (n=16)	2183 ±129 (n=21)
PSME_00004546-RA	leucoanthocyanidin reductase	AT1G75290.1	GO:0051287 GO:0050662 GO:0016620 GO:0016616 GO:0016491 GO:0003854 GO:0003824	GO:0055114 GO:0006813 GO:0006694	none	NE	16.9	6e-104	195 ±19 (n=16)	3327 ±264 (n=21)
PSME_00004563-RA	dynamin-related 4C	AT1G60500.1	GO:0005515	GO:0016192 GO:0006886	GO:0030117	EM	7.2	4e-07	7 ±1 (n=16)	1 ±0 (n=21)
PSME_00004564-RA	P-loop containing nucleoside triphosphate hydrolases super isoform 5	AT1G72040.1	GO:0016787 GO:0004797	GO:0016310 GO:0009157	GO:0005634	EM	1.4	1e-07	420 ±16 (n=16)	302 ±13 (n=21)
PSME_00004575-RA	SWI/SNF-related matrix-associated actin-dependent regulator of chromatin sub A member 3 2 isoform X3	AT5G22750.1	GO:0016740 GO:0008270 GO:0005524 GO:0004386 GO:0003676	GO:0045003 GO:0009294	none	EM	1.3	2e-08	745 ±29 (n=16)	559 ±17 (n=21)
PSME_00004579-RA	callose synthase 10	AT2G36850.1	GO:0005515	none	none	EM	1.7	1e-05	1396 ±156 (n=16)	820 ±33 (n=21)
PSME_00004585-RA	60S ribosomal L5	AT5G39740.1	GO:0005524 GO:0004672	GO:0006468	none	EM	2.1	3e-05	26 ±3 (n=16)	13 ±2 (n=21)
PSME_00004590-RA	pectate lyase 5	AT5G63180.1	GO:0003677	none	none	EM	28.9	5e-07	9 ±2 (n=16)	0 ±0 (n=21)
PSME_00004598-RA	ribonuclease 1	AT1G26820.1	GO:0005515	none	none	EM	5.5	2e-05	10 ±1 (n=16)	2 ±1 (n=21)
PSME_00004637-RA	endoglucanase 6	AT4G11050.1	GO:0005525 GO:0003735	GO:0006412	GO:0005840	EM	3.9	7e-05	59 ±11 (n=16)	15 ±3 (n=21)
PSME_00004642-RA	glycoside hydrolase 18	unknown	GO:0046983 GO:0008171	none	none	EM	3.4	2e-11	4730 ±674 (n=16)	1396 ±138 (n=21)
PSME_00004646-RA	nucleolar 5-2	AT3G05060.1	GO:0030515	GO:0000154	GO:0032040 GO:0031428	EM	1.8	4e-07	282 ±19 (n=16)	160 ±12 (n=21)
PSME_00004692-RA	WD repeat-containing C2A9.03	AT3G13340.1	GO:0016757	none	none	EM	1.2	1e-08	4630 ±105 (n=16)	3744 ±93 (n=21)
PSME_00004694-RA	probably inactive leucine-rich repeat receptor kinase At3g28040	AT3G28040.1	GO:0005524 GO:0005515 GO:0004672	GO:0006468	none	NE	75.6	2e-26	10 ±4 (n=16)	880 ±153 (n=21)
PSME_00004712-RA	prolyl endopeptidase	AT1G76140.1	GO:0070008 GO:0008236 GO:0004252	GO:0006508	none	NE	3.2	1e-06	55 ±9 (n=16)	176 ±30 (n=21)
PSME_00004713-RA	prolyl endopeptidase	AT1G76140.1	GO:0070008 GO:0008236 GO:0004252	GO:0006508	none	NE	2.9	3e-07	379 ±23 (n=16)	1123 ±166 (n=21)
PSME_00004714-RA	glutamate decarboxylase 1	AT5G17330.1	GO:0030170 GO:0004351	GO:0006536	none	EM	2.9	1e-17	3134 ±299 (n=16)	1080 ±86 (n=21)
PSME_00004716-RA	valine--tRNA ligase	AT1G14610.1	GO:0005524 GO:0005515 GO:0004672	GO:0006468	none	EM	1.2	1e-11	10232 ±289 (n=16)	8194 ±121 (n=21)
PSME_00004725-RA	beta-fructofuranosidase insoluble isoenzyme CWINV1 isoform X1	AT3G13790.1	GO:0016798	GO:0008152	none	EM	3.1	3e-09	2769 ±416 (n=16)	893 ±66 (n=21)
PSME_00004732-RA	calcium-binding CML43	AT4G20780.1	GO:0005524	none	none	EM	3.1	2e-09	1258 ±85 (n=16)	408 ±44 (n=21)
PSME_00004734-RA	polyamine oxidase	AT5G13700.1	GO:0071949 GO:0050660 GO:0016491	GO:0055114 GO:0008033	none	NE	9.5	1e-09	153 ±33 (n=16)	1529 ±250 (n=21)
PSME_00004735-RA	C-terminal binding AN	AT1G01510.1	GO:0051287 GO:0016616	GO:0055114 GO:0008152	none	NE	1.5	1e-07	964 ±40 (n=16)	1414 ±67 (n=21)
PSME_00004736-RA	C-terminal binding AN	AT1G01510.1	GO:0051287 GO:0042803 GO:0003714	GO:2000026 GO:1905392 GO:0090698 GO:0055114 GO:0048608 GO:0048367 GO:0045595 GO:0022604 GO:0000902	GO:0044444 GO:0005634	NE	1.5	9e-15	2763 ±71 (n=16)	4071 ±146 (n=21)
PSME_00004737-RA	prohibitin-1 mitochondrial	AT4G28510.1	none	GO:0009415 GO:0006950	none	EM	2.8	5e-65	6374 ±257 (n=16)	2302 ±88 (n=21)
PSME_00004738-RA	WRKY TF 44 isoform X1	AT4G26640.2	GO:0043565 GO:0003700	GO:0006355	none	NE	1.8	3e-35	1538 ±45 (n=16)	2718 ±82 (n=21)
PSME_00004742-RA	GTP diphosphokinase RSH2 chloroplastic	AT1G54130.1	none	GO:0015969	none	NE	2.5	1e-39	4113 ±171 (n=16)	10401 ±533 (n=21)
PSME_00004747-RA	APO 3 mitochondrial	AT5G61930.1	GO:0003723	none	none	EM	2.2	1e-08	171 ±15 (n=16)	79 ±7 (n=21)
PSME_00004757-RA	DNA mismatch repair MSH6 isoform X3	AT4G02070.1	GO:0008138 GO:0004725	GO:0006470	none	EM	1.5	1e-06	716 ±35 (n=16)	466 ±26 (n=21)
PSME_00004758-RA	DNA mismatch repair MSH6 isoform X1	AT4G02070.1	GO:0005515	none	none	EM	1.7	3e-17	400 ±14 (n=16)	228 ±11 (n=21)
PSME_00004759-RA	DNA mismatch repair MSH6	AT4G02070.1	none	GO:0006955 GO:0000902	GO:0016020	EM	1.8	2e-28	494 ±12 (n=16)	276 ±11 (n=21)
PSME_00004761-RA	salicylate carboxymethyltransferase	AT4G36470.1	GO:0008168	none	none	NE	4	4e-06	1496 ±273 (n=16)	6073 ±1031 (n=21)
PSME_00004766-RA	salicylate carboxymethyltransferase	AT4G36470.1	GO:0008556 GO:0008168	GO:0006813	GO:0005886	NE	4.9	9e-07	123 ±21 (n=16)	624 ±96 (n=21)
PSME_00004767-RA	salicylate carboxymethyltransferase	AT4G36470.1	GO:0008168	none	none	NE	4.5	3e-06	231 ±36 (n=16)	1060 ±179 (n=21)
PSME_00004775-RA	peptide methionine sulfoxide reductase A1	AT5G07470.1	GO:0008113 GO:0004519 GO:0003735	GO:0055114 GO:0006412 GO:0006298	GO:0005840 GO:0005634	NE	2.2	7e-108	2584 ±67 (n=16)	5672 ±139 (n=21)
PSME_00004780-RA	GRIP domain-containing RUD3	AT5G08120.1	GO:0003677	none	GO:0016021	NE	1.6	1e-15	1236 ±32 (n=16)	1979 ±84 (n=21)
PSME_00004790-RA	membrane associated ring finger 18	AT3G47550.3	GO:0008270 GO:0005515	none	none	NE	7.3	6e-11	20 ±3 (n=16)	146 ±25 (n=21)
PSME_00004793-RA	L-type lectin-domain containing receptor kinase II.1	AT1G77280.1	GO:0005524 GO:0004672	GO:0006950 GO:0006468	none	NE	2.4	1e-24	499 ±25 (n=16)	1220 ±62 (n=21)
PSME_00004805-RA	CDT1 a chloroplastic	AT3G54710.1	none	none	none	EM	2.8	3e-06	472 ±26 (n=16)	167 ±30 (n=21)
PSME_00004824-RA	isoform 1	AT2G33360.1	none	none	none	NE	1.7	3e-13	873 ±41 (n=16)	1452 ±62 (n=21)
PSME_00004826-RA	histone-lysine N-methyltransferase SUVR2	AT3G04380.1	GO:0005515	none	none	EM	1.3	1e-09	1804 ±70 (n=16)	1383 ±28 (n=21)
PSME_00004830-RA	ultraviolet-B receptor UVR8 isoform X1	AT3G02300.1	none	none	none	EM	1.5	2e-10	1988 ±70 (n=16)	1358 ±54 (n=21)
PSME_00004831-RA	pleiotropic drug resistance 1	AT1G15520.1	none	none	GO:0016020	NE	20.2	7e-08	1 ±0 (n=16)	16 ±6 (n=21)
PSME_00004842-RA	Haloacid dehalogenase hydrolase super isoform 1	AT4G39970.1	GO:0016787 GO:0008531	GO:0016310	GO:0009941 GO:0009570	NE	4	1e-12	75 ±9 (n=16)	304 ±42 (n=21)
PSME_00004845-RA	glucan endo-13-beta-glucosidase 8	AT2G19440.1	GO:0009002 GO:0005215 GO:0004553	GO:0006810 GO:0006508 GO:0005975	none	NE	2.5	1e-05	787 ±56 (n=16)	2005 ±336 (n=21)
PSME_00004847-RA	ARM repeat super	AT1G54385.1	GO:0004526 GO:0003676	GO:0008033	GO:0005634	EM	1.8	5e-12	939 ±47 (n=16)	511 ±32 (n=21)
PSME_00004849-RA	GPN-loop GTPase 3	AT4G12790.1	GO:0003677	none	none	EM	1.2	1e-06	9827 ±392 (n=16)	8100 ±112 (n=21)
PSME_00004851-RA	lipase PAD4	AT3G48080.1	GO:0016788	GO:0006629	none	NE	2.9	7e-08	1570 ±235 (n=16)	4597 ±557 (n=21)
PSME_00004854-RA	TMV resistance N	AT1G69550.1	GO:0043531 GO:0016887 GO:0005524 GO:0005515	none	none	NE	30.8	9e-25	41 ±10 (n=16)	1350 ±210 (n=21)
PSME_00004859-RA	cellulose synthase E6 isoform X1	AT1G55850.1	GO:0008168	none	none	EM	14.6	2e-05	786 ±160 (n=16)	45 ±15 (n=21)
PSME_00004865-RA	Os04g0524700	AT1G65730.1	GO:0008289	GO:0042157 GO:0006869	GO:0005576	EM	9.8	8e-13	197 ±40 (n=16)	19 ±3 (n=21)
PSME_00004871-RA	alpha-galactosidase 1 isoform X1	AT5G08380.1	GO:0004553	GO:0005975	none	NE	5.3	3e-34	3913 ±333 (n=16)	20663 ±1990 (n=21)
PSME_00004877-RA	GDSL esterase/lipase 2	AT1G71120.1	GO:0016298	GO:0006629	none	EM	3.8	4e-07	5376 ±1091 (n=16)	1390 ±200 (n=21)
PSME_00004887-RA	sugar transporter ERD6 6 isoform X1	AT1G75220.1	GO:0022857	GO:0055085	GO:0016021	NE	2.3	2e-09	554 ±54 (n=16)	1298 ±111 (n=21)
PSME_00004895-RA	phosphomethylpyrimidine synthase chloroplastic isoform X1	AT2G29630.2	GO:0016301 GO:0005524 GO:0003724 GO:0003723	GO:0008152	none	EM	1.4	1e-11	6600 ±262 (n=16)	4631 ±143 (n=21)
PSME_00004899-RA	arsenite efflux	unknown	none	GO:0055085 GO:0006810	GO:0016021	EM	2.3	5e-05	15566 ±2068 (n=16)	6608 ±1081 (n=21)
PSME_00004900-RA	arsenite efflux	unknown	GO:0016762 GO:0004553	GO:0006073 GO:0005975	GO:0048046 GO:0005618	EM	2.8	6e-08	1653 ±135 (n=16)	594 ±119 (n=21)
PSME_00004901-RA	SRG1 isoform X2	AT1G17020.1	GO:0016491	GO:0055114	none	NE	4.2	6e-14	270 ±25 (n=16)	1143 ±136 (n=21)
PSME_00004908-RA	tetratricopeptide repeat 27 homolog	AT5G17270.1	GO:0016773 GO:0005524 GO:0004672	GO:0007165 GO:0006468	GO:0016020	EM	1.2	7e-08	4032 ±88 (n=16)	3291 ±88 (n=21)
PSME_00004917-RA	acyl-activating enzyme 18 peroxisomal isoform X1	AT1G55320.1	GO:0003824	GO:0008152	none	NE	1.7	5e-06	1250 ±117 (n=16)	2175 ±137 (n=21)
PSME_00004922-RA	disease resistance At5g63020	AT4G27220.1	GO:0043531 GO:0008289 GO:0005524 GO:0005515	GO:0042157 GO:0006869	GO:0019028 GO:0005576	NE	5.3	6e-08	294 ±60 (n=16)	1602 ±107 (n=21)
PSME_00004928-RA	TMV resistance N	AT1G27170.1	GO:0043531 GO:0016887 GO:0005525 GO:0005524 GO:0005515 GO:0003924	GO:0007165	none	NE	27.1	4e-56	2 ±1 (n=16)	51 ±3 (n=21)
PSME_00004932-RA	tetraspanin-3	AT2G23810.1	none	GO:0006629	GO:0016021	NE	36	2e-32	137 ±35 (n=16)	5207 ±762 (n=21)
PSME_00004936-RA	cell division control 48 homolog A isoform X2	AT5G03340.1	none	none	GO:0016021	EM	2.2	6e-06	16 ±2 (n=16)	7 ±1 (n=21)
PSME_00004940-RA	stromal 70 kDa heat shock-related chloroplastic	AT4G24280.1	GO:0046872 GO:0008270 GO:0005515 GO:0004842	none	GO:0005680	EM	1.3	3e-16	27118 ±757 (n=16)	20385 ±364 (n=21)
PSME_00004950-RA	Adenosine kinase 2	AT5G03300.1	GO:0004001	GO:0016310 GO:0006167 GO:0006166	none	EM	2.1	5e-24	36556 ±1772 (n=16)	17276 ±863 (n=21)
PSME_00004953-RA	Cytochrome P450 76C4	AT2G45560.1	GO:0020037 GO:0016705 GO:0005506	GO:0055114	none	NE	53	1e-12	1 ±1 (n=16)	92 ±27 (n=21)
PSME_00004956-RA	transmembrane 209	AT1G07970.1	GO:0008565	GO:0006886	GO:0016020 GO:0005737	EM	2.3	9e-97	9186 ±181 (n=16)	3932 ±120 (n=21)
PSME_00004960-RA	-L-isoaspartate O-methyltransferase isoform X3	AT5G50240.1	GO:0016429 GO:0008168 GO:0003723	GO:0030488 GO:0008033 GO:0006364	GO:0031515	NE	1.4	9e-06	443 ±28 (n=16)	627 ±31 (n=21)
PSME_00004962-RA	anthocyanidin reductase	AT4G27250.1	GO:0050662 GO:0016616 GO:0016491 GO:0004616 GO:0003854 GO:0003824	GO:0055114 GO:0050830 GO:0019073 GO:0006694	none	NE	30.6	1e-12	5 ±1 (n=16)	186 ±47 (n=21)
PSME_00004967-RA	TOPLESS	AT1G80490.2	GO:0005515	none	none	NE	3.2	2e-12	1382 ±210 (n=16)	4485 ±353 (n=21)
PSME_00004968-RA	TOPLESS isoform X3	AT1G15750.1	GO:0005515	none	none	NE	12.7	1e-51	51 ±6 (n=16)	661 ±72 (n=21)
PSME_00004970-RA	TF bHLH118	AT5G51790.1	GO:0046983	none	none	NE	21.9	2e-20	12 ±2 (n=16)	286 ±43 (n=21)
PSME_00004973-RA	TF bHLH126 isoform X1	AT5G51780.1	GO:0046983	none	none	NE	68.7	2e-18	0 ±0 (n=16)	35 ±6 (n=21)
PSME_00004982-RA	beta-glucosidase 24	AT2G44480.1	GO:0008097 GO:0003735	GO:0006412	GO:0005840 GO:0005622	EM	22.5	5e-11	10435 ±2544 (n=16)	413 ±127 (n=21)
PSME_00004985-RA	RNA-binding 28	AT2G21440.1	GO:0003824	none	none	EM	1.2	2e-05	3763 ±86 (n=16)	3153 ±87 (n=21)
PSME_00005010-RA	LAG1 longevity assurance homolog 2	AT3G19260.1	none	none	GO:0016021	NE	1.4	3e-11	1155 ±44 (n=16)	1589 ±44 (n=21)
PSME_00005014-RA	Erythronate-4-phosphate dehydrogenase	AT1G01500.1	none	none	GO:0016021	NE	1.3	1e-07	2671 ±58 (n=16)	3435 ±116 (n=21)
PSME_00005016-RA	pyruvate dehydrogenase (acetyl-transferring) kinase mitochondrial	AT3G06483.1	GO:0042803 GO:0009927 GO:0005524	GO:0046777 GO:0007165	none	NE	1.8	1e-05	904 ±121 (n=16)	1644 ±73 (n=21)
PSME_00005019-RA	receptor kinase At4g00960	AT4G23140.2	GO:0005524 GO:0004672	GO:0006468	none	NE	8	5e-14	44 ±10 (n=16)	360 ±40 (n=21)
PSME_00005050-RA	17.1 kDa II heat shock	AT5G12030.1	none	none	none	NE	4.6	3e-13	89 ±11 (n=16)	410 ±51 (n=21)
PSME_00005053-RA	17.1 kDa II heat shock	AT5G12030.1	none	none	none	NE	4.8	1e-08	640 ±151 (n=16)	3142 ±411 (n=21)
PSME_00005055-RA	17.1 kDa II heat shock	AT5G12020.1	none	none	none	NE	4.2	5e-05	205 ±53 (n=16)	877 ±187 (n=21)
PSME_00005056-RA	CO(2)-response secreted protease	AT1G20160.1	GO:0004252	GO:0006508	none	NE	19.2	9e-38	1309 ±169 (n=16)	25857 ±5288 (n=21)
PSME_00005057-RA	endoglucanase 19	AT4G11050.1	none	GO:0015031 GO:0006464	none	EM	13.9	1e-05	22 ±6 (n=16)	1 ±1 (n=21)
PSME_00005058-RA	: CO(2)-response secreted protease	AT1G20160.1	GO:0004252	GO:0006508	none	NE	29.9	2e-11	0 ±0 (n=16)	11 ±3 (n=21)
PSME_00005078-RA	BTB/POZ domain-containing At1g01640	AT3G56230.1	GO:0005515	none	none	NE	2.5	3e-10	112 ±12 (n=16)	282 ±26 (n=21)
PSME_00005080-RA	pre-mRNA-splicing factor ATP-dependent RNA helicase PRP16	AT5G13010.1	GO:0043531 GO:0016887 GO:0008026 GO:0005525 GO:0005524 GO:0004386 GO:0003676	GO:0019079 GO:0007049 GO:0006810 GO:0006614	none	NE	1.3	3e-06	2257 ±83 (n=16)	3025 ±128 (n=21)
PSME_00005087-RA	GDP-mannose 35-epimerase 2	AT5G28840.1	GO:0050662 GO:0008017 GO:0005524 GO:0003824 GO:0003777	GO:0007018	none	NE	2.5	2e-10	80 ±6 (n=16)	199 ±19 (n=21)
PSME_00005093-RA	eukaryotic translation initiation factor 6-2	AT3G55620.1	GO:0043022	GO:0042256	none	NE	1.7	2e-37	1024 ±26 (n=16)	1772 ±54 (n=21)
PSME_00005095-RA	eukaryotic translation initiation factor 6-2	AT3G55620.1	GO:0043022	GO:0042256	none	NE	1.6	3e-41	3976 ±49 (n=16)	6295 ±172 (n=21)
PSME_00005097-RA	elongator complex 4	AT3G11220.2	GO:0004332	GO:0006096	none	EM	2.5	5e-27	2772 ±179 (n=16)	1125 ±54 (n=21)
PSME_00005105-RA	copalyl diphosphate synthase	AT4G02780.1	GO:0016829 GO:0010333 GO:0003824 GO:0000287	GO:0008152	none	NE	9.4	3e-10	20 ±5 (n=16)	202 ±52 (n=21)
PSME_00005109-RA	linoleate 9S-lipoxygenase 5	AT1G55020.1	GO:0046872 GO:0016702 GO:0005515	GO:0055114	none	NE	5.5	3e-08	377 ±82 (n=16)	2132 ±321 (n=21)
PSME_00005112-RA	peroxidase 5	AT4G37530.1	GO:0020037 GO:0004601	GO:0055114 GO:0006979	none	NE	35	9e-06	0 ±0 (n=16)	13 ±4 (n=21)
PSME_00005122-RA	shaggy-related kinase epsilon	AT5G14640.1	GO:0016773 GO:0005524 GO:0004672	GO:0006468	GO:0016020	NE	2	1e-07	37 ±2 (n=16)	76 ±7 (n=21)
PSME_00005128-RA	zinc finger CCCH domain-containing 49	AT1G07360.1	GO:0046872 GO:0003723 GO:0003676	none	none	NE	1.2	8e-09	4699 ±153 (n=16)	5847 ±108 (n=21)
PSME_00005139-RA	amino-acid permease BAT1 homolog isoform X1	AT2G01170.1	GO:0005515	none	none	EM	3.2	3e-11	289 ±31 (n=16)	89 ±11 (n=21)
PSME_00005141-RA	amino-acid permease BAT1 homolog isoform X2	AT2G01170.1	GO:0016758	GO:0055085 GO:0008152	GO:0016021 GO:0016020	EM	6.8	4e-14	1795 ±155 (n=16)	259 ±56 (n=21)
PSME_00005146-RA	LOB domain-containing 16	AT3G03760.1	none	none	none	NE	3.8	3e-16	440 ±44 (n=16)	1676 ±198 (n=21)
PSME_00005149-RA	xyloglucan endotransglucosylase/hydrolase B	AT5G13870.1	GO:0051861 GO:0017089 GO:0004553	GO:0046836 GO:0005975	GO:0005737	NE	4.4	3e-17	13 ±1 (n=16)	59 ±7 (n=21)
PSME_00005155-RA	ATP-dependent helicase C29A10.10c isoform X2	AT4G30100.1	GO:0016787	none	none	EM	1.4	1e-07	3835 ±89 (n=16)	2764 ±117 (n=21)
PSME_00005164-RA	laccase-12	AT5G05390.1	GO:0016491 GO:0005507	GO:0055114	none	NE	6.1	8e-15	916 ±180 (n=16)	5715 ±636 (n=21)
PSME_00005166-RA	laccase-12	AT5G05390.1	GO:0016491 GO:0005507	GO:0055114	none	NE	22.8	3e-75	337 ±38 (n=16)	7788 ±704 (n=21)
PSME_00005180-RA	STRICTOSIDINE SYNTHASE 5	AT3G51430.1	GO:0016844 GO:0005515	GO:0009058	none	NE	2.7	2e-07	52 ±9 (n=16)	142 ±14 (n=21)
PSME_00005184-RA	ethylene-responsive TF 2	AT4G17500.1	GO:0003700	GO:0006355	none	NE	5.2	7e-14	138 ±7 (n=16)	722 ±107 (n=21)
PSME_00005193-RA	LRR receptor serine/threonine- kinase At1g56140	AT1G56140.1	GO:0005515	none	none	NE	9.5	2e-08	7 ±2 (n=16)	74 ±11 (n=21)
PSME_00005194-RA	ATP binding	AT1G56120.1	GO:0005524 GO:0004672	GO:0006468	none	NE	9.2	3e-13	1733 ±403 (n=16)	16537 ±2521 (n=21)
PSME_00005195-RA	LRR receptor serine/threonine- kinase At1g56140	AT1G56140.1	GO:0005515	none	none	NE	9.8	5e-12	46 ±10 (n=16)	476 ±83 (n=21)
PSME_00005199-RA	receptor kinase At1g80640	AT2G25220.2	GO:0005524 GO:0004672	GO:0006468	none	NE	6	2e-25	8 ±1 (n=16)	47 ±4 (n=21)
PSME_00005200-RA	beta-glucosidase 12	AT3G18080.1	GO:0046872	none	none	EM	31.1	7e-08	9 ±2 (n=16)	0 ±0 (n=21)
PSME_00005217-RA	TWIN LOV 1	AT2G02710.1	GO:0005515	GO:0006355	none	NE	1.7	3e-09	1996 ±101 (n=16)	3384 ±215 (n=21)
PSME_00005218-RA	NRT1/ PTR 4.6	AT1G69850.1	none	none	GO:0016020	EM	14.2	5e-16	2403 ±537 (n=16)	161 ±27 (n=21)
PSME_00005222-RA	gamma response 1	AT3G52115.1	none	none	none	EM	1.4	5e-06	511 ±31 (n=16)	368 ±13 (n=21)
PSME_00005224-RA	pumilio homolog 12	AT5G56510.1	GO:0003735	GO:0006412	GO:0005840 GO:0005761 GO:0005622	EM	1.3	1e-07	734 ±25 (n=16)	584 ±14 (n=21)
PSME_00005230-RA	potassium transporter 5	AT4G13420.1	none	none	GO:0005759	EM	242.3	5e-20	260 ±62 (n=16)	1 ±1 (n=21)
PSME_00005242-RA	homeobox-leucine zipper ATHB-8	AT1G52150.2	GO:0016788 GO:0008289	none	none	NE	2.5	8e-12	126 ±16 (n=16)	318 ±21 (n=21)
PSME_00005246-RA	TRANSPORT INHIBITOR RESPONSE 1	AT1G12820.1	GO:0005515	none	none	EM	1.5	1e-08	7294 ±416 (n=16)	4736 ±212 (n=21)
PSME_00005252-RA	subtilisin protease	AT5G67360.1	GO:0004252	GO:0006508	none	NE	21	2e-38	865 ±193 (n=16)	18657 ±1817 (n=21)
PSME_00005255-RA	ribulose-phosphate 3-epimerase chloroplastic	AT5G61410.1	GO:0047465 GO:0016857 GO:0016740 GO:0004789 GO:0003824	GO:0055114 GO:0019475 GO:0009228 GO:0007339 GO:0006051 GO:0005975	GO:0005576	NE	1.6	3e-21	1592 ±54 (n=16)	2585 ±90 (n=21)
PSME_00005257-RA	heme oxygenase 1 chloroplastic	AT2G26670.1	GO:0004392	GO:0055114 GO:0006788	none	NE	1.9	7e-11	1254 ±31 (n=16)	2359 ±195 (n=21)
PSME_00005262-RA	bifunctional UDP-glucose 4-epimerase and UDP-xylose 4-epimerase 1 isoform X2	AT1G12780.1	GO:0050662 GO:0016616 GO:0016491 GO:0003857 GO:0003854 GO:0003824	GO:0055114 GO:0006813 GO:0006694 GO:0006631	none	NE	1.9	1e-07	4875 ±329 (n=16)	9453 ±899 (n=21)
PSME_00005263-RA	ADP-ribosylation factor-related 1	AT5G52210.1	GO:0031683 GO:0019001 GO:0005525 GO:0005524 GO:0004871 GO:0003924 GO:0003677 GO:0000166	GO:0007264 GO:0007186	none	NE	1.4	7e-11	2122 ±85 (n=16)	3044 ±104 (n=21)
PSME_00005268-RA	glutamate-rich WD repeat-containing 1	AT2G19540.1	none	none	GO:0016021 GO:0005634	EM	1.3	5e-06	5252 ±169 (n=16)	4079 ±167 (n=21)
PSME_00005300-RA	carbamoyl-phosphate synthase large chain chloroplastic	AT1G29900.1	GO:0031683 GO:0019001 GO:0015093 GO:0005525 GO:0004871 GO:0003924	GO:0015684 GO:0007264 GO:0007186	GO:0016021	EM	1.5	4e-15	5378 ±168 (n=16)	3562 ±129 (n=21)
PSME_00005303-RA	heat shock 90-1	AT2G04030.1	GO:0051082 GO:0005524	GO:0006950 GO:0006457	GO:0009570 GO:0005739 GO:0005618	EM	2.8	4e-23	51006 ±1606 (n=16)	18143 ±1520 (n=21)
PSME_00005306-RA	aconitate hydratase cytoplasmic	AT2G05710.1	GO:0051539 GO:0048027 GO:0005507 GO:0003994	GO:0006102 GO:0006101	GO:0048046 GO:0009506 GO:0005886 GO:0005829 GO:0005773 GO:0005739	EM	1.6	3e-09	53646 ±3936 (n=16)	32874 ±1311 (n=21)
PSME_00005308-RA	histone deacetylase HDT2	AT3G44750.1	GO:0046872	none	none	EM	1.9	3e-22	24723 ±869 (n=16)	13292 ±627 (n=21)
PSME_00005327-RA	exonuclease mut-7 homolog isoform X2	AT5G24340.1	GO:0004527	GO:0006139	none	NE	1.5	6e-07	468 ±22 (n=16)	702 ±39 (n=21)
PSME_00005328-RA	3_-5_ exonuclease domain-containing	unknown	GO:0008408 GO:0003677 GO:0003676	GO:0006355 GO:0006139	none	NE	1.9	3e-07	230 ±16 (n=16)	427 ±31 (n=21)
PSME_00005329-RA	histone-lysine N-methyltransferase ATXR6	AT5G24330.1	GO:0046976 GO:0008270	GO:0070734 GO:0009901 GO:0006275	GO:0005634	EM	2	2e-07	1216 ±47 (n=16)	616 ±67 (n=21)
PSME_00005334-RA	actin	AT5G09810.1	GO:0020037 GO:0016705 GO:0005506	GO:0055114	none	EM	3	8e-23	6336 ±412 (n=16)	2124 ±174 (n=21)
PSME_00005335-RA	callose synthase 10	AT3G07160.1	GO:0008897 GO:0003676 GO:0000287	GO:0006270	GO:0032040	EM	2.8	9e-07	39 ±5 (n=16)	14 ±2 (n=21)
PSME_00005341-RA	chaperone ClpB1	AT1G74310.1	GO:0098519 GO:0016887 GO:0016787 GO:0016301 GO:0009378 GO:0008134 GO:0005525 GO:0005524 GO:0003924 GO:0003724 GO:0003723 GO:0003677	GO:0019538 GO:0008608 GO:0007264 GO:0007155 GO:0006914 GO:0006810 GO:0006614 GO:0006355 GO:0006310 GO:0006281 GO:0002949	GO:0042729 GO:0005876	NE	2.9	6e-19	4275 ±451 (n=16)	12236 ±523 (n=21)
PSME_00005354-RA	non-specific lipid-transfer 3	AT3G08770.2	GO:0008289	GO:0006869	none	EM	16.9	8e-11	7 ±1 (n=16)	0 ±0 (n=21)
PSME_00005356-RA	receptor kinase At1g80640 isoform X2	AT2G25220.2	GO:0005524 GO:0004672	GO:0006468	none	NE	5.4	1e-07	2 ±1 (n=16)	8 ±1 (n=21)
PSME_00005358-RA	40S ribosomal S24-1	AT5G28060.1	GO:0008964	GO:0015977 GO:0006099	none	EM	2	1e-12	27229 ±2146 (n=16)	13876 ±901 (n=21)
PSME_00005366-RA	gamma carbonic anhydrase 1 mitochondrial	AT1G47260.1	GO:0046872 GO:0008270 GO:0005515 GO:0004842	none	GO:0005680	EM	1.6	3e-14	8299 ±367 (n=16)	5316 ±181 (n=21)
PSME_00005367-RA	gamma carbonic anhydrase 1 mitochondrial	AT1G19580.1	GO:0005524 GO:0004672	GO:0006468	none	EM	1.5	2e-07	1202 ±49 (n=16)	785 ±46 (n=21)
PSME_00005372-RA	40S ribosomal S3a	AT4G34670.1	GO:0005515	GO:0006357	none	EM	1.4	2e-05	70254 ±3900 (n=16)	50069 ±2481 (n=21)
PSME_00005375-RA	NADH dehydrogenase	AT4G02580.1	GO:0008270 GO:0003871	GO:0009086 GO:0008652	none	EM	1.4	2e-08	206 ±9 (n=16)	146 ±6 (n=21)
PSME_00005378-RA	vacuolar sorting-associated 35B	AT1G75850.1	GO:0008565	GO:0042147 GO:0015031	GO:0030904	NE	1.3	1e-07	6367 ±277 (n=16)	8537 ±251 (n=21)
PSME_00005381-RA	lysM domain-containing GPI-anchored 1 isoform X1	AT1G21880.2	none	none	none	NE	1.7	3e-06	2852 ±274 (n=16)	4865 ±257 (n=21)
PSME_00005389-RA	125 kDa kinesin-related isoform X2	AT3G45850.1	GO:0008574 GO:0000166	GO:0007018	GO:0005871	EM	1.6	6e-08	2214 ±162 (n=16)	1418 ±60 (n=21)
PSME_00005390-RA	gar2	AT3G55340.1	GO:0005515	none	none	EM	1.6	6e-13	1898 ±87 (n=16)	1174 ±53 (n=21)
PSME_00005399-RA	glutamine--tRNA ligase	AT1G25350.2	GO:0005524 GO:0004819	GO:0006425	GO:0005737	EM	1.3	1e-05	3447 ±167 (n=16)	2688 ±80 (n=21)
PSME_00005413-RA	NPL4 1	AT3G63000.1	GO:0043130 GO:0031625	GO:0006511	GO:0005634	NE	1.2	1e-07	3724 ±113 (n=16)	4602 ±106 (n=21)
PSME_00005415-RA	calmodulin 3	AT2G43290.1	none	none	none	EM	65.2	2e-18	27 ±6 (n=16)	0 ±0 (n=21)
PSME_00005416-RA	calmodulin	AT4G20780.1	none	none	none	EM	253.5	2e-53	63 ±8 (n=16)	0 ±0 (n=21)
PSME_00005417-RA	phragmoplast orienting kinesin 2 isoform X1	AT3G19050.1	GO:0016758 GO:0003677	GO:0030259 GO:0008152 GO:0006355 GO:0005975	none	EM	1.6	5e-10	3848 ±117 (n=16)	2461 ±123 (n=21)
PSME_00005433-RA	STRICTOSIDINE SYNTHASE 5	AT3G51450.1	GO:0016844	GO:0009058	none	NE	2.4	8e-06	134 ±25 (n=16)	320 ±32 (n=21)
PSME_00005434-RA	single-stranded DNA-binding WHY1 chloroplastic	AT1G14410.1	GO:0004553	GO:0005975	none	EM	2.5	4e-13	5772 ±249 (n=16)	2303 ±264 (n=21)
PSME_00005435-RA	single-stranded DNA-binding WHY1 chloroplastic isoform X2	AT1G14410.1	GO:0008236 GO:0004806	GO:0016042 GO:0006508	none	EM	2.5	6e-30	4381 ±143 (n=16)	1740 ±107 (n=21)
PSME_00005437-RA	serine/threonine- kinase At1g54610	AT1G53050.1	GO:0005515	none	none	EM	1.4	6e-12	2614 ±98 (n=16)	1885 ±53 (n=21)
PSME_00005438-RA	60S ribosomal L17-2	AT1G27400.1	GO:0016491	GO:0055114	none	EM	1.9	6e-25	42923 ±1273 (n=16)	23007 ±1133 (n=21)
PSME_00005439-RA	pentatricopeptide repeat-containing At3g49142	AT2G03880.1	GO:0046983 GO:0008171	none	none	EM	1.3	4e-06	1632 ±40 (n=16)	1240 ±58 (n=21)
PSME_00005442-RA	ABC transporter A member 2	AT3G47730.1	GO:0016887 GO:0005525 GO:0005524 GO:0003924	GO:0006810	GO:0016020	NE	1.9	1e-06	874 ±69 (n=16)	1645 ±144 (n=21)
PSME_00005453-RA	isoform 1	AT5G48470.1	GO:0004553	GO:0005975	none	EM	1.4	5e-07	420 ±20 (n=16)	305 ±11 (n=21)
PSME_00005454-RA	NAD(P)-binding Rossmann-fold super	AT3G51680.1	GO:0004316	GO:0055114	none	NE	10.4	3e-13	73 ±13 (n=16)	784 ±190 (n=21)
PSME_00005457-RA	cysteine-rich and transmembrane domain-containing A	unknown	none	none	none	NE	5.3	3e-70	4014 ±188 (n=16)	21476 ±1480 (n=21)
PSME_00005458-RA	peroxisomal adenine nucleotide carrier 1	AT3G05290.1	none	GO:0055085	GO:0016021	NE	1.4	2e-05	2750 ±183 (n=16)	3819 ±143 (n=21)
PSME_00005459-RA	Os03g0802200	unknown	none	none	none	NE	2.7	2e-17	1315 ±115 (n=16)	3516 ±270 (n=21)
PSME_00005460-RA	Xin actin-binding repeat-containing 1	AT5G64430.1	GO:0005515	none	none	NE	11.2	8e-63	310 ±35 (n=16)	3517 ±350 (n=21)
PSME_00005461-RA	mediator of RNA polymerase II transcription subunit 15	AT5G09620.1	GO:0005515	GO:0009405	GO:0005576	NE	17.7	7e-16	24 ±3 (n=16)	451 ±95 (n=21)
PSME_00005462-RA	leucine-rich repeat extensin 5	AT5G09620.1	GO:0005515	none	none	NE	2.6	4e-23	1068 ±45 (n=16)	2732 ±185 (n=21)
PSME_00005463-RA	extensin	AT5G09620.1	GO:0005515	none	none	NE	1.3	2e-06	6882 ±283 (n=16)	9122 ±347 (n=21)
PSME_00005464-RA	peroxiredoxin-2B	AT1G60740.1	GO:0004190	GO:0006508	none	EM	2.1	1e-19	62708 ±3676 (n=16)	30015 ±1516 (n=21)
PSME_00005465-RA	peroxiredoxin-2B	AT1G65980.1	GO:0016746	GO:0006506	GO:0016021	EM	17.9	3e-07	8 ±2 (n=16)	0 ±0 (n=21)
PSME_00005466-RA	galactinol--sucrose galactosyltransferase 6 isoform X1	AT5G20250.4	GO:0016740	none	none	NE	2.6	2e-05	1288 ±89 (n=16)	3320 ±493 (n=21)
PSME_00005472-RA	long chain acyl-CoA synthetase 4	AT4G23850.1	GO:0003824	GO:0008152	none	NE	1.7	2e-12	7771 ±209 (n=16)	12975 ±750 (n=21)
PSME_00005475-RA	actin-7	AT5G09810.1	GO:0005524 GO:0003697	GO:0006281	none	EM	3.2	1e-12	411 ±23 (n=16)	128 ±14 (n=21)
PSME_00005482-RA	disease resistance At4g27190	AT4G27220.1	GO:0043531 GO:0016887 GO:0005524 GO:0005515	none	none	NE	8.7	1e-37	116 ±15 (n=16)	1014 ±93 (n=21)
PSME_00005487-RA	serine/threonine- phosphatase 6 regulatory ankyrin repeat subunit A	AT5G14230.1	none	GO:0055085	none	EM	2.3	3e-07	147 ±12 (n=16)	64 ±7 (n=21)
PSME_00005498-RA	Defensin isoform 2	unknown	none	GO:0050832 GO:0031640	none	EM	22.1	1e-04	269 ±107 (n=16)	8 ±7 (n=21)
PSME_00005503-RA	12-oxophytodienoate reductase 2 isoform X1	AT1G76690.1	GO:0016491 GO:0010181	GO:0055114	none	NE	7.7	5e-05	41 ±10 (n=16)	344 ±74 (n=21)
PSME_00005505-RA	nitrile-specifier 5	AT3G07720.1	GO:0005515	none	none	NE	1.8	7e-14	3247 ±194 (n=16)	5806 ±274 (n=21)
PSME_00005512-RA	(Di)nucleoside polyphosphate hydrolase	AT1G30110.1	GO:0043531 GO:0009029 GO:0005525 GO:0005524	GO:0009245 GO:0007264	none	EM	2.7	4e-12	3066 ±264 (n=16)	1113 ±109 (n=21)
PSME_00005530-RA	zinc finger CONSTANS 14 isoform X1	unknown	GO:0005515	none	none	NE	2.2	6e-20	1129 ±65 (n=16)	2440 ±125 (n=21)
PSME_00005537-RA	ROP guanine nucleotide exchange factor 5	AT5G02010.1	GO:0050524 GO:0005089	GO:0015948	none	NE	1.3	2e-05	362 ±13 (n=16)	459 ±16 (n=21)
PSME_00005541-RA	14-3-3 D	AT1G26480.1	GO:0005198	GO:0044781	GO:0019028	NE	1.6	6e-11	37666 ±873 (n=16)	59570 ±3168 (n=21)
PSME_00005544-RA	TCP-1/cpn60 chaperonin	AT3G11830.1	GO:0051082 GO:0005524	GO:0006457	GO:0005829	EM	1.3	8e-11	17172 ±329 (n=16)	13527 ±357 (n=21)
PSME_00005550-RA	respiratory burst oxidase homolog C	AT5G47910.1	GO:0050664 GO:0016491 GO:0009055 GO:0005509 GO:0004601	GO:0055114	GO:0016021	NE	2.3	6e-31	1456 ±31 (n=16)	3415 ±192 (n=21)
PSME_00005552-RA	mitogen-activated kinase-binding 1 isoform X2	AT3G09080.1	none	none	GO:0016021 GO:0016020	EM	1.4	2e-09	1063 ±35 (n=16)	736 ±32 (n=21)
PSME_00005560-RA	pollen Ole e I allergen	AT2G20515.1	none	none	none	EM	5.9	2e-20	1296 ±106 (n=16)	216 ±31 (n=21)
PSME_00005561-RA	aspartic ase 2	AT5G22850.1	none	none	GO:0005576	NE	2	7e-11	462 ±29 (n=16)	905 ±69 (n=21)
PSME_00005563-RA	vacuolar sorting-associated 4B	AT2G27600.1	GO:0016887 GO:0009378 GO:0005524 GO:0004003 GO:0003724 GO:0003723 GO:0003678 GO:0003677	GO:0019079 GO:0006310 GO:0006281 GO:0006260	none	NE	1.5	4e-08	1035 ±45 (n=16)	1537 ±74 (n=21)
PSME_00005571-RA	SUPPRESSOR OF npr1-1 CONSTITUTIVE 1	AT1G69550.1	GO:0005515	none	none	NE	8.5	8e-29	45 ±8 (n=16)	385 ±35 (n=21)
PSME_00005575-RA	cysteine-rich receptor kinase 2 isoform X2	AT5G40380.1	GO:0005524 GO:0004672	GO:0006468	none	NE	53.3	6e-55	9 ±2 (n=16)	502 ±65 (n=21)
PSME_00005581-RA	galactinol--sucrose galactosyltransferase 2	AT3G57520.1	GO:1901363 GO:0097159 GO:0016757	none	none	NE	1.7	1e-10	6578 ±346 (n=16)	11304 ±686 (n=21)
PSME_00005588-RA	serine/threonine- kinase At1g54610	AT1G54610.2	GO:0005524 GO:0004672	GO:0006468	none	NE	1.5	5e-05	1269 ±79 (n=16)	1954 ±106 (n=21)
PSME_00005590-RA	Hydroxyproline-rich glyco	AT2G33490.1	none	none	none	NE	1.6	6e-20	2722 ±56 (n=16)	4412 ±177 (n=21)
PSME_00005603-RA	Asparagine synthetase 3 isoform 3	AT5G10240.1	GO:0046983 GO:0046933 GO:0042802 GO:0005515	GO:0045454 GO:0015986	none	EM	1.5	1e-05	5265 ±110 (n=16)	3403 ±276 (n=21)
PSME_00005605-RA	BTB/POZ domain-containing At5g48130	AT1G30440.1	none	none	GO:0016021	EM	10.4	4e-13	127 ±10 (n=16)	12 ±3 (n=21)
PSME_00005613-RA	kinesin KIN12B	AT3G23670.1	GO:0005515	none	GO:0030288	EM	1.4	3e-05	3476 ±200 (n=16)	2430 ±125 (n=21)
PSME_00005617-RA	casein kinase I	AT2G19470.1	GO:0016773 GO:0005524 GO:0004672	GO:0006468	GO:0016020	NE	1.2	1e-05	1963 ±51 (n=16)	2330 ±55 (n=21)
PSME_00005636-RA	pyrophosphate--fructose 6-phosphate 1-phosphotransferase subunit beta	AT1G12000.1	GO:0003872	GO:0006096	none	NE	1.8	5e-25	9630 ±284 (n=16)	17683 ±751 (n=21)
PSME_00005638-RA	aspartic ase nepenthesin-1	AT3G25700.1	GO:0030246 GO:0005524 GO:0004672	GO:0006468	GO:0016021	EM	2	7e-11	6557 ±659 (n=16)	3257 ±110 (n=21)
PSME_00005643-RA	phospholipid hydroperoxide glutathione peroxidase	AT4G11600.1	GO:0016491 GO:0016209 GO:0004602	GO:0055114 GO:0006979	none	NE	2.1	1e-18	3581 ±240 (n=16)	7423 ±375 (n=21)
PSME_00005645-RA	iron-sulfur assembly IscA 1 mitochondrial	AT2G16710.3	GO:0051539 GO:0051537 GO:0008198 GO:0005198	GO:0097428 GO:0016226	GO:0005759	NE	3.9	4e-07	41 ±9 (n=16)	165 ±10 (n=21)
PSME_00005680-RA	ADPATP carrier 3 mitochondrial	AT4G28390.1	GO:0016818 GO:0005524 GO:0003676	GO:0006338	GO:0005634	EM	2	2e-27	67265 ±2921 (n=16)	32805 ±1470 (n=21)
PSME_00005681-RA	ADPATP carrier 1 mitochondrial	AT4G28390.1	GO:0005215 GO:0003735	GO:0055085 GO:0006412	GO:0016021 GO:0005743	EM	2.3	5e-23	18147 ±903 (n=16)	7767 ±484 (n=21)
PSME_00005683-RA	calreticulin	AT1G09210.1	GO:0051082 GO:0005509	GO:0006457	GO:0005783	EM	1.4	2e-12	76611 ±2388 (n=16)	54406 ±1717 (n=21)
PSME_00005684-RA	vignain	AT5G50260.1	GO:0005515	none	none	EM	9.1	7e-18	619 ±154 (n=16)	66 ±8 (n=21)
PSME_00005685-RA	COMPASS H3K4 histone methylase component WDR5A	AT3G49660.1	GO:0042393	GO:0010228	GO:0048188	EM	1.5	8e-15	1104 ±23 (n=16)	728 ±29 (n=21)
PSME_00005686-RA	TIR-NBS-LRR disease resistance	AT1G69550.1	none	none	GO:0042765 GO:0016021	EM	1.7	6e-06	531 ±61 (n=16)	308 ±15 (n=21)
PSME_00005690-RA	formin 5	AT5G54650.1	none	none	GO:0043229 GO:0016020	EM	2.6	7e-25	1104 ±46 (n=16)	421 ±31 (n=21)
PSME_00005691-RA	serine/threonine- phosphatase 6 regulatory ankyrin repeat subunit B	AT3G01750.1	GO:0005515	none	none	NE	5	7e-11	186 ±27 (n=16)	951 ±134 (n=21)
PSME_00005692-RA	two-component response regulator ARR9	AT1G10470.1	GO:0008168	GO:0008152 GO:0006480	none	EM	2.5	1e-19	845 ±33 (n=16)	337 ±29 (n=21)
PSME_00005695-RA	lisH domain and HEAT repeat-containing KIAA1468 homolog	AT5G16210.1	none	none	none	EM	1.3	4e-06	1717 ±65 (n=16)	1336 ±45 (n=21)
PSME_00005701-RA	DNA-binding RHL1	AT1G48380.2	none	none	none	NE	1.4	1e-04	335 ±13 (n=16)	470 ±26 (n=21)
PSME_00005710-RA	pectate lyase 8 isoform X1	AT3G07010.1	GO:0005524 GO:0004672	GO:0006468	none	EM	48.7	2e-06	21 ±8 (n=16)	0 ±0 (n=21)
PSME_00005720-RA	polygalacturonase	AT1G80170.1	GO:0004650	GO:0005975	none	NE	3.4	3e-29	45 ±3 (n=16)	153 ±12 (n=21)
PSME_00005722-RA	lysine-specific histone demethylase 1 homolog 3	AT3G10390.1	none	GO:0000398	GO:0005681	EM	1.5	2e-15	1228 ±53 (n=16)	830 ±20 (n=21)
PSME_00005724-RA	LRR receptor serine/threonine- kinase At5g48740	AT5G48740.1	GO:0005524 GO:0005515 GO:0004672	GO:0006468	none	NE	11.2	2e-79	257 ±28 (n=16)	2895 ±220 (n=21)
PSME_00005730-RA	SRG1 isoform X2	AT3G21420.1	GO:0016491	GO:0055114	none	NE	3.5	2e-12	27 ±2 (n=16)	95 ±13 (n=21)
PSME_00005732-RA	cysteine-rich receptor kinase 2	AT1G70520.1	GO:0005524 GO:0004672	GO:0006468	none	NE	4.7	1e-27	334 ±38 (n=16)	1588 ±118 (n=21)
PSME_00005733-RA	ABC transporter C member 8	AT3G21250.2	GO:0042626 GO:0016887 GO:0005524	GO:0055085 GO:0006810	GO:0016021	NE	2.9	2e-13	3526 ±427 (n=16)	10296 ±731 (n=21)
PSME_00005738-RA	F-box At2g02240 isoform X1	AT2G02240.1	GO:0005515	none	none	NE	2.7	2e-08	161 ±23 (n=16)	429 ±46 (n=21)
PSME_00005744-RA	MLO 14	AT5G53760.1	GO:0005516	GO:0009607 GO:0006952	GO:0016021 GO:0005886	EM	4	2e-10	3076 ±59 (n=16)	758 ±111 (n=21)
PSME_00005745-RA	methyltransferase domain	AT3G53400.1	GO:0008168	GO:0008152	none	NE	3.1	1e-09	205 ±23 (n=16)	633 ±80 (n=21)
PSME_00005747-RA	F21J9.14	AT3G53400.1	GO:0008168	GO:0008152	none	NE	4.3	4e-27	362 ±30 (n=16)	1583 ±144 (n=21)
PSME_00005757-RA	3-ketoacyl-CoA reductase 1 isoform 1	AT1G67730.1	GO:0003690	GO:0006355	GO:0005739	EM	1.3	1e-08	2973 ±77 (n=16)	2224 ±79 (n=21)
PSME_00005761-RA	NHL domain-containing isoform 3	AT3G14860.2	GO:0005515	none	none	NE	2.2	2e-30	3972 ±150 (n=16)	8772 ±443 (n=21)
PSME_00005762-RA	potassium transporter 2	AT2G40540.1	GO:0015079	GO:0071805	GO:0016020	NE	3.1	1e-14	2581 ±155 (n=16)	8043 ±846 (n=21)
PSME_00005766-RA	lipase isoform X1	AT5G18640.1	GO:0016788 GO:0016787 GO:0008236	GO:0008152 GO:0006629 GO:0006508	none	NE	1.4	4e-17	1648 ±33 (n=16)	2387 ±78 (n=21)
PSME_00005768-RA	filaggrin isoform X1	AT5G07980.1	GO:0016758 GO:0008107	GO:0042546 GO:0009877 GO:0009312	GO:0016020	EM	1.3	3e-14	6055 ±68 (n=16)	4749 ±113 (n=21)
PSME_00005812-RA	SUPPRESSOR OF npr1-1 CONSTITUTIVE 1	AT1G69550.1	GO:0005515	none	none	NE	23.9	1e-20	20 ±5 (n=16)	502 ±81 (n=21)
PSME_00005856-RA	60S ribosomal L8	AT4G36130.1	GO:0003735 GO:0003723	GO:0002181	GO:0022625	EM	1.7	1e-20	49200 ±2164 (n=16)	29246 ±1011 (n=21)
PSME_00005859-RA	ethylene-insensitive 2 isoform X2	AT5G03280.1	GO:0005215	GO:0006810	GO:0016020	NE	1.3	8e-06	6222 ±204 (n=16)	7786 ±245 (n=21)
PSME_00005860-RA	eukaryotic peptide chain release factor GTP-binding subunit	AT1G18070.3	GO:0005525	none	none	NE	1.2	2e-12	12435 ±252 (n=16)	15174 ±251 (n=21)
PSME_00005868-RA	serine/threonine- kinase HT1 isoform X2	AT5G01850.1	GO:0016773 GO:0005524 GO:0004672	GO:0006468	GO:0016020	NE	4.3	2e-24	200 ±13 (n=16)	862 ±92 (n=21)
PSME_00005873-RA	xyloglucan endotransglucosylase/hydrolase 9	AT4G03210.1	GO:0016818 GO:0008026 GO:0005524 GO:0003676	GO:0006139	none	EM	7.7	5e-08	22 ±5 (n=16)	2 ±1 (n=21)
PSME_00005884-RA	lipolysis-stimulated lipo receptor	unknown	none	none	none	NE	76.9	3e-30	2 ±1 (n=16)	183 ±27 (n=21)
PSME_00005887-RA	laccase-12	AT5G05390.1	GO:0052716 GO:0005507	GO:0055114 GO:0046274	GO:0048046 GO:0016020	EM	19.9	8e-07	83 ±29 (n=16)	3 ±2 (n=21)
PSME_00005894-RA	laccase-12	AT5G05390.1	GO:0016491 GO:0005507	GO:0055114	none	NE	284.8	3e-25	0 ±0 (n=16)	156 ±41 (n=21)
PSME_00005898-RA	prolyl 4-hydroxylase 6	AT3G28490.1	GO:0003700	GO:0006355	none	EM	1.5	2e-07	4112 ±280 (n=16)	2734 ±111 (n=21)
PSME_00005908-RA	peroxisome biogenesis 6	AT1G03000.1	GO:0043531 GO:0016887 GO:0009378 GO:0008134 GO:0005524 GO:0004127 GO:0003724 GO:0003723 GO:0003678	GO:0019079 GO:0006355 GO:0006310 GO:0006281 GO:0006139 GO:0002949	none	NE	1.5	1e-11	820 ±39 (n=16)	1207 ±34 (n=21)
PSME_00005918-RA	XRI1 isoform X1	AT2G01990.1	none	none	none	NE	9.3	2e-29	53 ±8 (n=16)	497 ±54 (n=21)
PSME_00005919-RA	oligopeptide transporter 9	AT1G09930.1	none	GO:0055085	none	NE	78.9	2e-07	0 ±0 (n=16)	31 ±10 (n=21)
PSME_00005945-RA	acyl- thioesterase 1	AT4G22300.1	GO:0016787	GO:0008152 GO:0006629	GO:0005576	NE	1.5	2e-05	557 ±52 (n=16)	860 ±30 (n=21)
PSME_00005946-RA	acyl- thioesterase 1	AT4G22300.1	GO:0016787 GO:0008236	GO:0006508	none	NE	1.7	3e-08	117 ±10 (n=16)	200 ±9 (n=21)
PSME_00005948-RA	sulfate transporter 3.1	AT3G51895.1	GO:0015116	GO:0008272	GO:0016021	NE	9.5	8e-09	131 ±28 (n=16)	1311 ±340 (n=21)
PSME_00005950-RA	sulfate transporter 3.1	AT3G51895.1	GO:0015116	GO:0008272	GO:0016021	NE	31.9	3e-34	26 ±4 (n=16)	857 ±129 (n=21)
PSME_00005955-RA	cytochrome P450 78A7	AT5G09970.1	GO:0020037 GO:0016709 GO:0005506	GO:0055114 GO:0044550	GO:0016021	EM	135.2	3e-41	41796 ±4142 (n=16)	276 ±80 (n=21)
PSME_00005982-RA	peroxygenase 1	AT4G26740.1	none	GO:0006367	GO:0005672	EM	9.8	3e-24	718 ±69 (n=16)	72 ±17 (n=21)
PSME_00005986-RA	Os03g0370850	AT2G46950.1	GO:0020037 GO:0016705 GO:0005506	GO:0055114	none	NE	5	1e-32	18 ±2 (n=16)	95 ±7 (n=21)
PSME_00005988-RA	ABC transporter G member 11	AT1G17840.1	GO:0070840 GO:0051082 GO:0042803 GO:0019901 GO:0015078 GO:0008134 GO:0005198	GO:0048870 GO:0048193 GO:0015991 GO:0015743 GO:0007049 GO:0007030 GO:0006914 GO:0006606 GO:0006397 GO:0006260 GO:0000921	GO:0033179 GO:0031514 GO:0019867 GO:0019031 GO:0019028 GO:0016021 GO:0016020 GO:0005940 GO:0005815 GO:0000445	EM	122.8	6e-25	110 ±24 (n=16)	1 ±0 (n=21)
PSME_00005996-RA	oligopeptide transporter 3 isoform X1	AT4G16370.1	none	GO:0055085	none	NE	3.7	3e-17	1372 ±112 (n=16)	5103 ±561 (n=21)
PSME_00005999-RA	beta-galactosidase 6 isoform X2	AT2G28470.1	GO:0016798	none	none	NE	5.2	2e-22	121 ±17 (n=16)	631 ±58 (n=21)
PSME_00006000-RA	beta-galactosidase	AT4G36360.1	GO:0030246	none	none	NE	4.7	1e-23	247 ±43 (n=16)	1178 ±66 (n=21)
PSME_00006003-RA	Beta-galactosidase 8 isoform 1	AT4G36360.1	none	GO:0016192 GO:0006886	none	EM	1.7	7e-18	946 ±38 (n=16)	545 ±25 (n=21)
PSME_00006010-RA	vestitone reductase isoform X5	AT5G42800.1	GO:0050662 GO:0016616 GO:0003854 GO:0003824	GO:0055114 GO:0006694	none	NE	17.7	9e-06	2 ±1 (n=16)	34 ±8 (n=21)
PSME_00006013-RA	ATP-dependent DNA helicase Q 5	AT1G27880.1	GO:0016787 GO:0005524 GO:0003677 GO:0003676	none	none	EM	2	5e-11	2828 ±164 (n=16)	1439 ±95 (n=21)
PSME_00006017-RA	serine/threonine- kinase DDB_G0280133	AT2G21530.1	GO:0005515	none	none	NE	4	2e-13	140 ±13 (n=16)	555 ±77 (n=21)
PSME_00006018-RA	serine/threonine- kinase DDB_G0280133	AT2G21530.1	GO:0005515	none	none	NE	2.5	6e-09	151 ±10 (n=16)	386 ±39 (n=21)
PSME_00006031-RA	methylcrotonoyl-CoA carboxylase subunit alpha mitochondrial	AT1G03090.2	GO:0005102	GO:0045995 GO:0030334 GO:0030155	none	EM	1.5	5e-09	1292 ±49 (n=16)	883 ±40 (n=21)
PSME_00006034-RA	GLP1 GID1	AT5G23530.1	GO:0033897 GO:0003723	none	none	EM	23.5	3e-07	6 ±2 (n=16)	0 ±0 (n=21)
PSME_00006037-RA	pescadillo homolog	AT5G14520.1	GO:0033897 GO:0003723	none	none	EM	1.3	2e-07	8838 ±183 (n=16)	6901 ±244 (n=21)
PSME_00006040-RA	TCM_029488	AT5G46220.1	none	none	none	NE	15.8	3e-68	87 ±14 (n=16)	1404 ±97 (n=21)
PSME_00006045-RA	TCM_029488	AT5G46220.1	none	none	none	NE	3.8	2e-09	16 ±3 (n=16)	63 ±9 (n=21)
PSME_00006052-RA	GPI-anchored wall transfer	AT4G17910.1	GO:0003735	GO:0006412	GO:0005840	EM	1.5	2e-06	330 ±15 (n=16)	219 ±14 (n=21)
PSME_00006055-RA	zinc-binding	AT1G32700.1	GO:0003735	GO:0006412	GO:0005840	EM	18.9	1e-30	1467 ±109 (n=16)	75 ±15 (n=21)
PSME_00006056-RA	pentatricopeptide repeat-containing At3g26782 mitochondrial	AT4G02750.1	none	none	none	EM	1.7	6e-06	116 ±6 (n=16)	70 ±6 (n=21)
PSME_00006059-RA	pentatricopeptide repeat-containing At4g02750	AT4G02750.1	none	none	none	EM	1.4	2e-09	467 ±11 (n=16)	328 ±14 (n=21)
PSME_00006091-RA	THUMP domain-containing 1 homolog	AT5G12410.1	GO:0016829 GO:0016740	GO:0006520	none	EM	1.8	2e-16	1115 ±37 (n=16)	629 ±33 (n=21)
PSME_00006092-RA	dehydration-induced ERD15	AT2G41430.1	none	none	none	NE	1.7	1e-08	2928 ±117 (n=16)	5045 ±384 (n=21)
PSME_00006094-RA	receptor kinase At4g00960	AT4G23180.1	GO:0005524 GO:0004674 GO:0004672	GO:0006468	none	NE	3.1	8e-07	107 ±18 (n=16)	330 ±32 (n=21)
PSME_00006095-RA	cysteine-rich receptor kinase 10	AT4G23180.1	GO:0005524 GO:0004674 GO:0004672	GO:0006468	none	NE	3.6	9e-10	156 ±24 (n=16)	561 ±52 (n=21)
PSME_00006100-RA	LOB domain-containing 37	AT3G49940.1	none	none	GO:0005634	NE	2.5	3e-54	913 ±35 (n=16)	2260 ±84 (n=21)
PSME_00006102-RA	alpha-galactosidase isoform X3	AT3G56310.1	GO:0004557 GO:0004553	GO:0006396 GO:0005975	GO:0000176	NE	1.6	1e-06	2338 ±166 (n=16)	3674 ±207 (n=21)
PSME_00006103-RA	serine/threonine- kinase WNK1	AT3G04910.1	GO:0005524 GO:0004672	GO:0006468	none	NE	2.2	2e-23	7907 ±436 (n=16)	17110 ±820 (n=21)
PSME_00006111-RA	anaphase-promoting complex subunit 5	AT1G06590.1	none	none	GO:0016020	EM	1.3	4e-09	2205 ±66 (n=16)	1649 ±56 (n=21)
PSME_00006130-RA	MEI2 5	AT1G29400.1	none	none	none	NE	1.7	5e-05	206 ±21 (n=16)	357 ±23 (n=21)
PSME_00006131-RA	V(D)J recombination-activating 2 isoform 3	AT1G21350.3	GO:0016491 GO:0016209	GO:0098869 GO:0055114	none	NE	1.7	3e-08	1700 ±126 (n=16)	2952 ±208 (n=21)
PSME_00006132-RA	thioredoxin	AT1G21350.3	GO:0016491 GO:0016209 GO:0004602	GO:0055114 GO:0006979	none	NE	1.8	3e-13	494 ±31 (n=16)	912 ±47 (n=21)
PSME_00006153-RA	transmembrane 9 super member 4	AT3G13772.1	none	none	GO:0016021	EM	1.4	4e-13	14935 ±671 (n=16)	10648 ±190 (n=21)
PSME_00006154-RA	Xaa-Pro aminopeptidase P isoform X2	AT4G36760.1	GO:0046872 GO:0010013 GO:0004177	GO:0006508	GO:0005886 GO:0005829	EM	1.6	6e-11	4729 ±281 (n=16)	2905 ±123 (n=21)
PSME_00006155-RA	Xaa-Pro aminopeptidase P	AT4G36760.1	GO:0003700	GO:0006355	none	EM	1.5	6e-07	10712 ±816 (n=16)	7032 ±245 (n=21)
PSME_00006159-RA	pentatricopeptide repeat-containing At3g46790 chloroplastic	AT3G46790.1	GO:0005515	none	none	NE	1.8	6e-07	29 ±3 (n=16)	54 ±4 (n=21)
PSME_00006163-RA	AAA-type ATPase	AT4G02480.1	GO:0045182 GO:0042802 GO:0016780 GO:0008270 GO:0004197	GO:0008654 GO:0006417	GO:0016020	EM	1.2	4e-11	17137 ±300 (n=16)	14338 ±244 (n=21)
PSME_00006174-RA	von willebrand factor type A domain	unknown	GO:0015078	GO:0015991	GO:0033177	EM	4.1	2e-05	3673 ±174 (n=16)	874 ±150 (n=21)
PSME_00006196-RA	pentatricopeptide repeat-containing At1g11290	AT1G11290.1	GO:0016758	GO:0030259 GO:0008152 GO:0005975	none	EM	1.9	6e-08	459 ±35 (n=16)	243 ±20 (n=21)
PSME_00006198-RA	cysteine-rich receptor kinase 2	AT4G23160.1	GO:0005524 GO:0004672	GO:0006468	none	NE	16.1	2e-10	24 ±8 (n=16)	425 ±82 (n=21)
PSME_00006199-RA	cysteine-rich receptor kinase 2	AT5G40380.1	GO:0005524 GO:0004672	GO:0006468	none	NE	16.9	4e-32	73 ±15 (n=16)	1260 ±131 (n=21)
PSME_00006200-RA	RING-H2 finger ATL46	AT1G23980.1	GO:0046872 GO:0008270 GO:0005515 GO:0004842	none	GO:0005680	NE	3.2	8e-10	142 ±20 (n=16)	461 ±52 (n=21)
PSME_00006219-RA	4-coumarate--CoA ligase 7	AT4G05160.1	GO:0003677	GO:0009725 GO:0006355	GO:0005634	EM	1.4	2e-06	2652 ±93 (n=16)	1918 ±90 (n=21)
PSME_00006224-RA	sugar carrier C	AT3G19930.1	GO:0005515	none	none	EM	2.8	1e-05	41 ±5 (n=16)	15 ±2 (n=21)
PSME_00006227-RA	pectinesterase QRT1	AT5G19730.1	GO:0005515	GO:0006355	GO:0016021 GO:0005634	EM	85.9	2e-16	24 ±7 (n=16)	0 ±0 (n=21)
PSME_00006234-RA	ABC transporter B member 15	AT3G28345.1	GO:0042626 GO:0030269 GO:0016887 GO:0005525 GO:0005524 GO:0003924	GO:0055085 GO:0015948 GO:0006810	GO:0016021 GO:0016020	NE	3	5e-34	132 ±7 (n=16)	401 ±25 (n=21)
PSME_00006238-RA	glucose-1-phosphate adenylyltransferase large subunit 1	AT1G27680.1	GO:0008878 GO:0005524	GO:0019252 GO:0005978	GO:0009507	EM	3.6	1e-53	4947 ±125 (n=16)	1390 ±94 (n=21)
PSME_00006252-RA	F-box/kelch-repeat At1g51550	AT1G51550.1	GO:0005515	none	none	NE	1.4	3e-09	721 ±26 (n=16)	1031 ±43 (n=21)
PSME_00006254-RA	membrane At1g16860	AT1G16860.1	none	none	GO:0016021	EM	1.7	2e-07	1105 ±73 (n=16)	655 ±41 (n=21)
PSME_00006255-RA	membrane At1g16860	AT1G16860.1	GO:0022857	GO:0055085 GO:0006810	GO:0016021	EM	1.6	2e-05	1534 ±98 (n=16)	985 ±60 (n=21)
PSME_00006257-RA	lanC GCL1	AT5G65280.1	none	none	none	NE	2.1	2e-07	107 ±11 (n=16)	228 ±17 (n=21)
PSME_00006273-RA	transmembrane 53	AT3G19970.1	GO:0050660 GO:0016491 GO:0003885	GO:0055114	GO:0016020	EM	1.6	3e-07	675 ±41 (n=16)	427 ±25 (n=21)
PSME_00006276-RA	glycerol-3-phosphate dehydrogenase	AT2G41540.1	none	none	GO:0032040	EM	6	2e-10	307 ±39 (n=16)	50 ±9 (n=21)
PSME_00006277-RA	: acidic leucine-rich nuclear phospho 32-related	AT3G50690.1	GO:0005515	none	none	NE	1.4	7e-26	6000 ±129 (n=16)	8407 ±176 (n=21)
PSME_00006278-RA	TCM_035706	AT4G09830.1	none	none	none	NE	1.2	6e-06	2343 ±66 (n=16)	2852 ±81 (n=21)
PSME_00006282-RA	Serine/threonine kinase isoform 8	AT5G57610.1	GO:0016773 GO:0005524 GO:0004672	GO:0006468	GO:0016020	NE	1.6	2e-13	326 ±14 (n=16)	535 ±24 (n=21)
PSME_00006291-RA	adenylate kinase 4	AT5G63400.1	GO:0005524 GO:0004017	GO:0046939 GO:0006163	GO:0005737	EM	1.5	3e-06	7542 ±155 (n=16)	4999 ±361 (n=21)
PSME_00006294-RA	sigma factor sigb regulation rsbq	AT3G03990.1	GO:0016787	GO:1901601 GO:0010223	none	EM	11.9	1e-07	44 ±5 (n=16)	3 ±1 (n=21)
PSME_00006299-RA	methylthioribose kinase	AT1G49820.1	GO:0016773	GO:0019748 GO:0006468	none	NE	1.3	7e-08	4393 ±171 (n=16)	5793 ±166 (n=21)
PSME_00006302-RA	TMV resistance N	AT1G72840.2	GO:0005515	GO:0007165	none	NE	9	9e-11	92 ±27 (n=16)	871 ±122 (n=21)
PSME_00006308-RA	nuclear cap-binding subunit 1	AT2G13540.1	GO:0050662 GO:0004420	GO:2000123 GO:0055114 GO:0015936	none	EM	1.6	6e-34	3772 ±92 (n=16)	2345 ±65 (n=21)
PSME_00006310-RA	F28J7.5 isoform 1	AT3G01720.1	GO:0008270 GO:0004089	none	none	EM	1.6	3e-13	2695 ±81 (n=16)	1725 ±80 (n=21)
PSME_00006321-RA	DEAD-box ATP-dependent RNA helicase 29	AT1G77030.1	GO:0005543	none	none	EM	1.6	7e-11	2885 ±148 (n=16)	1788 ±84 (n=21)
PSME_00006322-RA	imidazole glycerol phosphate synthase hisHF chloroplastic isoform X1	AT4G26900.1	GO:0005515	none	none	EM	1.5	1e-07	1931 ±111 (n=16)	1290 ±58 (n=21)
PSME_00006325-RA	3-dehydrosphinganine reductase TSC10A	AT3G06060.1	none	GO:0019062	GO:0019028 GO:0005576	EM	115.1	2e-20	67 ±15 (n=16)	0 ±0 (n=21)
PSME_00006331-RA	18.1 kDa I heat shock	AT1G07400.1	none	none	none	NE	3.2	7e-09	419 ±83 (n=16)	1352 ±84 (n=21)
PSME_00006334-RA	pentatricopeptide repeat-containing At1g11290	AT3G23330.1	none	none	none	EM	1.6	1e-10	244 ±9 (n=16)	150 ±8 (n=21)
PSME_00006351-RA	serine/threonine- kinase RIO1 isoform X1	AT2G24990.1	GO:0003677	none	none	EM	1.9	4e-09	76 ±5 (n=16)	40 ±3 (n=21)
PSME_00006352-RA	serine/threonine- kinase rio1	AT2G24990.1	GO:0005524 GO:0004674	GO:0006468	none	EM	2	8e-43	1768 ±59 (n=16)	862 ±31 (n=21)
PSME_00006353-RA	F12P19.7 isoform 2	AT1G65900.1	none	none	none	EM	16.8	2e-36	1365 ±109 (n=16)	80 ±15 (n=21)
PSME_00006355-RA	ninja- 1	AT3G29575.1	none	none	none	NE	2.1	2e-10	2587 ±320 (n=16)	5536 ±247 (n=21)
PSME_00006368-RA	Agenet domain-containing isoform 6	AT1G09320.1	none	none	none	EM	2.9	1e-04	90 ±17 (n=16)	31 ±5 (n=21)
PSME_00006369-RA	GATA zinc finger domain-containing C1393.08 isoform 1	AT3G52610.1	none	none	none	NE	32.3	2e-09	7 ±3 (n=16)	276 ±128 (n=21)
PSME_00006378-RA	pentatricopeptide repeat-containing At2g17670	AT2G17670.1	GO:0003735	GO:0006412	GO:0005840 GO:0005622	EM	1.7	1e-08	525 ±32 (n=16)	310 ±19 (n=21)
PSME_00006384-RA	AMP dependent CoA ligase	AT3G21240.1	GO:0003824	GO:0008152	none	NE	2.6	1e-11	445 ±23 (n=16)	1173 ±136 (n=21)
PSME_00006387-RA	AF4/FMR2 member 1	AT1G06920.1	GO:0003677	none	none	NE	7.3	4e-52	278 ±32 (n=16)	2037 ±114 (n=21)
PSME_00006388-RA	heat stress TF A-4c	AT5G16820.1	GO:0043565 GO:0003700	GO:0019072 GO:0006914 GO:0006355	GO:0042025 GO:0005634	NE	1.8	9e-31	1763 ±74 (n=16)	3112 ±79 (n=21)
PSME_00006389-RA	uninformative	AT1G53460.1	GO:0005515	none	none	EM	1.4	8e-15	1926 ±51 (n=16)	1352 ±43 (n=21)
PSME_00006393-RA	TMV resistance N isoform X1	AT5G36930.2	GO:0008121	GO:0055114 GO:0009306 GO:0006950 GO:0006817	none	EM	37.6	5e-12	163 ±46 (n=16)	4 ±1 (n=21)
PSME_00006400-RA	ALWAYS EARLY 2 isoform X2	AT3G21430.2	none	none	none	NE	1.3	1e-05	2636 ±101 (n=16)	3523 ±145 (n=21)
PSME_00006421-RA	alanine acetyltransferase	unknown	GO:0016846	GO:0008152	none	NE	4.8	4e-05	16 ±3 (n=16)	77 ±14 (n=21)
PSME_00006428-RA	universal stress A isoform X2	AT1G68300.1	GO:0008270 GO:0003676	GO:0006950	none	NE	1.5	9e-10	5186 ±238 (n=16)	7979 ±426 (n=21)
PSME_00006453-RA	early light-induced 1 chloroplastic	unknown	GO:0005515	none	none	EM	15.5	2e-06	6 ±2 (n=16)	0 ±0 (n=21)
PSME_00006455-RA	65-kDa microtubule-associated 1	AT4G26760.1	GO:0005515	none	none	EM	1.8	1e-28	9885 ±131 (n=16)	5621 ±229 (n=21)
PSME_00006465-RA	chaperone dnaJ 11 chloroplastic	AT2G17880.1	none	none	none	NE	6.5	2e-20	6 ±1 (n=16)	38 ±4 (n=21)
PSME_00006470-RA	methylthioribose-1-phosphate isomerase	AT2G05830.1	none	GO:0044237	none	NE	1.7	6e-21	2888 ±113 (n=16)	4981 ±190 (n=21)
PSME_00006473-RA	zeaxanthin epoxidase chloroplastic	AT2G35660.1	GO:0071949 GO:0016491	GO:0055114	none	NE	60.2	8e-16	1 ±0 (n=16)	84 ±22 (n=21)
PSME_00006475-RA	zeaxanthin epoxidase chloroplastic	AT4G38540.1	GO:0071949 GO:0050660 GO:0016491 GO:0004506	GO:0055114 GO:0008033	GO:0016021	NE	75	9e-36	11 ±2 (n=16)	870 ±155 (n=21)
PSME_00006482-RA	gibberellin 3-beta-dioxygenase 4	AT4G23340.1	GO:0016491	GO:0055114	none	NE	7.1	2e-26	94 ±10 (n=16)	673 ±76 (n=21)
PSME_00006524-RA	anthocyanidin reductase	AT1G61720.1	GO:0015093 GO:0005525 GO:0003924	GO:0015684	GO:0016021	EM	11	6e-10	288 ±80 (n=16)	25 ±6 (n=21)
PSME_00006535-RA	Os08g0545300	AT5G51970.1	GO:0051287 GO:0016616 GO:0016491	GO:0055114	none	NE	2.3	1e-46	8338 ±399 (n=16)	19169 ±630 (n=21)
PSME_00006540-RA	MICOS complex subunit Mic10	AT1G72170.1	GO:0016788	none	none	EM	1.4	2e-22	3876 ±93 (n=16)	2707 ±66 (n=21)
PSME_00006542-RA	RNA-binding (RRM/RBD/RNP motif)	AT3G45630.1	GO:0016746	GO:0008152	none	EM	1.3	1e-10	2577 ±63 (n=16)	1956 ±58 (n=21)
PSME_00006548-RA	uninformative	unknown	none	none	none	EM	1.4	8e-05	1152 ±62 (n=16)	834 ±47 (n=21)
PSME_00006550-RA	pectin acetylesterase 8	AT4G19420.1	GO:0016787	none	none	NE	13.7	7e-15	11 ±2 (n=16)	159 ±40 (n=21)
PSME_00006551-RA	pectin acetylesterase 8	AT4G19420.1	GO:0016787	none	none	NE	17.8	1e-49	23 ±3 (n=16)	415 ±52 (n=21)
PSME_00006553-RA	acid phosphatase	AT3G07130.1	GO:0016787	none	none	NE	4.4	1e-04	2 ±1 (n=16)	6 ±1 (n=21)
PSME_00006561-RA	U3 small nucleolar RNA-associated 20	AT4G30990.2	GO:0030170 GO:0008483	none	none	EM	1.5	1e-25	2026 ±66 (n=16)	1310 ±29 (n=21)
PSME_00006562-RA	parafibromin	AT3G22590.1	none	GO:0044260 GO:0044238	none	NE	1.3	1e-04	612 ±38 (n=16)	809 ±25 (n=21)
PSME_00006566-RA	hypothetical SORBIDRAFT_04g021360	unknown	GO:0004016	GO:0006171	GO:0005886	EM	4.7	5e-31	6108 ±383 (n=16)	1294 ±143 (n=21)
PSME_00006569-RA	craniofacial development 1	AT5G30490.1	GO:0022857 GO:0004143	GO:0055085 GO:0008654 GO:0006810	GO:0016021 GO:0016020	EM	1.6	1e-22	873 ±14 (n=16)	550 ±21 (n=21)
PSME_00006573-RA	transmembrane 209	AT1G07970.1	none	none	GO:0016020	EM	2.7	5e-06	27 ±3 (n=16)	10 ±2 (n=21)
PSME_00006579-RA	exportin-1	AT5G17020.1	GO:0008270 GO:0003871	GO:0009086	none	EM	1.5	5e-27	11696 ±232 (n=16)	7940 ±196 (n=21)
PSME_00006581-RA	ATP binding	AT5G16810.1	GO:0008168	GO:0008152	none	EM	1.7	7e-07	255 ±23 (n=16)	148 ±7 (n=21)
PSME_00006584-RA	dihydropyrimidine dehydrogenase	AT3G17810.1	GO:0050660 GO:0017150 GO:0016627	GO:0055114 GO:0008033	GO:0005737	NE	1.6	3e-06	5361 ±191 (n=16)	8777 ±697 (n=21)
PSME_00006586-RA	expansin A10	AT1G26770.2	GO:0008017	GO:0007010	none	EM	148.5	7e-34	573 ±45 (n=16)	3 ±2 (n=21)
PSME_00006592-RA	ubiquitin conjugation factor E4	AT5G15400.1	GO:0034450 GO:0016868 GO:0004842	GO:0016567 GO:0006511 GO:0005975	GO:0000151	NE	1.2	2e-08	3918 ±77 (n=16)	4534 ±64 (n=21)
PSME_00006597-RA	sericin 1	AT1G36990.1	GO:0098519 GO:0043565 GO:0043531 GO:0016887 GO:0005525 GO:0005524 GO:0003678	GO:0006281 GO:0000723	none	EM	1.7	7e-10	2264 ±140 (n=16)	1304 ±66 (n=21)
PSME_00006607-RA	Metallo-beta-lactamase isoform 1	AT4G33540.1	none	none	none	NE	1.9	1e-05	134 ±17 (n=16)	251 ±13 (n=21)
PSME_00006614-RA	aldehyde dehydrogenase 3 member H1	AT1G44170.1	GO:0050662 GO:0016616 GO:0003854 GO:0003824	GO:0055114 GO:0006694	none	EM	2.4	2e-06	7009 ±488 (n=16)	2962 ±444 (n=21)
PSME_00006620-RA	pyridoxal biosynthesis PDX1	AT5G01410.1	GO:0018024 GO:0008176	GO:0006400	none	EM	2.6	4e-05	38 ±4 (n=16)	14 ±2 (n=21)
PSME_00006633-RA	NF-X1-type zinc finger NFXL1	AT1G10170.1	GO:0016773 GO:0005524 GO:0004672	GO:0006468	GO:0016020	EM	1.6	6e-24	3594 ±117 (n=16)	2191 ±65 (n=21)
PSME_00006653-RA	3-ketoacyl-CoA thiolase 2 peroxisomal isoform X1	AT2G33150.1	GO:0016747	GO:0008152	none	NE	3.8	8e-28	1972 ±113 (n=16)	7458 ±565 (n=21)
PSME_00006659-RA	heat shock 70 kDa 14	AT1G79930.1	none	GO:0000902	none	NE	1.2	6e-05	3617 ±58 (n=16)	4280 ±129 (n=21)
PSME_00006676-RA	endoglucanase 17	AT4G02290.1	GO:0008810	GO:0030245	none	EM	203.2	2e-47	237 ±22 (n=16)	1 ±1 (n=21)
PSME_00006677-RA	purple acid phosphatase 15 isoform X3	AT3G07130.1	GO:0046872 GO:0003993	GO:0016311 GO:0009846 GO:0009845	none	NE	11.8	2e-13	2 ±1 (n=16)	23 ±3 (n=21)
PSME_00006678-RA	alcohol dehydrogenase -3	AT5G43940.2	GO:0051287 GO:0016616	GO:0055114 GO:0006813	none	NE	7	5e-25	156 ±28 (n=16)	1111 ±102 (n=21)
PSME_00006683-RA	caffeic acid 3-O-methyltransferase	AT5G54160.1	GO:0046983 GO:0008171 GO:0008168	GO:0006480	none	NE	4.1	5e-33	6880 ±614 (n=16)	28210 ±1762 (n=21)
PSME_00006689-RA	very-long-chain enoyl-CoA reductase	AT5G16010.1	GO:0016491 GO:0005507	GO:0055114	none	EM	17.9	1e-09	36 ±9 (n=16)	2 ±1 (n=21)
PSME_00006693-RA	transferase CAF17 homolog mitochondrial isoform X1	AT4G12130.1	GO:0008168	GO:0032259 GO:0016226	GO:0005759	NE	1.3	5e-14	1254 ±34 (n=16)	1627 ±31 (n=21)
PSME_00006700-RA	U3 small nucleolar RNA-associated 10 and NUC211 domain-containing isoform 1	AT3G06530.2	GO:0005515	GO:0006511 GO:0006406 GO:0006368	GO:0000446	EM	1.5	4e-14	2798 ±104 (n=16)	1887 ±57 (n=21)
PSME_00006704-RA	26S proteasome regulatory subunit 4 homolog B	AT4G29040.1	GO:0020037 GO:0016705 GO:0005506	GO:0055114	none	EM	1.3	9e-08	2521 ±69 (n=16)	1876 ±75 (n=21)
PSME_00006705-RA	26S proteasome regulatory subunit 4 homolog B	AT4G29040.1	GO:0046872 GO:0008270 GO:0005515 GO:0004842	none	GO:0005680	EM	1.4	8e-13	1604 ±64 (n=16)	1147 ±26 (n=21)
PSME_00006706-RA	acyl-coenzyme A oxidase 4 peroxisomal	AT3G51840.1	GO:0050660 GO:0016627 GO:0003995	GO:0055114 GO:0008152	none	NE	1.4	4e-08	1536 ±65 (n=16)	2127 ±78 (n=21)
PSME_00006708-RA	DNA polymerase delta catalytic subunit	AT5G63960.2	GO:0051539 GO:0046872 GO:0008296 GO:0003887 GO:0003677 GO:0000166	GO:0090305 GO:0071897 GO:0045004 GO:0006297 GO:0006287	GO:0043625	EM	1.6	5e-08	4082 ±155 (n=16)	2585 ±165 (n=21)
PSME_00006711-RA	TF bHLH36	AT4G25400.1	GO:0008168	GO:0006479	none	EM	314	9e-14	192 ±65 (n=16)	0 ±0 (n=21)
PSME_00006713-RA	Fanconi anemia group J homolog isoform X2	AT1G20720.1	none	none	GO:0016021	EM	1.4	1e-11	812 ±13 (n=16)	568 ±25 (n=21)
PSME_00006728-RA	F-box/kelch-repeat At1g15670	AT1G80440.1	none	none	GO:0016021	EM	14.6	2e-05	6 ±1 (n=16)	0 ±0 (n=21)
PSME_00006730-RA	GDSL esterase/lipase At5g37690	AT5G15720.1	none	GO:0019684 GO:0015979	GO:0016021 GO:0009523	EM	69.8	1e-23	300 ±88 (n=16)	4 ±1 (n=21)
PSME_00006732-RA	GDSL esterase/lipase At1g29670 isoform X2	AT3G43570.1	none	none	none	EM	152.5	2e-13	155 ±53 (n=16)	1 ±0 (n=21)
PSME_00006737-RA	uninformative	unknown	GO:0004190	none	GO:0016021	EM	4.9	5e-36	2358 ±230 (n=16)	483 ±35 (n=21)
PSME_00006746-RA	60S ribosomal L15-1	AT4G17390.1	GO:0004579	GO:0008380 GO:0006486	GO:0016021 GO:0005783 GO:0005681	EM	2.3	2e-22	14298 ±747 (n=16)	6235 ±401 (n=21)
PSME_00006747-RA	60S ribosomal L15-1	AT4G17390.1	GO:0016798 GO:0004553	GO:0005975	none	EM	1.9	2e-13	26682 ±997 (n=16)	14247 ±952 (n=21)
PSME_00006748-RA	RNA polymerase I-specific transcription initiation factor RRN3	AT2G34750.1	GO:0005515	none	none	EM	2	2e-13	10356 ±625 (n=16)	5140 ±340 (n=21)
PSME_00006757-RA	dentin sialophospho	unknown	GO:0016758 GO:0016597	GO:0008152	none	EM	1.4	9e-08	1791 ±71 (n=16)	1272 ±52 (n=21)
PSME_00006766-RA	acyl-coenzyme A thioesterase 9 mitochondrial	AT5G48370.1	GO:0003677	GO:0006355	none	EM	1.4	3e-10	3695 ±81 (n=16)	2685 ±100 (n=21)
PSME_00006767-RA	dihydrolipoyl dehydrogenase 2 chloroplastic	AT4G16155.1	GO:0005524 GO:0004222	GO:0006508	none	EM	1.8	2e-05	58 ±3 (n=16)	33 ±4 (n=21)
PSME_00006771-RA	ice binding	AT3G22810.1	none	none	none	EM	44.3	2e-13	19 ±4 (n=16)	0 ±0 (n=21)
PSME_00006772-RA	ATP synthase delta chain chloroplastic	AT4G09650.1	GO:0046933	GO:0015986	none	NE	2.2	1e-20	596 ±43 (n=16)	1303 ±56 (n=21)
PSME_00006789-RA	non-symbiotic hemoglobin	AT2G16060.1	GO:0020037 GO:0019825	none	none	NE	2.1	1e-13	3615 ±264 (n=16)	7657 ±516 (n=21)
PSME_00006791-RA	non-symbiotic hemoglobin	AT2G16060.1	GO:0020037 GO:0019825	none	none	NE	2.3	5e-20	11088 ±751 (n=16)	25317 ±1629 (n=21)
PSME_00006822-RA	beta-glucosidase 22	AT1G26560.1	GO:0004553	GO:0005975	none	NE	40.3	2e-21	4 ±1 (n=16)	169 ±27 (n=21)
PSME_00006825-RA	cysteine-rich receptor kinase 2	AT5G40380.1	GO:0005524 GO:0004672	GO:0015979 GO:0006468	GO:0009538 GO:0009522	NE	26.8	3e-44	20 ±4 (n=16)	559 ±55 (n=21)
PSME_00006826-RA	cysteine-rich receptor kinase 2	AT5G40380.1	GO:0005524 GO:0004672	GO:0006468	none	NE	18.2	2e-20	87 ±19 (n=16)	1652 ±229 (n=21)
PSME_00006829-RA	high mobility group B 6	AT4G23800.1	none	none	none	EM	1.5	2e-13	5809 ±207 (n=16)	3758 ±155 (n=21)
PSME_00006834-RA	clavaminate synthase At3g21360	AT3G21360.1	GO:0016491 GO:0003700	GO:0055114 GO:0006355	none	NE	433.4	2e-15	0 ±0 (n=16)	130 ±42 (n=21)
PSME_00006851-RA	linoleate 9S-lipoxygenase 5 isoform X1	AT1G55020.1	GO:0046872 GO:0016702	GO:0055114 GO:0046394	none	EM	6.8	4e-43	5272 ±526 (n=16)	773 ±60 (n=21)
PSME_00006858-RA	argonaute 4B	AT2G27040.1	none	none	GO:0005634	EM	7.9	4e-53	21769 ±1082 (n=16)	2745 ±324 (n=21)
PSME_00006860-RA	ubiquitin carboxyl-terminal hydrolase 13 isoform X1	AT3G11910.1	GO:0005515	GO:0007165	none	NE	1.1	6e-05	2677 ±40 (n=16)	2974 ±51 (n=21)
PSME_00006865-RA	SRG1	AT1G17020.1	GO:0031854 GO:0016491	GO:0055114	none	NE	3.6	3e-15	45 ±3 (n=16)	161 ±18 (n=21)
PSME_00006872-RA	Hedgehog-interacting	AT5G27830.4	GO:0005515	none	none	NE	1.2	4e-12	1077 ±22 (n=16)	1343 ±28 (n=21)
PSME_00006879-RA	H(\+)-transporting atpase plant/fungi plasma membrane type	AT2G24520.1	GO:0046872 GO:0000166	none	none	NE	15.6	1e-26	8 ±1 (n=16)	131 ±20 (n=21)
PSME_00006884-RA	Dihydroflavonol-4-reductase	AT4G27250.1	GO:0050662 GO:0016616 GO:0003854 GO:0003824	GO:0055114 GO:0006694	none	NE	25.8	1e-12	1 ±1 (n=16)	41 ±8 (n=21)
PSME_00006885-RA	bifunctional dihydroflavonol 4-reductase/flavanone 4-reductase	AT5G42800.1	GO:0050662 GO:0016616 GO:0003854 GO:0003824	GO:0055114 GO:0006694	none	NE	4.9	8e-13	114 ±14 (n=16)	565 ±87 (n=21)
PSME_00006897-RA	transcription repressor MYB6	AT1G22640.1	none	none	none	EM	20.3	1e-12	373 ±67 (n=16)	17 ±5 (n=21)
PSME_00006901-RA	EXORDIUM 2	AT5G64260.1	none	none	GO:0016021	NE	4	2e-17	525 ±31 (n=16)	2118 ±279 (n=21)
PSME_00006905-RA	EXORDIUM 2	AT5G64260.1	none	none	GO:0016021	NE	3.5	2e-10	23 ±2 (n=16)	81 ±11 (n=21)
PSME_00006908-RA	EXORDIUM 2	AT5G64260.1	none	none	GO:0016021	NE	2.2	2e-07	1052 ±97 (n=16)	2298 ±246 (n=21)
PSME_00006912-RA	MAP kinase	AT1G09000.1	GO:0005524 GO:0004672	GO:0006468	none	NE	1.5	5e-07	872 ±38 (n=16)	1265 ±61 (n=21)
PSME_00006914-RA	trehalose-phosphate phosphatase 6	AT1G35910.1	GO:0008408 GO:0003676	GO:0006139	none	EM	5.3	1e-39	627 ±35 (n=16)	118 ±12 (n=21)
PSME_00006919-RA	dual specificity phosphatase DSP8	AT2G35680.1	GO:0008138 GO:0004725 GO:0004721	GO:0006470	none	NE	2	7e-47	3480 ±88 (n=16)	6839 ±228 (n=21)
PSME_00006922-RA	N-alpha-acetyltransferase 15 NatA auxiliary subunit isoform X2	AT1G80410.2	GO:0050662 GO:0003824	none	none	EM	1.3	3e-11	5232 ±179 (n=16)	3943 ±84 (n=21)
PSME_00006925-RA	Ubiquitin system component Cue isoform 1	AT1G80040.3	none	none	none	NE	1.5	2e-16	463 ±20 (n=16)	700 ±17 (n=21)
PSME_00006927-RA	alpha/beta-hydrolase super	AT1G10740.1	GO:0016787	none	GO:0016021	EM	3.6	2e-30	5918 ±617 (n=16)	1642 ±75 (n=21)
PSME_00006929-RA	ras-related RABD1	AT1G02130.1	GO:0080115 GO:0030742 GO:0016787 GO:0005525	GO:0007264 GO:0006888	GO:0032588 GO:0005886	EM	1.6	1e-13	11165 ±406 (n=16)	7119 ±292 (n=21)
PSME_00006931-RA	pentatricopeptide repeat-containing At1g11290	AT4G02750.1	GO:0033897 GO:0003723	none	none	EM	1.7	5e-08	154 ±8 (n=16)	91 ±6 (n=21)
PSME_00006933-RA	polyadenylate-binding RBP47 isoform X2	AT3G19130.1	GO:0003676	none	none	NE	1.3	5e-07	3938 ±133 (n=16)	5085 ±153 (n=21)
PSME_00006936-RA	SUPPRESSOR OF npr1-1 CONSTITUTIVE 1	AT1G69550.1	GO:0005515	none	none	NE	2.7	2e-13	414 ±56 (n=16)	1119 ±63 (n=21)
PSME_00006941-RA	splicing factor 3B subunit 4	AT2G18510.1	GO:0005524 GO:0004812 GO:0000166 GO:0000049	GO:0043039 GO:0006418	GO:0005737	EM	1.4	2e-15	3099 ±58 (n=16)	2247 ±68 (n=21)
PSME_00006942-RA	caffeoyl-CoA O-methyltransferase	AT4G34050.1	GO:0008171	none	none	NE	2.3	8e-21	6731 ±137 (n=16)	15285 ±1117 (n=21)
PSME_00006943-RA	caffeoyl-CoA O-methyltransferase 1	AT4G34050.1	GO:0008171	none	none	NE	4.6	5e-38	1565 ±135 (n=16)	7228 ±515 (n=21)
PSME_00006945-RA	caffeoyl-CoA O-methyltransferase 1	AT4G34050.1	GO:0008171	none	none	NE	2.8	2e-06	89 ±17 (n=16)	250 ±22 (n=21)
PSME_00006949-RA	translational activator GCN1 isoform X1	AT1G64790.2	GO:0050662 GO:0016616 GO:0003854 GO:0003824	GO:0055114 GO:0006694	none	EM	1.4	2e-13	2447 ±67 (n=16)	1693 ±63 (n=21)
PSME_00006963-RA	DNA (cytosine-5)-methyltransferase 1 isoform X2	AT4G19020.1	GO:0008168	GO:0032259	none	EM	3.9	3e-179	4290 ±110 (n=16)	1098 ±39 (n=21)
PSME_00006970-RA	eukaryotic peptide chain release factor subunit 1-3	AT3G26618.1	GO:0016149	GO:0006415	GO:0005737	EM	1.5	6e-05	2032 ±57 (n=16)	1347 ±100 (n=21)
PSME_00006972-RA	SUPPRESSOR OF npr1-1 CONSTITUTIVE 1	AT1G69550.1	GO:0008270 GO:0008237 GO:0005515	none	none	NE	4	6e-16	751 ±109 (n=16)	3008 ±222 (n=21)
PSME_00006973-RA	disease resistance RGA3	AT1G69550.1	GO:0005515 GO:0004222	none	none	NE	2.4	5e-15	659 ±47 (n=16)	1574 ±119 (n=21)
PSME_00006976-RA	cationic amino acid transporter 9 chloroplastic	AT1G05940.1	GO:0015171	GO:0003333	GO:0016020	NE	1.9	4e-05	77 ±7 (n=16)	145 ±13 (n=21)
PSME_00006978-RA	nucleolin	AT2G44710.1	GO:0003735	GO:0006412	GO:0005840 GO:0005622	EM	1.4	2e-13	23583 ±711 (n=16)	16547 ±509 (n=21)
PSME_00006982-RA	TRANSPARENT TESTA 12	AT5G65380.1	GO:0016887 GO:0005525 GO:0005524 GO:0003924	none	GO:0016020	EM	41.6	4e-08	15 ±4 (n=16)	0 ±0 (n=21)
PSME_00006987-RA	ribonuclease 1	AT1G26820.1	none	none	none	EM	8.7	2e-20	21 ±2 (n=16)	2 ±1 (n=21)
PSME_00006988-RA	TMV resistance N	AT1G69550.1	GO:0005515 GO:0004803 GO:0003677	GO:0006313	none	NE	2.8	1e-37	945 ±65 (n=16)	2680 ±113 (n=21)
PSME_00007011-RA	Receptor serine/threonine kinase	AT5G38260.1	GO:0030247 GO:0005524 GO:0004672	GO:0006468	none	NE	9.1	5e-09	37 ±10 (n=16)	355 ±50 (n=21)
PSME_00007012-RA	receptor kinase At1g67000 isoform X4	AT1G66920.2	GO:0030247 GO:0005524 GO:0004672	GO:0006468	none	NE	21.3	2e-46	9 ±2 (n=16)	201 ±28 (n=21)
PSME_00007020-RA	acyl-CoA dependent delta5-desaturase	unknown	GO:0020037 GO:0009055	none	none	EM	2.1	4e-17	714 ±24 (n=16)	338 ±23 (n=21)
PSME_00007036-RA	serpin-ZX	AT1G47710.1	GO:0004867	none	GO:0005615	NE	1.5	2e-54	3635 ±80 (n=16)	5384 ±71 (n=21)
PSME_00007038-RA	MAK16 homolog	AT1G23280.1	GO:0003676	GO:0000470 GO:0000460	GO:0030687 GO:0005730	EM	1.4	3e-13	1345 ±40 (n=16)	995 ±26 (n=21)
PSME_00007041-RA	plastidial pyruvate kinase 2	AT5G52920.1	GO:0030955 GO:0005515 GO:0004743 GO:0003824 GO:0000287	GO:0006457 GO:0006096	none	NE	1.7	2e-05	118 ±8 (n=16)	206 ±19 (n=21)
PSME_00007046-RA	MAR-binding filament 1 isoform 1	AT2G14910.1	none	none	none	NE	1.7	4e-30	8682 ±267 (n=16)	15118 ±501 (n=21)
PSME_00007049-RA	ADPATP carrier 1 mitochondrial	AT4G28390.1	GO:0005215 GO:0003735	GO:0055085 GO:0006412	GO:0016021 GO:0005743	EM	2	5e-16	53781 ±4596 (n=16)	26972 ±690 (n=21)
PSME_00007050-RA	endo-14-beta-glucanase	AT4G02290.1	GO:0008810	GO:0030245	none	EM	86.7	4e-31	32 ±4 (n=16)	0 ±0 (n=21)
PSME_00007055-RA	plasma membrane ATPase 1	AT3G47950.1	GO:0046872 GO:0008553 GO:0005524	GO:1902600 GO:0051453 GO:0006754	GO:0043231 GO:0005887	NE	94.7	1e-05	0 ±0 (n=16)	48 ±16 (n=21)
PSME_00007060-RA	Os01g0756600	AT1G29980.1	GO:0016798	none	none	NE	5.5	1e-35	3999 ±480 (n=16)	22311 ±1420 (n=21)
PSME_00007065-RA	rop guanine nucleotide exchange factor 9	AT4G13240.1	GO:0005089	none	none	NE	5.5	1e-39	492 ±59 (n=16)	2717 ±147 (n=21)
PSME_00007069-RA	sugar transport 13	AT5G26340.1	GO:0022857	GO:0055085	GO:0016021	NE	26.4	3e-64	25 ±5 (n=16)	693 ±54 (n=21)
PSME_00007073-RA	Os09g0332600	AT1G15520.1	none	GO:0006506	GO:0016021	EM	2.7	6e-06	220 ±40 (n=16)	81 ±10 (n=21)
PSME_00007076-RA	RNases MRP/P 32.9 kDa subunit isoform X1	AT2G43190.1	GO:0046872 GO:0005515 GO:0003993	none	none	EM	1.7	5e-11	1272 ±69 (n=16)	740 ±37 (n=21)
PSME_00007085-RA	axoneme-associated mst101(2) isoform X1	AT4G26190.1	GO:0004721	none	none	EM	1.3	1e-06	799 ±23 (n=16)	604 ±26 (n=21)
PSME_00007086-RA	cell wall IFF6	AT4G26190.1	GO:0004721	none	none	NE	2.1	1e-06	72 ±5 (n=16)	149 ±15 (n=21)
PSME_00007097-RA	nuclear TF Y subunit C-2	AT1G56170.1	GO:0046982 GO:0003700 GO:0003677	GO:0045893 GO:0006351	GO:0016602 GO:0005737	EM	25.4	2e-18	206 ±43 (n=16)	7 ±2 (n=21)
PSME_00007098-RA	uninformative	AT3G23370.1	GO:0000166	none	none	EM	1.7	3e-15	5959 ±127 (n=16)	3601 ±180 (n=21)
PSME_00007104-RA	phytoene synthase 2 chloroplastic	AT5G17230.3	GO:0016740	GO:0009058	none	NE	4.5	1e-06	273 ±41 (n=16)	1251 ±339 (n=21)
PSME_00007110-RA	LRR receptor serine/threonine- kinase At1g56140	AT1G56120.1	GO:0019843 GO:0003735	GO:0006412	GO:0005840	NE	3.2	4e-09	132 ±22 (n=16)	427 ±39 (n=21)
PSME_00007112-RA	LRR receptor serine/threonine- kinase At1g56130	AT1G56130.1	GO:0004674	GO:0019538	GO:0005886	NE	3.2	3e-05	10 ±2 (n=16)	32 ±5 (n=21)
PSME_00007134-RA	jasmonate O-methyltransferase	AT4G36470.1	GO:0005515	GO:0006355 GO:0002098	GO:0033588 GO:0005634	EM	6.6	3e-05	179 ±40 (n=16)	26 ±6 (n=21)
PSME_00007142-RA	glycerol-3-phosphate dehydrogenase	AT2G41540.1	GO:0003887 GO:0003677	GO:0006260	none	EM	5.6	5e-08	151 ±20 (n=16)	26 ±7 (n=21)
PSME_00007143-RA	cytochrome P450 CYP72A219	AT2G26710.1	GO:0020037 GO:0016705 GO:0005506	GO:0055114	none	NE	2.8	2e-48	1124 ±50 (n=16)	3128 ±146 (n=21)
PSME_00007144-RA	cytochrome P450 734A1	AT2G26710.1	GO:0020037 GO:0016705 GO:0005506	GO:0055114	none	NE	4	2e-13	31 ±4 (n=16)	126 ±13 (n=21)
PSME_00007145-RA	cytochrome P450 734A1	AT2G26710.1	GO:0020037 GO:0016705 GO:0005506	GO:0055114	none	NE	2.2	1e-07	152 ±15 (n=16)	332 ±29 (n=21)
PSME_00007146-RA	cytochrome P450 CYP72A219	AT3G14610.1	GO:0020037 GO:0016705 GO:0005506	GO:0055114	none	NE	2	1e-05	519 ±56 (n=16)	1032 ±91 (n=21)
PSME_00007150-RA	cytochrome P450 CYP736A12	AT3G48280.1	GO:0020037 GO:0016705 GO:0005506	GO:0055114	none	NE	4.1	8e-14	173 ±27 (n=16)	709 ±64 (n=21)
PSME_00007152-RA	cytochrome P450 CYP736A12	AT4G36220.1	GO:0020037 GO:0016705 GO:0005524 GO:0005506 GO:0003677	GO:0055114 GO:0006260	none	NE	7.8	1e-22	112 ±10 (n=16)	884 ±137 (n=21)
PSME_00007160-RA	autophagy-related 3 isoform X1	AT5G61500.1	none	GO:0015031 GO:0006914	GO:0005829	NE	1.3	1e-06	1791 ±63 (n=16)	2275 ±63 (n=21)
PSME_00007161-RA	neurofilament heavy polypeptide	unknown	GO:0003677	GO:0006260	GO:0005664	NE	2.3	4e-33	184 ±7 (n=16)	418 ±20 (n=21)
PSME_00007162-RA	expansin-A8	AT2G40610.1	GO:0003824	none	none	EM	26.9	1e-18	4220 ±517 (n=16)	145 ±30 (n=21)
PSME_00007175-RA	14-3-3 GF14 iota	AT1G26480.1	none	GO:0006891	GO:0019028 GO:0017119	EM	1.6	8e-16	26599 ±1080 (n=16)	16750 ±584 (n=21)
PSME_00007180-RA	LRR receptor serine/threonine- kinase At5g10290 isoform X2	AT5G10290.1	GO:0005524 GO:0005515 GO:0004672	GO:0006468	none	NE	2	3e-18	3183 ±67 (n=16)	6357 ±393 (n=21)
PSME_00007182-RA	pentatricopeptide repeat-containing At5g61990 mitochondrial	AT5G55840.1	none	none	none	EM	2	2e-23	634 ±21 (n=16)	311 ±16 (n=21)
PSME_00007194-RA	aarF domain-containing kinase 2 isoform X2	AT1G11390.1	none	none	none	EM	2.8	1e-05	122 ±16 (n=16)	44 ±6 (n=21)
PSME_00007206-RA	BONZAI 1	AT5G61900.1	GO:0005515	none	none	NE	2.1	9e-30	3699 ±246 (n=16)	7696 ±138 (n=21)
PSME_00007207-RA	spermidine synthase 2	AT1G23820.1	GO:0015078 GO:0005524 GO:0005515 GO:0004672	GO:0015991 GO:0006468	GO:0033179 GO:0005737	EM	7.4	1e-24	565 ±30 (n=16)	76 ±12 (n=21)
PSME_00007208-RA	LRR receptor serine/threonine- kinase At5g48740 isoform X2	AT5G48740.1	GO:0005524 GO:0004672	GO:0006468	none	NE	55.6	8e-48	5 ±2 (n=16)	309 ±22 (n=21)
PSME_00007210-RA	pleiotropic drug resistance 7	AT1G15520.1	none	none	GO:0016020	NE	3.9	3e-08	5 ±1 (n=16)	22 ±3 (n=21)
PSME_00007218-RA	BTB/POZ domain-containing At5g48130	AT2G30520.1	GO:0003677	none	none	EM	16.2	5e-08	234 ±20 (n=16)	13 ±4 (n=21)
PSME_00007220-RA	BTB/POZ domain-containing At5g48130	AT1G30440.1	GO:0016818 GO:0008026 GO:0005524 GO:0003676	GO:0006139	none	EM	15.4	2e-12	1975 ±75 (n=16)	120 ±37 (n=21)
PSME_00007229-RA	Non-intrinsic ABC 3	AT1G67940.1	GO:0016887 GO:0005524	none	none	NE	6.5	6e-13	2 ±1 (n=16)	17 ±2 (n=21)
PSME_00007232-RA	sugar transporter ERD6 16 isoform X1	AT5G18840.1	GO:0022857	GO:0055085	GO:0016021	NE	19.4	3e-42	647 ±120 (n=16)	12853 ±1180 (n=21)
PSME_00007236-RA	small EDRK-rich factor 2	unknown	none	none	none	NE	3.3	2e-12	264 ±46 (n=16)	875 ±76 (n=21)
PSME_00007237-RA	embryonic DC-8	AT2G18340.1	none	none	none	EM	733.4	2e-118	3482 ±580 (n=16)	4 ±1 (n=21)
PSME_00007238-RA	embryonic DC-8	AT4G36600.1	none	none	none	EM	861.4	4e-88	1007 ±135 (n=16)	1 ±1 (n=21)
PSME_00007239-RA	ubiquitin-conjugating enzyme 25 E2	AT2G16920.1	GO:0005515	GO:0015031 GO:0006464	none	NE	1.8	3e-07	3183 ±142 (n=16)	5786 ±532 (n=21)
PSME_00007240-RA	retinoblastoma-related isoform X2	AT3G12280.1	GO:0004553	GO:0005975	none	EM	2	7e-09	152 ±11 (n=16)	75 ±7 (n=21)
PSME_00007253-RA	cirhin	AT4G07410.1	none	none	none	EM	1.4	3e-21	9334 ±249 (n=16)	6540 ±149 (n=21)
PSME_00007254-RA	basic helix-loop-helix A isoform X1	AT1G63650.1	GO:0046983 GO:0016597	GO:0016032 GO:0008152	none	NE	18.9	2e-89	381 ±30 (n=16)	7280 ±755 (n=21)
PSME_00007260-RA	Inosine-uridine preferring nucleoside hydrolase isoform 1	AT5G18890.1	GO:0005515	GO:0043248	none	EM	11.4	1e-34	661 ±90 (n=16)	57 ±6 (n=21)
PSME_00007262-RA	bilirubin oxidase	AT1G23010.1	GO:0016491 GO:0005507	GO:0055114	none	NE	2.5	7e-06	1552 ±282 (n=16)	3859 ±375 (n=21)
PSME_00007264-RA	regulator of nonsense transcripts UPF3 isoform X4	unknown	none	none	none	NE	1.3	9e-06	1202 ±40 (n=16)	1610 ±76 (n=21)
PSME_00007275-RA	polyribonucleotide nucleotidyltransferase 2 mitochondrial	AT5G14580.1	GO:0045182 GO:0008270	GO:0006417	none	EM	1.8	2e-05	188 ±15 (n=16)	102 ±7 (n=21)
PSME_00007276-RA	polyribonucleotide nucleotidyltransferase 2 mitochondrial	AT5G14580.1	GO:0008168 GO:0003723	GO:0008033 GO:0006364	none	EM	1.9	3e-50	4681 ±119 (n=16)	2432 ±75 (n=21)
PSME_00007277-RA	methyltransferase PMT17	AT4G10440.1	GO:0032403	GO:0045046	GO:0005779	EM	2	5e-05	4196 ±597 (n=16)	2146 ±176 (n=21)
PSME_00007279-RA	amino acid permease 7 isoform X3	AT5G09220.1	none	GO:0003333	none	NE	19.3	1e-41	171 ±21 (n=16)	3385 ±559 (n=21)
PSME_00007283-RA	Cullin-associated and neddylation dissociated	AT2G02560.1	none	GO:0016567 GO:0010265 GO:0010228 GO:0010051 GO:0009733	GO:0005886 GO:0005829 GO:0005634 GO:0005618	EM	1.4	7e-14	6899 ±194 (n=16)	5096 ±129 (n=21)
PSME_00007294-RA	extracellular ligand-gated ion channel	AT3G20300.1	none	none	none	NE	3.5	1e-14	94 ±10 (n=16)	330 ±40 (n=21)
PSME_00007298-RA	: 1-aminocyclopropane-1-carboxylate synthase 7	AT4G26200.1	GO:0030170 GO:0016829	GO:0009058 GO:0006520	none	NE	3.5	5e-11	293 ±37 (n=16)	1024 ±133 (n=21)
PSME_00007299-RA	vacuolar sorting-associated 2 homolog 1	AT2G06530.1	GO:0008770 GO:0003887 GO:0003700 GO:0003677	GO:0007034 GO:0006633 GO:0006355 GO:0006260	GO:0009360	NE	1.7	1e-14	3411 ±132 (n=16)	5657 ±284 (n=21)
PSME_00007300-RA	transketolase chloroplastic	AT3G60750.1	GO:0003735	GO:0006412	GO:0005840 GO:0005622	EM	3	2e-06	584 ±95 (n=16)	194 ±26 (n=21)
PSME_00007301-RA	60S ribosomal L35a-3	AT1G74270.1	GO:0019901 GO:0008408 GO:0008289 GO:0003677	GO:0006355 GO:0006260	none	EM	1.7	5e-09	22615 ±890 (n=16)	13500 ±964 (n=21)
PSME_00007310-RA	F-box/LRR-repeat 17	AT3G54650.1	GO:0046872 GO:0000166	none	none	EM	2.2	8e-27	1559 ±46 (n=16)	712 ±40 (n=21)
PSME_00007316-RA	mitogen-activated kinase 10	AT2G42880.1	GO:0016773 GO:0005524 GO:0004672	GO:0006468	GO:0016020	NE	1.2	6e-05	4697 ±82 (n=16)	5425 ±140 (n=21)
PSME_00007345-RA	transmembrane 9 super member 7	AT3G13772.1	GO:0004519 GO:0003676	GO:0006308	none	EM	1.6	8e-13	24694 ±1483 (n=16)	15048 ±468 (n=21)
PSME_00007353-RA	uninformative	AT5G50410.1	none	none	none	EM	7.4	4e-56	1344 ±150 (n=16)	181 ±13 (n=21)
PSME_00007358-RA	Mitochondrial transcription termination factor	AT4G19650.1	GO:0016787	none	none	EM	1.5	2e-09	1315 ±44 (n=16)	898 ±41 (n=21)
PSME_00007360-RA	cation/calcium exchanger 4	AT1G54115.1	none	GO:0055085	GO:0016021	NE	3.1	2e-14	451 ±42 (n=16)	1394 ±144 (n=21)
PSME_00007365-RA	Coatomer subunit delta	AT5G05010.1	GO:0003676	GO:0006810	GO:0005622	EM	1.7	2e-28	7569 ±269 (n=16)	4506 ±122 (n=21)
PSME_00007368-RA	phospholipase A1-II 1	AT4G18550.1	GO:0045182 GO:0008270	GO:0016192 GO:0006886 GO:0006417	none	EM	32.6	3e-31	401 ±54 (n=16)	12 ±3 (n=21)
PSME_00007369-RA	phospholipase A1-II 1	AT4G18550.1	GO:0016491 GO:0003860 GO:0003857 GO:0003824	GO:0055114 GO:0008152 GO:0006631	none	EM	3.2	5e-25	302 ±31 (n=16)	94 ±4 (n=21)
PSME_00007380-RA	adenylate kinase 1 chloroplastic	AT2G37250.1	GO:0005524 GO:0004017	GO:0046939	none	EM	1.4	5e-09	3596 ±159 (n=16)	2659 ±66 (n=21)
PSME_00007381-RA	senescence/dehydration-associated	AT4G15450.1	none	GO:0055085	GO:0016021	NE	11.2	2e-09	0 ±0 (n=16)	5 ±1 (n=21)
PSME_00007382-RA	dihydroflavonol-4-reductase	AT5G42800.1	GO:0050662 GO:0016616 GO:0003854 GO:0003824	GO:0055114 GO:0006694	none	NE	9.5	1e-36	98 ±15 (n=16)	938 ±94 (n=21)
PSME_00007383-RA	dihydroflavonol-4-reductase	AT5G42800.1	GO:0050662 GO:0016616 GO:0008839 GO:0003854 GO:0003824	GO:0055114 GO:0009089 GO:0006694	none	NE	6.5	1e-07	62 ±19 (n=16)	418 ±57 (n=21)
PSME_00007384-RA	dihydroflavonol-4-reductase	AT5G42800.1	GO:0050662 GO:0016616 GO:0003854 GO:0003824	GO:0055114 GO:0006694	none	NE	14	5e-36	881 ±113 (n=16)	12625 ±1658 (n=21)
PSME_00007385-RA	bifunctional dihydroflavonol 4-reductase/flavanone 4-reductase	AT5G42800.1	GO:0050662 GO:0016616 GO:0003854 GO:0003824	GO:0055114 GO:0006694	none	NE	9.5	1e-26	329 ±35 (n=16)	3166 ±564 (n=21)
PSME_00007391-RA	gamma carbonic anhydrase 1 mitochondrial	AT3G48680.1	GO:0008855	none	none	EM	1.5	1e-11	7641 ±428 (n=16)	4935 ±143 (n=21)
PSME_00007401-RA	40S ribosomal S3-3	AT5G35530.1	none	none	GO:0016021	EM	1.9	2e-07	38421 ±2608 (n=16)	20637 ±1892 (n=21)
PSME_00007403-RA	50S ribosomal L35 isoform 3	AT2G24090.1	GO:0003735	GO:0006412	GO:0005840 GO:0005622	NE	1.5	2e-09	1152 ±33 (n=16)	1679 ±84 (n=21)
PSME_00007406-RA	LRR receptor serine/threonine- kinase At1g67720 isoform X2	AT5G48740.1	GO:0005524 GO:0005515 GO:0004672	GO:0006468	GO:0016020	NE	96.1	3e-38	4 ±2 (n=16)	448 ±78 (n=21)
PSME_00007414-RA	heat shock 70 kDa mitochondrial	AT5G09590.1	GO:0042393 GO:0018024 GO:0008270 GO:0005515	GO:0034968	GO:0005634	EM	1.9	8e-48	53426 ±1905 (n=16)	27841 ±730 (n=21)
PSME_00007418-RA	cysteine-rich receptor kinase 10	AT4G23180.1	GO:0005524 GO:0004672	GO:0006468	GO:0016020	NE	3.2	6e-05	20 ±4 (n=16)	64 ±7 (n=21)
PSME_00007427-RA	phenylalanine--tRNA ligase chloroplastic/mitochondrial	AT3G58140.1	none	GO:0009733	none	EM	1.4	5e-06	1171 ±72 (n=16)	866 ±23 (n=21)
PSME_00007449-RA	hyoscyamine 6-dioxygenase	AT4G10500.1	GO:0016491	GO:0055114	none	NE	4.3	5e-50	2192 ±155 (n=16)	9355 ±570 (n=21)
PSME_00007454-RA	TF TCP11	AT2G45680.1	none	none	none	EM	4.9	5e-21	166 ±20 (n=16)	33 ±3 (n=21)
PSME_00007455-RA	hyoscyamine 6-dioxygenase	AT4G10500.1	GO:0016491	GO:0055114	none	NE	4.9	1e-05	56 ±17 (n=16)	287 ±21 (n=21)
PSME_00007460-RA	methylesterase 14 chloroplastic	AT1G33990.1	GO:0016787	none	none	NE	1.6	5e-54	2329 ±46 (n=16)	3749 ±76 (n=21)
PSME_00007470-RA	polygalacturonase QRT3 isoform X1	AT4G20050.1	GO:0008236	GO:0046677 GO:0006508	GO:0005576	NE	6.1	2e-05	11 ±3 (n=16)	71 ±13 (n=21)
PSME_00007472-RA	polygalacturonase QRT3 isoform X1	AT4G20050.1	GO:0008236	GO:0046677 GO:0006508	GO:0005576	NE	18.8	2e-17	60 ±12 (n=16)	1191 ±203 (n=21)
PSME_00007481-RA	kinesin	AT3G44050.1	none	GO:0006950 GO:0006817	none	EM	1.5	2e-08	8250 ±352 (n=16)	5680 ±235 (n=21)
PSME_00007483-RA	BAG molecular chaperone regulator 6 isoform X2	AT1G12060.1	GO:0051087 GO:0005515	none	none	NE	2.4	9e-19	694 ±46 (n=16)	1654 ±112 (n=21)
PSME_00007485-RA	actin	AT5G09810.1	GO:0048027 GO:0005515	GO:1902209 GO:0016192 GO:0009405 GO:0006886 GO:0006402 GO:0006355 GO:0006351	none	EM	4.5	5e-36	8820 ±633 (n=16)	1960 ±167 (n=21)
PSME_00007489-RA	uninformative	unknown	none	GO:0006810	GO:0005643	EM	5.8	5e-22	73 ±5 (n=16)	12 ±2 (n=21)
PSME_00007492-RA	zinc finger CCCH domain-containing 17	AT4G25440.1	GO:0046872	none	none	EM	3.3	3e-26	814 ±86 (n=16)	246 ±13 (n=21)
PSME_00007495-RA	bifunctional epoxide hydrolase 2	AT3G51000.1	GO:0016887 GO:0016787 GO:0008236	GO:0006812 GO:0006508	GO:0016021	NE	2.8	6e-116	2726 ±112 (n=16)	7530 ±152 (n=21)
PSME_00007498-RA	Nodulin MtN3	AT4G15920.1	none	none	GO:0016021	NE	74.4	1e-06	0 ±0 (n=16)	22 ±9 (n=21)
PSME_00007500-RA	alpha-galactosidase	AT5G08370.1	GO:0050662 GO:0016616 GO:0003854 GO:0003824	GO:0055114 GO:0006694	none	EM	3.8	2e-07	8 ±1 (n=16)	2 ±0 (n=21)
PSME_00007502-RA	mannose-1-phosphate guanyltransferase alpha isoform X1	AT1G74910.1	GO:0009055	none	none	EM	1.6	2e-10	3163 ±141 (n=16)	1942 ±111 (n=21)
PSME_00007503-RA	ADP-glucose pyrophosphorylase	AT1G74910.1	GO:0008017	none	none	EM	1.5	6e-09	1633 ±99 (n=16)	1088 ±36 (n=21)
PSME_00007511-RA	GDSL esterase/lipase At4g01130	AT4G01130.1	GO:0016788	GO:0044699	GO:0044424	EM	3.8	5e-17	2622 ±274 (n=16)	692 ±70 (n=21)
PSME_00007513-RA	GDSL esterase/lipase At4g01130	AT4G01130.1	GO:0016788	none	none	EM	10.9	7e-09	379 ±77 (n=16)	33 ±14 (n=21)
PSME_00007518-RA	serine carboxypeptidase 45	AT1G28110.1	none	GO:0006887	GO:0000145	EM	2.3	2e-09	113 ±11 (n=16)	48 ±4 (n=21)
PSME_00007528-RA	universal stress A	AT2G47710.1	none	GO:0006950	none	NE	1.8	2e-06	663 ±46 (n=16)	1178 ±105 (n=21)
PSME_00007534-RA	DNA-directed RNA polymerases II IV and V subunit 12	AT5G41010.1	none	none	GO:0016020	EM	1.5	7e-07	3106 ±141 (n=16)	2027 ±124 (n=21)
PSME_00007535-RA	V(D)J recombination-activating 2 isoform 3	AT1G21350.3	none	none	none	NE	2	7e-06	53 ±7 (n=16)	106 ±9 (n=21)
PSME_00007553-RA	GTP-binding YPTM2	AT4G17530.1	GO:0005525	GO:0007264	none	NE	1.4	2e-07	2806 ±137 (n=16)	4002 ±176 (n=21)
PSME_00007559-RA	F-box/LRR-repeat 15	AT4G33210.1	GO:0016627	GO:0006629	GO:0016021 GO:0005783 GO:0005737	EM	1.3	1e-14	2978 ±67 (n=16)	2297 ±48 (n=21)
PSME_00007588-RA	receptor kinase 2	AT5G48940.1	none	GO:0006629	none	EM	125	2e-43	101 ±15 (n=16)	1 ±0 (n=21)
PSME_00007590-RA	Myb TF At1g14600	AT2G38300.1	GO:0003677	GO:0006355 GO:0006351	GO:0005634	NE	6.3	4e-30	233 ±29 (n=16)	1469 ±132 (n=21)
PSME_00007591-RA	phytoene synthase 2 chloroplastic	AT5G17230.3	GO:0016740	GO:0009058	none	NE	3	1e-10	890 ±102 (n=16)	2727 ±355 (n=21)
PSME_00007601-RA	choline-phosphate cytidylyltransferase 2	AT4G15130.1	GO:0016491	GO:0055114 GO:0008152	none	EM	1.8	3e-07	5713 ±558 (n=16)	3174 ±152 (n=21)
PSME_00007621-RA	tryptophan aminotransferase-related 4	AT1G34060.1	GO:0030170 GO:0016846	GO:0009058	none	NE	8.1	2e-12	329 ±37 (n=16)	2737 ±406 (n=21)
PSME_00007626-RA	DTW domain	AT1G03687.1	GO:0003735	GO:0006950	GO:0005739	EM	1.3	2e-06	290 ±5 (n=16)	224 ±9 (n=21)
PSME_00007637-RA	GABA transporter 1	AT1G08230.2	GO:0042302	none	none	NE	6	1e-14	66 ±12 (n=16)	403 ±50 (n=21)
PSME_00007641-RA	zinc-metallopeptidase peroxisomal	AT2G41790.1	GO:0046872 GO:0003824	GO:0071704	none	NE	1.6	3e-06	573 ±41 (n=16)	918 ±59 (n=21)
PSME_00007642-RA	zinc-metallopeptidase peroxisomal	AT2G41790.1	GO:0046872 GO:0016787	GO:1901575 GO:0044248 GO:0006508	none	NE	3.1	1e-14	1001 ±136 (n=16)	3075 ±208 (n=21)
PSME_00007643-RA	zinc-metallopeptidase peroxisomal	AT2G41790.1	GO:0046872 GO:0003824	GO:1901575 GO:0044248 GO:0006508	none	NE	2.4	1e-15	79 ±5 (n=16)	192 ±14 (n=21)
PSME_00007645-RA	ethylene-responsive TF ERF018	AT1G19210.1	GO:0003700	GO:0006355	none	NE	11.1	1e-04	1 ±0 (n=16)	9 ±3 (n=21)
PSME_00007652-RA	pentatricopeptide repeat-containing At1g11290	AT1G11290.1	GO:0051287 GO:0016491 GO:0004616 GO:0003857	GO:0055114 GO:0006631	none	EM	1.8	2e-16	326 ±15 (n=16)	180 ±9 (n=21)
PSME_00007653-RA	40S ribosomal S19-3	AT5G15520.1	GO:0016772	GO:0006388	none	EM	1.6	2e-06	24482 ±952 (n=16)	15295 ±1316 (n=21)
PSME_00007660-RA	TCM_027550	AT2G24100.1	none	none	none	NE	3.2	1e-75	3764 ±93 (n=16)	11904 ±539 (n=21)
PSME_00007666-RA	40S ribosomal S20-2	AT5G62300.1	GO:0003676	none	none	EM	1.6	2e-06	25058 ±1628 (n=16)	15212 ±1297 (n=21)
PSME_00007671-RA	catalase isozyme 1	AT1G20620.1	GO:0020037 GO:0004096	GO:0055114	none	NE	4.5	1e-07	12 ±3 (n=16)	54 ±8 (n=21)
PSME_00007681-RA	aquaporin NIP6-1	AT1G80760.1	GO:0005215	GO:0006810	GO:0016020	NE	116.3	4e-09	1 ±0 (n=16)	123 ±47 (n=21)
PSME_00007692-RA	ubiquitin-conjugating enzyme E2 23 isoform X2	AT2G16920.1	GO:0016758 GO:0004651	GO:0008152	none	EM	1.5	3e-13	560 ±15 (n=16)	363 ±17 (n=21)
PSME_00007694-RA	DNA repair endonuclease UVH1 isoform X2	AT5G41150.1	GO:0016853 GO:0003697 GO:0003684 GO:0000014	GO:1901255 GO:0006296 GO:0000724 GO:0000712	GO:0000110	EM	1.3	6e-07	2518 ±119 (n=16)	1965 ±38 (n=21)
PSME_00007695-RA	phospho-2-dehydro-3-deoxyheptonate aldolase 2 chloroplastic	AT4G33510.1	GO:0003849	GO:0009073	none	NE	7.2	3e-22	158 ±20 (n=16)	1159 ±165 (n=21)
PSME_00007699-RA	peroxidase 16	AT5G15180.1	GO:0020037 GO:0004601	GO:0055114 GO:0006979	none	NE	16	1e-18	207 ±35 (n=16)	3461 ±1059 (n=21)
PSME_00007700-RA	ATP-binding cassette transporter	AT1G17840.1	GO:0016747 GO:0005515	GO:0035556	none	EM	12	3e-08	1590 ±203 (n=16)	122 ±34 (n=21)
PSME_00007701-RA	TCM_007987	AT1G11120.1	none	none	none	NE	10.7	5e-36	70 ±6 (n=16)	757 ±104 (n=21)
PSME_00007702-RA	60S ribosomal L28-2	AT2G19730.1	GO:0004421	GO:0008299	none	EM	1.7	3e-11	59786 ±2552 (n=16)	35023 ±2229 (n=21)
PSME_00007704-RA	60S ribosomal L24	AT2G36620.1	none	none	GO:0005840	EM	1.5	2e-05	18115 ±942 (n=16)	11997 ±972 (n=21)
PSME_00007711-RA	regulator of nonsense transcripts 1 homolog	AT5G47010.1	GO:0008176 GO:0008173 GO:0008168 GO:0003676	GO:0009452 GO:0008152 GO:0006400 GO:0006396 GO:0001510	none	EM	2	1e-23	20951 ±1001 (n=16)	10557 ±400 (n=21)
PSME_00007721-RA	F-box/FBD/LRR-repeat At1g13570	unknown	none	none	none	EM	6.6	7e-52	3858 ±215 (n=16)	580 ±50 (n=21)
PSME_00007728-RA	UDP-glycosyltransferase 86A1	AT2G36970.1	none	GO:0006950	none	EM	10.7	1e-39	105 ±8 (n=16)	10 ±2 (n=21)
PSME_00007730-RA	atypical group	unknown	GO:0016788	none	none	EM	2.2	5e-31	1041 ±30 (n=16)	476 ±26 (n=21)
PSME_00007739-RA	pentatricopeptide repeat-containing At1g63330 isoform X2	AT5G39710.1	GO:0015297 GO:0015238	GO:0055085 GO:0006855	GO:0016020	EM	2.8	1e-36	251 ±11 (n=16)	90 ±5 (n=21)
PSME_00007744-RA	inactive receptor kinase At5g10020	AT5G10020.1	GO:0005524 GO:0005515 GO:0004672	GO:0006468	none	EM	1.9	1e-16	1838 ±93 (n=16)	962 ±52 (n=21)
PSME_00007745-RA	katanin p80 WD40 repeat-containing subunit B1 homolog	AT5G08390.1	GO:0005515	none	none	NE	1.8	3e-08	260 ±17 (n=16)	457 ±28 (n=21)
PSME_00007749-RA	BREAST CANCER SUSCEPTIBILITY 2 homolog B	AT5G01630.1	none	none	none	EM	1.4	8e-06	213 ±9 (n=16)	151 ±8 (n=21)
PSME_00007752-RA	zinc finger CCCH domain-containing ZFN isoform X1	AT3G02830.1	GO:0046872	none	none	NE	1.6	1e-08	1757 ±99 (n=16)	2825 ±153 (n=21)
PSME_00007758-RA	subtilisin protease SBT5.3	AT5G45650.1	GO:0004252	GO:0006508	none	NE	3.4	4e-17	257 ±22 (n=16)	878 ±82 (n=21)
PSME_00007767-RA	microtubule-associated RP/EB member 1C	AT5G67270.1	none	none	GO:0043229	EM	1.8	1e-08	111 ±6 (n=16)	60 ±4 (n=21)
PSME_00007768-RA	Alpha/beta-Hydrolases super	AT4G30610.1	GO:0004185	GO:0006508	none	NE	6.5	3e-15	39 ±6 (n=16)	258 ±37 (n=21)
PSME_00007770-RA	Os08g0270800	unknown	none	none	none	EM	1.4	4e-09	4771 ±233 (n=16)	3519 ±91 (n=21)
PSME_00007776-RA	disulfide isomerase	AT5G60640.1	GO:0008017	none	none	EM	2.5	1e-57	34427 ±1764 (n=16)	14006 ±390 (n=21)
PSME_00007777-RA	Calcium-dependent ARF-type GTPase activating isoform 1	AT4G05330.1	GO:0005515 GO:0005096	none	none	NE	1.2	2e-05	949 ±37 (n=16)	1168 ±28 (n=21)
PSME_00007787-RA	malonyl-CoA-acyl carrier transacylase mitochondrial	AT2G30200.1	none	GO:0055114 GO:0006520	none	EM	1.5	3e-12	3370 ±64 (n=16)	2198 ±105 (n=21)
PSME_00007799-RA	E3 ubiquitin- ligase UPL6 isoform X1	AT3G17205.1	GO:0004842	none	none	NE	1.4	5e-15	3682 ±134 (n=16)	5119 ±97 (n=21)
PSME_00007800-RA	OPI10 homolog	AT1G66080.1	GO:0004553	GO:0005975	none	EM	2.3	1e-10	3362 ±265 (n=16)	1481 ±118 (n=21)
PSME_00007809-RA	double-stranded RNA-binding 8	AT1G09700.1	none	GO:0016192 GO:0006886	none	EM	1.2	4e-05	4655 ±220 (n=16)	3770 ±72 (n=21)
PSME_00007811-RA	Tetratricopeptide repeat super	AT5G65520.1	GO:0005515	none	none	NE	4.5	5e-31	995 ±67 (n=16)	4444 ±547 (n=21)
PSME_00007812-RA	eukaryotic translation initiation factor 3 subunit C	AT3G56150.1	GO:0015098	GO:0015689	none	EM	1.2	3e-05	13387 ±507 (n=16)	11217 ±191 (n=21)
PSME_00007815-RA	30S ribosomal 2 chloroplastic	AT3G52150.1	GO:0003676	none	none	NE	1.9	4e-06	1327 ±53 (n=16)	2488 ±234 (n=21)
PSME_00007816-RA	ankyrin-3 isoform X1	AT5G14230.1	GO:0005515	none	none	NE	2.2	9e-09	662 ±65 (n=16)	1479 ±135 (n=21)
PSME_00007823-RA	receptor kinase HAIKU2	AT5G49660.1	GO:0005524 GO:0005515 GO:0004672	GO:0006468	none	NE	1.7	9e-09	240 ±13 (n=16)	408 ±25 (n=21)
PSME_00007824-RA	receptor kinase HAIKU2	AT5G49660.1	GO:0005524 GO:0005515 GO:0004672	GO:0006468	none	NE	14.5	3e-42	92 ±8 (n=16)	1352 ±174 (n=21)
PSME_00007826-RA	receptor kinase HSL1	AT5G49660.1	GO:0005524 GO:0005515 GO:0004672	GO:0006468	none	NE	7.1	2e-19	72 ±7 (n=16)	519 ±74 (n=21)
PSME_00007835-RA	thioredoxin H-type	AT3G51030.1	none	GO:0003333	none	EM	1.8	3e-09	9042 ±476 (n=16)	5047 ±342 (n=21)
PSME_00007836-RA	thioredoxin H-type	AT3G51030.1	GO:0016491 GO:0016209	GO:0055114 GO:0045454	none	NE	2	5e-05	558 ±45 (n=16)	1114 ±129 (n=21)
PSME_00007844-RA	tubby 4	AT1G16070.2	none	none	GO:0044464 GO:0043226	EM	3.2	4e-13	756 ±119 (n=16)	238 ±12 (n=21)
PSME_00007845-RA	synaptotagmin-5	AT1G05500.1	GO:0005515	none	none	NE	1.7	2e-08	780 ±45 (n=16)	1362 ±87 (n=21)
PSME_00007846-RA	synaptotagmin-5	AT5G11100.1	GO:0008289	none	none	NE	1.9	2e-05	144 ±14 (n=16)	272 ±25 (n=21)
PSME_00007848-RA	pentatricopeptide repeat-containing At1g11290	AT1G11290.1	GO:0005524 GO:0005515 GO:0004672	GO:0006468	none	EM	1.5	1e-06	678 ±26 (n=16)	446 ±30 (n=21)
PSME_00007857-RA	ubiquitin carboxyl-terminal hydrolase	AT3G47890.1	GO:0036459	GO:0016579	none	NE	1.8	7e-09	1603 ±122 (n=16)	2876 ±147 (n=21)
PSME_00007858-RA	F-box/LRR-repeat 20	AT5G23340.1	GO:0005515	none	none	NE	1.6	8e-06	83 ±6 (n=16)	133 ±8 (n=21)
PSME_00007869-RA	isocitrate lyase	AT3G21720.1	GO:0004451	GO:0019752	none	NE	9.8	1e-07	288 ±106 (n=16)	3006 ±682 (n=21)
PSME_00007879-RA	ADP-ribosylation factor-related 1	AT5G52210.1	GO:0031683 GO:0019001 GO:0005525 GO:0005524 GO:0004871 GO:0003924 GO:0003677 GO:0000166	GO:0007264 GO:0007186	none	NE	2	3e-05	13 ±1 (n=16)	26 ±3 (n=21)
PSME_00007880-RA	phosphoribulokinase chloroplastic	AT1G32060.1	GO:0016301 GO:0005524	GO:0008152	none	NE	36.8	4e-13	4 ±2 (n=16)	173 ±37 (n=21)
PSME_00007886-RA	PHD finger MALE STERILITY 1	AT5G22260.1	GO:0003723	none	none	EM	4.4	1e-04	22 ±4 (n=16)	5 ±1 (n=21)
PSME_00007909-RA	lysine--tRNA ligase	AT3G11710.1	GO:0003899 GO:0003677	GO:0006351	GO:0016021	EM	1.4	2e-05	796 ±44 (n=16)	573 ±31 (n=21)
PSME_00007922-RA	pectinesterase	AT1G53830.1	GO:0045330 GO:0030599 GO:0004857	GO:0045490 GO:0043086 GO:0042545	GO:0016021 GO:0005618 GO:0005576	EM	16	5e-43	1138 ±122 (n=16)	70 ±10 (n=21)
PSME_00007923-RA	pectinesterase 53 isoform X2	AT5G19730.1	none	GO:0008152	none	EM	19.4	1e-10	18 ±3 (n=16)	1 ±0 (n=21)
PSME_00007930-RA	zinc metalloprotease	AT1G49630.1	GO:0050662 GO:0016616 GO:0005516 GO:0003854 GO:0003824	GO:0055114 GO:0006694	none	EM	1.8	7e-07	1765 ±148 (n=16)	977 ±51 (n=21)
PSME_00007931-RA	: presequence protease 1 chloroplastic/mitochondrial	AT3G19170.1	GO:0004553	GO:0005975	none	EM	1.9	9e-08	214 ±16 (n=16)	116 ±8 (n=21)
PSME_00007932-RA	presequence protease 1 chloroplastic/mitochondrial	AT3G19170.1	none	GO:0055114 GO:0045454	none	EM	1.7	1e-22	6379 ±305 (n=16)	3647 ±107 (n=21)
PSME_00007935-RA	beta-13-galactosyltransferase 20	AT4G21060.1	GO:0035250 GO:0030246	GO:0018258 GO:0010405	GO:0016021 GO:0005739 GO:0000139	EM	2.1	2e-09	94 ±7 (n=16)	45 ±4 (n=21)
PSME_00007951-RA	tyrosine- phosphatase At1g05000	AT4G03960.1	GO:0008138 GO:0004725	GO:0006470	none	NE	3.3	8e-07	743 ±186 (n=16)	2498 ±105 (n=21)
PSME_00007952-RA	hydrolase hydrolyzing O-glycosyl compounds	AT1G13130.1	GO:0004553	GO:0005975	none	NE	14.1	2e-134	93 ±10 (n=16)	1328 ±64 (n=21)
PSME_00007953-RA	uninformative	unknown	GO:0004017	none	none	EM	15	4e-07	4 ±1 (n=16)	0 ±0 (n=21)
PSME_00007954-RA	hydrolase hydrolyzing O-glycosyl compounds	AT3G26140.1	GO:0004553	GO:0005975	none	NE	20.5	4e-43	14 ±3 (n=16)	302 ±34 (n=21)
PSME_00007960-RA	MRNA cds clone: RAFL24-31-B07	AT5G51840.1	GO:0016747 GO:0004421 GO:0004315	GO:0008299 GO:0006633	GO:0016020	EM	1.6	2e-09	1667 ±103 (n=16)	1017 ±53 (n=21)
PSME_00007961-RA	anther-specific proline-rich APG	AT1G20110.1	GO:0046872 GO:0005515	none	none	NE	1.3	8e-08	9896 ±427 (n=16)	12609 ±182 (n=21)
PSME_00007962-RA	glycerate dehydrogenase isoform X2	AT1G68010.2	GO:0051287 GO:0016620 GO:0016616 GO:0016491 GO:0003857	GO:0055114 GO:0008152 GO:0006631	none	NE	1.2	1e-05	1974 ±65 (n=16)	2453 ±71 (n=21)
PSME_00007978-RA	Germin sub 1 member 1	AT1G02335.1	GO:0016887 GO:0009378 GO:0005524 GO:0003724 GO:0003723 GO:0003678 GO:0003677	GO:0006310 GO:0006281	none	EM	6.6	2e-05	76 ±11 (n=16)	11 ±3 (n=21)
PSME_00007980-RA	transcriptional activator DEMETER isoform X4	AT5G04560.2	GO:0003824	GO:0006259	none	EM	6.5	6e-27	310 ±39 (n=16)	47 ±5 (n=21)
PSME_00007982-RA	ROS1	AT5G04560.2	GO:0003824	GO:0006281	none	EM	2.4	8e-14	490 ±33 (n=16)	207 ±18 (n=21)
PSME_00007985-RA	r3h domain containing	AT3G56680.1	GO:0003676	none	none	NE	1.4	5e-05	5977 ±342 (n=16)	8269 ±309 (n=21)
PSME_00007994-RA	pentatricopeptide repeat-containing At1g77360 mitochondrial	AT1G63630.1	GO:0045182 GO:0005515	GO:0016192 GO:0006886 GO:0006417	none	EM	1.2	4e-07	1876 ±53 (n=16)	1570 ±29 (n=21)
PSME_00007996-RA	serine/threonine phosphatase	AT3G07130.1	GO:0016787	none	none	NE	8.9	5e-14	7 ±2 (n=16)	67 ±6 (n=21)
PSME_00008005-RA	WD repeat-containing 3	AT3G21540.1	GO:0016491	GO:0055114	none	EM	1.7	1e-12	384 ±27 (n=16)	226 ±6 (n=21)
PSME_00008006-RA	sugar transporter ERD6 4	AT1G75220.1	GO:0022857	GO:0055085	GO:0016021	NE	4.3	2e-19	18 ±2 (n=16)	75 ±7 (n=21)
PSME_00008011-RA	endoglucanase 17	AT4G02290.1	GO:0004553	GO:0005975	none	NE	10.9	2e-19	66 ±14 (n=16)	745 ±157 (n=21)
PSME_00008014-RA	endoglucanase 3 isoform X1	AT4G02290.1	GO:0004553	GO:0005975	none	NE	175.3	2e-30	3 ±1 (n=16)	693 ±136 (n=21)
PSME_00008017-RA	poly(rC)-binding 1 isoform X1	AT3G04610.1	GO:0046912 GO:0045182 GO:0005515	GO:0050832 GO:0016192 GO:0006886 GO:0006417	GO:0005576	EM	1.3	3e-21	18435 ±247 (n=16)	14579 ±253 (n=21)
PSME_00008028-RA	nucleolar 12	AT5G46840.1	none	none	none	EM	1.5	5e-22	9564 ±378 (n=16)	6430 ±104 (n=21)
PSME_00008029-RA	serine/threonine- phosphatase 6 regulatory ankyrin repeat subunit A	AT5G14230.1	none	none	none	EM	2.5	6e-07	79 ±6 (n=16)	32 ±5 (n=21)
PSME_00008035-RA	Os03g0370850	AT2G46950.1	GO:0020037 GO:0016705 GO:0005506	GO:0055114 GO:0007067	GO:0072686 GO:0042729	NE	3.4	8e-17	48 ±5 (n=16)	168 ±17 (n=21)
PSME_00008043-RA	geraniol 8-hydroxylase	AT2G45550.1	GO:0020037 GO:0016705 GO:0005506	GO:0055114	none	NE	49.2	2e-14	6 ±2 (n=16)	349 ±125 (n=21)
PSME_00008048-RA	proline dehydrogenase 2 mitochondrial	AT5G38710.1	none	none	none	NE	2.3	1e-08	2562 ±312 (n=16)	5893 ±455 (n=21)
PSME_00008049-RA	proline dehydrogenase 2 mitochondrial	AT5G38710.1	GO:0016491	GO:0044710	none	NE	2.1	2e-07	4904 ±482 (n=16)	10281 ±1104 (n=21)
PSME_00008063-RA	coatomer subunit beta-1	AT4G31480.1	none	GO:0016192 GO:0006886	none	EM	1.8	2e-11	12432 ±977 (n=16)	6915 ±292 (n=21)
PSME_00008065-RA	Acyl-CoA N-acyltransferase with RING/FYVE/PHD-type zinc finger domain	AT2G37520.1	GO:0051536 GO:0009055	none	none	EM	8.1	2e-38	327 ±31 (n=16)	40 ±5 (n=21)
PSME_00008070-RA	microtubule-associated TORTIFOLIA1	AT1G27210.1	GO:0016829 GO:0016740	GO:0006520	none	EM	2.1	1e-08	3024 ±316 (n=16)	1412 ±137 (n=21)
PSME_00008072-RA	TMV resistance N	AT1G69550.1	GO:0043531 GO:0005525 GO:0005524 GO:0005515	none	none	NE	3.4	6e-05	1086 ±255 (n=16)	3777 ±607 (n=21)
PSME_00008080-RA	expansin-B3	AT2G20750.1	none	GO:0019953 GO:0006949	GO:0009506 GO:0005576	NE	7.2	2e-26	1652 ±268 (n=16)	12111 ±1058 (n=21)
PSME_00008084-RA	eukaryotic translation initiation factor 3 subunit L	AT5G25757.1	GO:0005515	none	none	EM	1.3	5e-10	1224 ±48 (n=16)	926 ±16 (n=21)
PSME_00008089-RA	ribulose bisphosphate carboxylase small chain clone 512	AT1G67090.1	GO:0016984 GO:0004497	GO:0055114 GO:0015979 GO:0015977 GO:0009853	GO:0009536	NE	17	3e-21	96 ±24 (n=16)	1698 ±181 (n=21)
PSME_00008090-RA	cysteine-rich receptor kinase 25	AT1G11350.1	GO:0005524 GO:0004672	GO:0006468	none	NE	56.9	3e-09	1 ±0 (n=16)	40 ±9 (n=21)
PSME_00008116-RA	long-chain-alcohol oxidase FAO4A	AT4G19380.1	GO:0071949 GO:0051287 GO:0050660 GO:0016616 GO:0016614 GO:0016491	GO:0055114 GO:0008033	none	NE	11	1e-18	10 ±2 (n=16)	114 ±19 (n=21)
PSME_00008117-RA	long-chain-alcohol oxidase FAO4A	AT4G19380.1	GO:0071949 GO:0050660 GO:0016614 GO:0016491 GO:0008677 GO:0008641 GO:0003857	GO:0055114 GO:0008033 GO:0006631	none	NE	11.1	3e-24	61 ±10 (n=16)	697 ±113 (n=21)
PSME_00008120-RA	long-chain-alcohol oxidase FAO4A isoform X1	AT4G19380.1	GO:0071949 GO:0051287 GO:0050660 GO:0016616 GO:0016491 GO:0008677 GO:0008641 GO:0003857	GO:0055114 GO:0008033 GO:0006631	none	NE	10.8	7e-15	23 ±5 (n=16)	254 ±47 (n=21)
PSME_00008130-RA	formation of crista junctions 1 isoform X2	AT4G39690.1	GO:0004629	GO:0016042	none	EM	1.4	6e-14	1194 ±42 (n=16)	827 ±26 (n=21)
PSME_00008131-RA	WEAK CHLOROPLAST MOVEMENT UNDER BLUE LIGHT 1	AT4G39690.1	GO:0016762 GO:0004553	GO:0006073 GO:0005975	GO:0048046 GO:0005618	EM	1.4	2e-07	1604 ±91 (n=16)	1157 ±33 (n=21)
PSME_00008132-RA	ALA-interacting subunit 2	AT1G54320.1	none	none	GO:0016021	EM	1.4	3e-13	1711 ±29 (n=16)	1193 ±45 (n=21)
PSME_00008135-RA	elongation factor Tu mitochondrial isoform X1	AT4G02930.1	GO:0016779 GO:0005525 GO:0003924 GO:0003746	GO:0006414	GO:0005622	EM	1.8	3e-09	1584 ±80 (n=16)	866 ±61 (n=21)
PSME_00008139-RA	4-coumarate:CoA ligase 3	AT3G21240.1	GO:0016491 GO:0016207 GO:0005524	GO:0009698	none	EM	23.1	7e-18	922 ±191 (n=16)	37 ±7 (n=21)
PSME_00008140-RA	beta-glucosidase 13	AT2G44480.1	GO:0004553	GO:0005975	none	NE	19.2	2e-10	4 ±1 (n=16)	97 ±24 (n=21)
PSME_00008141-RA	beta-glucosidase 12	AT2G44480.1	GO:0004553	GO:0005975	none	NE	41.8	4e-24	11 ±2 (n=16)	497 ±109 (n=21)
PSME_00008157-RA	RING/U-box super isoform 3	AT5G01450.1	GO:0003824	none	none	EM	1.5	2e-06	462 ±19 (n=16)	303 ±20 (n=21)
PSME_00008159-RA	dolichyl-diphosphooligosaccharide-- glycosyltransferase subunit 2	AT4G21150.1	GO:0004579	GO:0006487	GO:0071944 GO:0008250	EM	1.5	1e-29	24810 ±526 (n=16)	16551 ±406 (n=21)
PSME_00008175-RA	receptor kinase At3g47110 isoform X1	AT5G20480.1	GO:0005524 GO:0005515 GO:0004672	GO:0006468	none	NE	7	4e-09	22 ±3 (n=16)	160 ±34 (n=21)
PSME_00008176-RA	SWI/SNF-related matrix-associated actin-dependent regulator of chromatin sub A member 3 1	AT5G05130.1	GO:0003824	GO:0008152	none	EM	1.6	2e-10	5568 ±354 (n=16)	3581 ±95 (n=21)
PSME_00008177-RA	blue copper	AT1G08500.1	GO:0016887 GO:0009378 GO:0005524 GO:0005126 GO:0003724 GO:0003723	GO:0019079 GO:0006955 GO:0006310 GO:0006281 GO:0002949	GO:0005576	EM	3.4	2e-31	2617 ±154 (n=16)	764 ±58 (n=21)
PSME_00008190-RA	TF APETALA2	AT4G36920.1	GO:0005525 GO:0003924	none	none	EM	10	2e-06	155 ±19 (n=16)	14 ±7 (n=21)
PSME_00008192-RA	polyadenylate-binding -interacting 4 isoform X1	AT3G14010.1	GO:0003723	GO:0034063 GO:0010603	GO:0010494 GO:0005739	NE	1.2	2e-10	1852 ±46 (n=16)	2313 ±48 (n=21)
PSME_00008196-RA	receptor kinase At1g67000	AT5G24080.1	GO:0005524 GO:0004672	GO:0006468	none	NE	2.7	9e-08	72 ±13 (n=16)	197 ±17 (n=21)
PSME_00008200-RA	glycosyltransferase 64 C5 isoform X1	AT5G04500.1	GO:0004553	GO:0015012 GO:0006024 GO:0005975	GO:0016021	NE	1.2	8e-05	7773 ±146 (n=16)	9009 ±228 (n=21)
PSME_00008204-RA	CMP-sialic acid transporter 4	AT4G35335.1	none	GO:0000041	GO:0016021	EM	1.5	2e-11	948 ±47 (n=16)	624 ±22 (n=21)
PSME_00008206-RA	G2/mitotic-specific cyclin S13-7 isoform X1	AT5G06150.1	GO:0016747 GO:0016491 GO:0008168	GO:0055114 GO:0006633	GO:0016020	EM	1.6	6e-12	1067 ±50 (n=16)	666 ±29 (n=21)
PSME_00008207-RA	histone H2A.1	AT1G08880.1	GO:0003677	none	none	NE	1.9	2e-05	663 ±72 (n=16)	1288 ±110 (n=21)
PSME_00008212-RA	histone H2A.1	AT3G20670.1	GO:0003677	none	none	NE	1.4	5e-07	2895 ±166 (n=16)	4179 ±186 (n=21)
PSME_00008217-RA	50S ribosomal L21	AT4G30930.1	GO:0045182 GO:0005515	GO:0016192 GO:0006886 GO:0006417	none	EM	1.3	6e-07	2326 ±92 (n=16)	1822 ±49 (n=21)
PSME_00008221-RA	laccase-12	AT5G05390.1	GO:0016491 GO:0005507	GO:0055114	none	NE	37.7	4e-37	7 ±1 (n=16)	278 ±45 (n=21)
PSME_00008222-RA	UDP-glycosyltransferase 86A1	AT2G36970.1	GO:0016758	GO:0008152	none	NE	10	9e-13	697 ±69 (n=16)	7281 ±1887 (n=21)
PSME_00008228-RA	glycerophosphodiester phosphodiesterase GDPDL6	AT4G26690.1	none	GO:0006333	GO:0005634	EM	2.2	2e-06	19553 ±2388 (n=16)	8934 ±944 (n=21)
PSME_00008230-RA	multiple organellar RNA editing factor 8 chloroplastic/mitochondrial	AT1G11430.1	GO:0045182	GO:0016192 GO:0008380 GO:0006886 GO:0006417	GO:0005681	EM	2.1	5e-49	21755 ±434 (n=16)	10357 ±406 (n=21)
PSME_00008234-RA	NAC TF 25	AT2G02450.2	GO:0003677	GO:0006355	none	NE	28.4	6e-05	0 ±0 (n=16)	6 ±2 (n=21)
PSME_00008236-RA	NAC TF 25	AT2G02450.2	GO:0003677	GO:0006355	none	NE	12.9	3e-10	6 ±2 (n=16)	80 ±19 (n=21)
PSME_00008251-RA	Hop-interacting THI120	AT5G27280.1	GO:0008270 GO:0003676	GO:0006351	none	NE	1.8	1e-11	71 ±5 (n=16)	127 ±6 (n=21)
PSME_00008254-RA	sugar phosphate/phosphate translocator At5g25400	AT4G32390.1	none	GO:0055085	GO:0016021 GO:0016020	NE	2.3	8e-30	505 ±31 (n=16)	1146 ±41 (n=21)
PSME_00008265-RA	alpha carbonic anhydrase 7	AT5G56330.1	GO:0046872 GO:0016829	none	none	NE	14.1	5e-06	52 ±19 (n=16)	855 ±205 (n=21)
PSME_00008271-RA	3-ketoacyl-CoA synthase 4	AT2G16280.1	GO:0016747 GO:0005509 GO:0004315 GO:0003677	GO:0008152 GO:0006633	GO:0016020	NE	3.7	3e-16	49 ±5 (n=16)	185 ±17 (n=21)
PSME_00008285-RA	uninformative	unknown	none	none	none	EM	1.3	2e-09	2568 ±61 (n=16)	1975 ±63 (n=21)
PSME_00008299-RA	aldehyde dehydrogenase 2 member C4	AT3G48000.1	GO:0016491	GO:0055114 GO:0008152	none	NE	5.2	1e-13	300 ±76 (n=16)	1596 ±104 (n=21)
PSME_00008308-RA	pentatricopeptide repeat-containing At4g21065	AT3G49710.1	GO:0008270 GO:0005515	GO:0042981	none	NE	1.5	2e-06	111 ±6 (n=16)	164 ±8 (n=21)
PSME_00008310-RA	ras-related Rab-21	AT5G45130.1	GO:0005525	GO:0007264	none	NE	1.3	8e-05	288 ±11 (n=16)	364 ±14 (n=21)
PSME_00008313-RA	pectinesterase/pectinesterase inhibitor 51	AT5G09760.1	GO:0030599 GO:0004857	GO:0042545	GO:0005618	NE	4.9	2e-11	449 ±100 (n=16)	2241 ±188 (n=21)
PSME_00008314-RA	pectinesterase/pectinesterase inhibitor 51	AT5G09760.1	GO:0030599 GO:0004857	GO:0042545	GO:0005618	NE	3	4e-38	1576 ±83 (n=16)	4684 ±252 (n=21)
PSME_00008316-RA	pectinesterase/pectinesterase inhibitor 51	AT5G09760.1	GO:0030599 GO:0004857	GO:0042545	GO:0005618	NE	1.7	3e-07	1379 ±112 (n=16)	2333 ±135 (n=21)
PSME_00008317-RA	arginine biosynthesis bifunctional ArgJ chloroplastic	AT2G37500.1	GO:0043565 GO:0005544 GO:0005509 GO:0003700 GO:0003677	GO:0006355 GO:0006260	GO:0005634	EM	2.3	3e-06	28 ±2 (n=16)	12 ±2 (n=21)
PSME_00008318-RA	arginine biosynthesis bifunctional ArgJ chloroplastic	AT2G37500.1	GO:0008964	GO:0015977 GO:0006099	none	EM	2.4	1e-23	214 ±9 (n=16)	88 ±6 (n=21)
PSME_00008320-RA	pectinesterase/pectinesterase inhibitor 51	AT5G09760.1	GO:0030599 GO:0004857	GO:0042545	GO:0005618	NE	6.6	8e-20	826 ±44 (n=16)	5530 ±961 (n=21)
PSME_00008321-RA	pectinesterase/pectinesterase inhibitor 51	AT5G09760.1	GO:0030599 GO:0004857	GO:0042545	GO:0005618	NE	5.4	1e-10	93 ±22 (n=16)	510 ±56 (n=21)
PSME_00008322-RA	pectinesterase/pectinesterase inhibitor 51	AT5G09760.1	GO:0030599 GO:0004857	GO:0042545	GO:0005618	NE	12.2	2e-49	211 ±24 (n=16)	2610 ±328 (n=21)
PSME_00008326-RA	anaphase-promoting complex subunit 7 isoform X2	AT2G39090.1	none	none	none	EM	1.5	3e-06	772 ±55 (n=16)	531 ±24 (n=21)
PSME_00008335-RA	ganglioside-induced differentiation-associated 2	AT3G10210.1	none	none	none	EM	3.2	4e-07	2883 ±207 (n=16)	878 ±211 (n=21)
PSME_00008337-RA	ganglioside-induced differentiation-associated 2	AT3G10210.1	GO:0008536 GO:0003887 GO:0003677	GO:0006886 GO:0006351	none	EM	7.1	7e-11	32 ±3 (n=16)	4 ±1 (n=21)
PSME_00008345-RA	E3 ubiquitin- ligase RGLG2	AT5G14420.1	GO:0008270	none	none	NE	1.6	1e-04	2772 ±205 (n=16)	4362 ±321 (n=21)
PSME_00008346-RA	E3 ubiquitin- ligase RGLG2	AT1G79380.1	GO:0008270 GO:0004842	GO:0042742 GO:0016567 GO:0009867 GO:0009611	none	NE	4.3	6e-09	46 ±3 (n=16)	201 ±41 (n=21)
PSME_00008347-RA	E3 ubiquitin- ligase RGLG2 isoform X1	AT1G67800.2	GO:0046872 GO:0008270 GO:0005515	none	none	NE	13.4	7e-11	18 ±3 (n=16)	260 ±75 (n=21)
PSME_00008369-RA	tocopherol cyclase chloroplastic	AT4G32770.1	GO:0009976	GO:0031347 GO:0016122 GO:0015994 GO:0010189 GO:0009915 GO:0009266 GO:0006631	GO:0010287 GO:0009941 GO:0009534	EM	1.5	3e-13	571 ±22 (n=16)	378 ±13 (n=21)
PSME_00008374-RA	SABRE isoform X3	AT1G58250.2	none	none	GO:0016021	NE	1.2	8e-07	1317 ±36 (n=16)	1607 ±41 (n=21)
PSME_00008379-RA	RNA polymerase I-specific transcription initiation factor RRN3	AT1G30590.1	GO:0003677	GO:0006355	none	EM	1.4	2e-07	2045 ±84 (n=16)	1479 ±61 (n=21)
PSME_00008381-RA	TMV resistance N	AT5G36930.2	GO:0005515	GO:0007165	none	NE	10.5	5e-11	2 ±1 (n=16)	20 ±2 (n=21)
PSME_00008383-RA	lysine-specific demethylase ELF6 isoform X2	AT3G48430.1	GO:0048038 GO:0008131 GO:0005507	GO:0055114 GO:0009308	none	EM	2.2	1e-19	3728 ±179 (n=16)	1721 ±101 (n=21)
PSME_00008384-RA	eukaryotic translation initiation factor 3 subunit M	AT3G02200.2	GO:0022857	GO:0055085	GO:0016021	EM	1.2	2e-12	10989 ±205 (n=16)	8945 ±166 (n=21)
PSME_00008386-RA	beta-galactosidase 8	AT2G28470.1	GO:0016645 GO:0004565	GO:0055114 GO:0005975	GO:0009341	NE	1.9	5e-10	2692 ±162 (n=16)	5256 ±370 (n=21)
PSME_00008387-RA	beta-galactosidase 8	AT2G28470.1	GO:0030246	none	none	NE	1.9	8e-13	3077 ±164 (n=16)	5727 ±320 (n=21)
PSME_00008388-RA	structural constituent of cell wall	AT5G60530.1	GO:0005524 GO:0005515 GO:0004672	GO:0006468	none	EM	386.6	4e-32	1980 ±283 (n=16)	4 ±2 (n=21)
PSME_00008395-RA	NAC domain-containing 78	AT1G65910.1	GO:0003849	GO:0009073	none	EM	5.9	3e-57	47843 ±1450 (n=16)	8012 ±651 (n=21)
PSME_00008417-RA	histidine--tRNA ligase	AT3G02760.1	GO:0005524 GO:0004821	GO:0032543 GO:0006427	GO:0009536 GO:0005829 GO:0005739	EM	1.4	5e-06	303 ±16 (n=16)	218 ±8 (n=21)
PSME_00008437-RA	CAS1 domain-containing 1 isoform X3	AT2G34410.1	GO:0003700	GO:0006355	none	EM	1.9	9e-22	11131 ±618 (n=16)	5772 ±205 (n=21)
PSME_00008445-RA	polygalacturonase non-catalytic subunit JP650	AT1G70370.1	none	GO:0009058	none	EM	12.2	4e-44	31 ±2 (n=16)	3 ±1 (n=21)
PSME_00008446-RA	E3 ubiquitin- ligase XBAT32 isoform X1	AT5G07270.1	GO:0008270 GO:0003676	none	none	NE	2.2	2e-16	740 ±40 (n=16)	1625 ±101 (n=21)
PSME_00008448-RA	E3 ubiquitin- ligase XBOS32	AT5G57740.1	GO:0005515	none	none	NE	2.5	3e-17	454 ±20 (n=16)	1138 ±87 (n=21)
PSME_00008452-RA	light-mediated development DET1	AT4G10180.1	none	none	GO:0016020	NE	1.7	2e-14	278 ±12 (n=16)	473 ±23 (n=21)
PSME_00008457-RA	GTP-dependent nucleic acid-binding engD	unknown	GO:0005488	none	none	EM	1.5	8e-06	515 ±29 (n=16)	348 ±19 (n=21)
PSME_00008464-RA	serine carboxypeptidase 1	AT4G12910.1	GO:0004185	GO:0006508	none	NE	3.7	1e-14	200 ±29 (n=16)	747 ±68 (n=21)
PSME_00008467-RA	uninformative	AT5G44010.1	GO:0016757 GO:0008378 GO:0000772	GO:0019953 GO:0006486	GO:0016020 GO:0005576	EM	1.4	1e-08	327 ±13 (n=16)	226 ±11 (n=21)
PSME_00008472-RA	F/Y-rich N-terminus	unknown	none	none	none	EM	1.4	8e-06	2136 ±58 (n=16)	1562 ±90 (n=21)
PSME_00008479-RA	LRR receptor serine/threonine- kinase At1g67720	AT5G48740.1	GO:0005524 GO:0005515 GO:0004672	GO:0006468	none	NE	25.7	6e-22	3 ±1 (n=16)	89 ±10 (n=21)
PSME_00008481-RA	PLATZ TF	AT2G12646.1	GO:0008270	none	GO:0005622	EM	4	1e-71	2767 ±129 (n=16)	685 ±41 (n=21)
PSME_00008515-RA	heat stress TF A-1b isoform X2	AT3G02990.1	GO:0043565 GO:0003700	GO:0006914 GO:0006355	GO:0005634	NE	1.6	3e-10	101 ±5 (n=16)	160 ±7 (n=21)
PSME_00008520-RA	CBL-interacting kinase 1	AT5G21326.1	GO:0016645	GO:0055114 GO:0009236	none	EM	16.3	9e-08	7 ±2 (n=16)	0 ±0 (n=21)
PSME_00008557-RA	Leucine-rich repeat containing	AT3G04220.1	GO:0043531 GO:0005524 GO:0005515	GO:0051262	none	NE	6.4	5e-37	319 ±37 (n=16)	2065 ±139 (n=21)
PSME_00008574-RA	WD repeat-containing C2A9.03	AT1G55680.1	GO:0005515	none	none	NE	1.3	1e-08	1576 ±47 (n=16)	1996 ±50 (n=21)
PSME_00008582-RA	abscisic stress-ripening 2	unknown	none	none	none	EM	7.2	1e-05	7 ±1 (n=16)	1 ±0 (n=21)
PSME_00008587-RA	abscisic stress-ripening 2	unknown	GO:0003723	none	none	EM	50.6	5e-36	794 ±145 (n=16)	15 ±3 (n=21)
PSME_00008588-RA	Abscisic stress ripening	unknown	none	none	none	EM	43.9	2e-26	474 ±83 (n=16)	10 ±3 (n=21)
PSME_00008596-RA	DNA-binding	AT4G37900.1	none	none	none	NE	2	6e-06	37 ±4 (n=16)	75 ±8 (n=21)
PSME_00008600-RA	glucosidase 2 subunit beta isoform X1	AT5G56360.1	none	GO:0071704 GO:0048193 GO:0044763 GO:0044238 GO:0044237 GO:0006886	GO:0044431 GO:0016020	EM	1.5	4e-18	3832 ±137 (n=16)	2630 ±59 (n=21)
PSME_00008602-RA	elongation factor TuB chloroplastic	AT4G20360.1	GO:0005525 GO:0003924 GO:0003746	GO:0070125	GO:0009507 GO:0005739	EM	1.6	3e-19	6802 ±225 (n=16)	4366 ±147 (n=21)
PSME_00008606-RA	WRKY TF 2 isoform X1	AT4G26640.2	GO:0046872 GO:0008270 GO:0005515 GO:0004842	none	GO:0005680	EM	1.7	5e-05	1961 ±73 (n=16)	1151 ±115 (n=21)
PSME_00008628-RA	endoglucanase 23	AT1G70710.1	GO:0004553	GO:0005975	none	NE	30.5	4e-07	4 ±3 (n=16)	181 ±49 (n=21)
PSME_00008630-RA	RING/U-box super isoform 2	AT3G09760.1	GO:0008270 GO:0005515	none	none	NE	4.3	2e-21	46 ±3 (n=16)	196 ±19 (n=21)
PSME_00008632-RA	zinc finger	AT5G03180.2	GO:0009055	none	GO:0016021	NE	3.6	3e-26	69 ±4 (n=16)	253 ±20 (n=21)
PSME_00008634-RA	DNA polymerase I B chloroplastic/mitochondrial	AT3G20540.2	GO:0016757	none	none	EM	1.4	2e-05	458 ±26 (n=16)	322 ±17 (n=21)
PSME_00008637-RA	bidirectional sugar transporter SWEET3	AT5G53190.1	GO:0048038 GO:0008131 GO:0005507 GO:0005198	GO:0055114 GO:0009308	GO:0019028	EM	9.9	2e-14	532 ±61 (n=16)	52 ±13 (n=21)
PSME_00008639-RA	nascent polypeptide-associated complex subunit alpha muscle-specific form isoform X3	AT5G56890.1	GO:0070840 GO:0043565 GO:0042803 GO:0008134 GO:0003700 GO:0003677	GO:0051382 GO:0043093 GO:0007049 GO:0006914 GO:0006355 GO:0006260 GO:0000917	GO:0005815 GO:0005737 GO:0005634 GO:0000776	EM	1.4	3e-06	1666 ±56 (n=16)	1195 ±60 (n=21)
PSME_00008662-RA	peroxidase 72	AT5G66390.1	GO:0020037 GO:0004601	GO:0055114 GO:0006979	none	NE	43	5e-16	7 ±2 (n=16)	344 ±75 (n=21)
PSME_00008680-RA	myb-related 308	AT4G09460.1	GO:0003677	none	none	NE	10.9	1e-24	679 ±102 (n=16)	7579 ±1099 (n=21)
PSME_00008685-RA	WUSCHEL-related homeobox 9	AT2G33880.1	GO:0004553	GO:0005975	none	EM	64.2	2e-07	54 ±15 (n=16)	0 ±0 (n=21)
PSME_00008688-RA	BEACH domain-containing lvsC	AT1G58230.1	GO:0005515	none	none	NE	1.9	2e-26	1906 ±51 (n=16)	3672 ±164 (n=21)
PSME_00008691-RA	LRR receptor serine/threonine- kinase At3g47570	AT3G47570.1	GO:0005524 GO:0005515 GO:0004672	GO:0006468	none	NE	12.5	5e-12	3 ±1 (n=16)	44 ±9 (n=21)
PSME_00008693-RA	LRR receptor serine/threonine- kinase At3g47570	AT3G47570.1	GO:0005524 GO:0005515 GO:0004672	GO:0006468	none	NE	11.7	3e-14	2 ±0 (n=16)	17 ±3 (n=21)
PSME_00008696-RA	ADP-ribosylation factor GTPase-activating AGD3	AT5G13300.1	GO:0005525	GO:0007264	none	EM	1.5	1e-18	1816 ±53 (n=16)	1193 ±40 (n=21)
PSME_00008697-RA	ADP-ribosylation factor GTPase-activating AGD3	AT5G13300.1	GO:0020037 GO:0016705 GO:0005506	GO:0055114	none	EM	1.4	1e-07	1131 ±41 (n=16)	824 ±31 (n=21)
PSME_00008699-RA	split ends	AT2G03150.1	GO:0004144	GO:0045017	none	EM	1.6	1e-10	74765 ±4468 (n=16)	47449 ±2003 (n=21)
PSME_00008710-RA	chaperonin CPN60 2 mitochondrial	AT3G23990.1	GO:0005515	none	none	EM	2.5	1e-76	33665 ±1169 (n=16)	13569 ±413 (n=21)
PSME_00008718-RA	LURP-one-related 15	AT5G01750.2	none	GO:0006952	none	NE	3.1	5e-21	809 ±89 (n=16)	2523 ±97 (n=21)
PSME_00008735-RA	mitochondrial transcription termination factor	AT1G79220.1	GO:0005515	none	none	EM	1.8	4e-06	1344 ±182 (n=16)	735 ±32 (n=21)
PSME_00008741-RA	arsenite efflux	unknown	GO:0005524 GO:0004812 GO:0000166	GO:0006418	none	EM	1.9	1e-10	22010 ±583 (n=16)	11634 ±943 (n=21)
PSME_00008744-RA	arsenite efflux	unknown	none	none	GO:0016020	NE	9.7	2e-29	2776 ±260 (n=16)	27477 ±4330 (n=21)
PSME_00008761-RA	proline-rich receptor kinase PERK2	AT2G43160.3	GO:0005543	none	none	NE	1.4	6e-10	5538 ±252 (n=16)	7874 ±248 (n=21)
PSME_00008786-RA	GPR107	AT5G42090.1	GO:0051536	GO:0009228	none	EM	22.7	2e-08	41 ±13 (n=16)	2 ±1 (n=21)
PSME_00008818-RA	GPR107	AT5G42090.1	GO:0070840 GO:0042803 GO:0008134	none	none	EM	1.4	2e-06	397 ±17 (n=16)	287 ±13 (n=21)
PSME_00008820-RA	Di-glucose binding with Kinesin motor domain isoform 1	AT2G22610.1	GO:0008270 GO:0008251	GO:0016559 GO:0002100	GO:0005779	EM	2	3e-21	961 ±47 (n=16)	482 ±23 (n=21)
PSME_00008823-RA	syntaxin/T-SNARE	AT2G18860.1	none	GO:0048193	GO:0016020	NE	1.4	7e-05	1543 ±46 (n=16)	2155 ±148 (n=21)
PSME_00008830-RA	aspartic ase A1	AT1G62290.1	none	GO:0009405 GO:0006629	GO:0043230 GO:0009289	NE	2.3	1e-18	1051 ±41 (n=16)	2462 ±185 (n=21)
PSME_00008843-RA	bifunctional 3-dehydroquinate dehydratase/shikimate dehydrogenase chloroplastic	AT3G06350.1	GO:0051287 GO:0004764	GO:0055114	none	NE	3.7	8e-09	4 ±0 (n=16)	15 ±2 (n=21)
PSME_00008845-RA	elongation factor 1-gamma 2	AT1G09640.1	GO:0005515 GO:0003746	GO:0006414	none	NE	1.7	1e-10	3537 ±266 (n=16)	6026 ±166 (n=21)
PSME_00008852-RA	spermidine synthase 1	AT1G23820.1	none	GO:0000041	GO:0016021	EM	52.8	9e-33	84 ±13 (n=16)	1 ±1 (n=21)
PSME_00008855-RA	Major facilitator super isoform 3	AT1G19450.1	GO:0022857	GO:0055085	GO:0016021	NE	4	4e-13	25 ±3 (n=16)	98 ±10 (n=21)
PSME_00008856-RA	senescence/dehydration-associated	AT4G15450.1	none	GO:0055085	GO:0016021	NE	7.1	3e-12	9 ±2 (n=16)	67 ±8 (n=21)
PSME_00008860-RA	sugar transporter	AT1G19450.1	GO:0022857	GO:0055085	GO:0016021	NE	3.6	8e-13	7 ±1 (n=16)	25 ±2 (n=21)
PSME_00008869-RA	linoleate 9S-lipoxygenase 5 chloroplastic	AT3G22400.1	GO:0046872 GO:0016702 GO:0005515	GO:0055114	none	NE	55.3	1e-37	1219 ±247 (n=16)	71997 ±12025 (n=21)
PSME_00008870-RA	allene oxide synthase chloroplastic	AT5G42650.1	GO:0020037 GO:0016705 GO:0005506	GO:0055114	none	NE	27.2	4e-42	842 ±152 (n=16)	23641 ±3187 (n=21)
PSME_00008874-RA	DNA topoisomerase 2	AT3G23890.1	GO:0005515	none	GO:0032040	EM	1.7	1e-15	13822 ±587 (n=16)	8015 ±360 (n=21)
PSME_00008877-RA	(RS)-norcoclaurine 6-O-methyltransferase	AT5G54160.1	GO:0046983 GO:0008171 GO:0008168	GO:0008152 GO:0006480	none	NE	9	1e-33	242 ±41 (n=16)	2202 ±207 (n=21)
PSME_00008879-RA	TPR repeat-containing thioredoxin TTL1 isoform X1	AT3G14950.1	GO:0015018	none	GO:0016020	EM	2.1	9e-06	32 ±4 (n=16)	16 ±2 (n=21)
PSME_00008880-RA	UNC93 1 isoform X1	AT1G18010.1	none	GO:0055085	GO:0016021	NE	8.7	1e-51	116 ±11 (n=16)	1016 ±85 (n=21)
PSME_00008887-RA	mitochondrial-processing peptidase subunit beta	AT3G02090.2	GO:0050662 GO:0016616 GO:0016491 GO:0003854 GO:0003824	GO:0055114 GO:0006694	none	EM	1.5	1e-15	30771 ±1452 (n=16)	20513 ±454 (n=21)
PSME_00008890-RA	asparagine synthetase	AT5G10240.1	GO:0009020 GO:0004066 GO:0003729	GO:0019915 GO:0006529 GO:0006378	GO:0005849 GO:0005789	NE	3.5	3e-08	8912 ±1224 (n=16)	31342 ±4787 (n=21)
PSME_00008894-RA	Hop-interacting THI120	AT5G27280.1	GO:0008270 GO:0003676	GO:0050832 GO:0042742 GO:0006351	none	NE	1.7	1e-09	66 ±4 (n=16)	114 ±6 (n=21)
PSME_00008897-RA	ethylene-responsive TF 5	AT4G17500.1	GO:0008270 GO:0004867	GO:0030212	none	EM	10.9	2e-21	117 ±11 (n=16)	10 ±2 (n=21)
PSME_00008903-RA	ABC transporter C member 3	AT3G60970.1	GO:0098519 GO:0043531 GO:0042626 GO:0016887 GO:0016301 GO:0005525 GO:0005524 GO:0003924 GO:0003677 GO:0003676 GO:0000166	GO:0055085 GO:0007264 GO:0006810 GO:0006777 GO:0006576 GO:0002949	GO:0016021	NE	9.4	5e-14	22 ±6 (n=16)	216 ±16 (n=21)
PSME_00008904-RA	CBL-interacting kinase 1	AT5G21326.1	GO:0016773 GO:0005524 GO:0004672	GO:0007165 GO:0006468	GO:0016020	NE	6.5	6e-18	107 ±11 (n=16)	704 ±120 (n=21)
PSME_00008918-RA	CBL-interacting serine/threonine- kinase 21	AT2G26980.4	GO:0016773 GO:0005524 GO:0004672	GO:0007165 GO:0006468	GO:0016020	NE	6.4	1e-12	48 ±8 (n=16)	312 ±66 (n=21)
PSME_00008923-RA	phosphatase 2C 27	AT2G33700.1	GO:0003824	none	none	NE	2.4	2e-20	2003 ±174 (n=16)	4801 ±199 (n=21)
PSME_00008932-RA	receptor kinase At1g80640	AT2G25220.2	GO:0005524 GO:0004672	GO:0006468	none	NE	3.2	1e-31	693 ±47 (n=16)	2218 ±143 (n=21)
PSME_00008946-RA	transcription initiation factor IIA large subunit isoform X2	AT1G07470.1	GO:0061630 GO:0046872 GO:0008270 GO:0005515 GO:0004842	none	GO:0005680	EM	1.1	1e-05	5541 ±143 (n=16)	4843 ±67 (n=21)
PSME_00008954-RA	high mobility group B 15 isoform X2	AT1G04880.1	none	GO:0006355 GO:0000160	none	EM	18.6	3e-12	1406 ±90 (n=16)	69 ±17 (n=21)
PSME_00008959-RA	indole-3-acetate O-methyltransferase 1	AT5G55250.1	GO:0008168	GO:0008152	none	NE	4.3	8e-07	247 ±49 (n=16)	1082 ±212 (n=21)
PSME_00008963-RA	valacyclovir hydrolase	AT4G24140.1	GO:0004298	GO:0051603	GO:0005839	EM	5.4	1e-05	120 ±13 (n=16)	21 ±6 (n=21)
PSME_00008970-RA	cytochrome P450 704C1 isoform X2	AT2G45510.1	GO:0020037 GO:0016705 GO:0005506	GO:0055114	none	NE	6	2e-06	1 ±1 (n=16)	8 ±1 (n=21)
PSME_00008973-RA	DNAJ	AT3G44110.1	GO:0061630 GO:0051082 GO:0031072 GO:0016151	GO:0006464	none	NE	1.3	6e-08	53301 ±1301 (n=16)	67273 ±2034 (n=21)
PSME_00008974-RA	abnormal spindle microcephaly-associated homolog isoform X4	AT4G21820.1	GO:0016866	GO:0030244	none	EM	1.4	3e-07	486 ±16 (n=16)	348 ±16 (n=21)
PSME_00008982-RA	phosphoribosylglycinamide formyltransferase chloroplastic	AT1G31220.1	GO:0004644	GO:0006189	GO:0009507	EM	2.7	2e-59	1604 ±52 (n=16)	602 ±26 (n=21)
PSME_00008984-RA	histidine--tRNA ligase	AT3G02760.1	GO:0016491	GO:0055114	none	EM	1.3	1e-08	257 ±10 (n=16)	191 ±6 (n=21)
PSME_00008998-RA	beta-13-galactosyltransferase 19	AT5G62620.1	GO:0045182 GO:0016740 GO:0008168 GO:0005515 GO:0005215	GO:0019475 GO:0019060 GO:0016192 GO:0006886 GO:0006810 GO:0006417	none	EM	1.5	5e-06	644 ±38 (n=16)	420 ±26 (n=21)
PSME_00009002-RA	GPI inositol-deacylase isoform X1	AT3G27325.2	none	none	none	EM	1.5	8e-23	3373 ±87 (n=16)	2288 ±60 (n=21)
PSME_00009003-RA	primary amine oxidase	AT1G31710.1	GO:0046872 GO:0016491	GO:0008152	none	EM	4.9	1e-07	65 ±9 (n=16)	13 ±3 (n=21)
PSME_00009006-RA	O-fucosyltransferase	AT2G44500.1	GO:0016757	none	GO:0016021 GO:0005737	EM	3.3	1e-27	13162 ±783 (n=16)	3929 ±332 (n=21)
PSME_00009009-RA	adenosylhomocysteinase 1 isoform X1	AT4G13940.1	GO:0004526 GO:0003676	GO:0008033	GO:0005634	EM	2	2e-11	77342 ±6525 (n=16)	39512 ±1725 (n=21)
PSME_00009011-RA	heat stress TF A-1	AT5G16820.1	GO:0070840 GO:0051082 GO:0043565 GO:0042803 GO:0016616 GO:0008134 GO:0003854 GO:0003700	GO:0055114 GO:0006914 GO:0006810 GO:0006694 GO:0006355	GO:0005886 GO:0005634	NE	1.6	2e-13	483 ±21 (n=16)	768 ±28 (n=21)
PSME_00009013-RA	Sex determination tasselseed-2	AT3G51680.1	GO:0050662 GO:0003824	none	none	NE	10.5	1e-08	1 ±0 (n=16)	14 ±4 (n=21)
PSME_00009016-RA	bifunctional pinoresinol-lariciresinol reductase 2 isoform X2	AT1G32100.1	GO:0051287 GO:0050662 GO:0016620 GO:0016616 GO:0003854 GO:0003824	GO:0055114 GO:0006694	none	NE	12.1	1e-12	2 ±1 (n=16)	28 ±4 (n=21)
PSME_00009019-RA	blue-light photoreceptor PHR2	AT2G47590.1	GO:0003904	none	none	NE	1.4	3e-10	10872 ±418 (n=16)	15309 ±554 (n=21)
PSME_00009036-RA	DNA-directed RNA polymerase III subunit RPC8 isoform X1	AT1G06790.1	GO:0001056	GO:0006384	GO:0005666	EM	2.2	2e-12	406 ±39 (n=16)	185 ±11 (n=21)
PSME_00009043-RA	isoeugenol synthase 1	AT4G39230.1	GO:0050662 GO:0016616 GO:0016491 GO:0004616 GO:0003854 GO:0003824	GO:0055114 GO:0006694	none	NE	18	9e-16	74 ±12 (n=16)	1427 ±313 (n=21)
PSME_00009045-RA	hypersensitive-induced response 1	AT5G62740.1	GO:0003735	GO:0009966 GO:0006412	GO:0005840	NE	1.8	2e-18	4746 ±183 (n=16)	8661 ±425 (n=21)
PSME_00009051-RA	proline iminopeptidase	AT2G14260.1	GO:0008236	GO:0006508	none	NE	1.6	6e-06	297 ±18 (n=16)	471 ±31 (n=21)
PSME_00009055-RA	ACT domain-containing ACR10 isoform X1	AT2G39570.1	GO:0016788	GO:0009058 GO:0006629	none	EM	1.7	1e-04	1886 ±118 (n=16)	1079 ±120 (n=21)
PSME_00009075-RA	7-deoxyloganetin glucosyltransferase	AT1G22400.1	GO:0004525 GO:0003723	GO:0006396	none	EM	2.5	7e-06	91 ±8 (n=16)	36 ±6 (n=21)
PSME_00009079-RA	NAC domain-containing 86 isoform X2	AT1G65910.1	GO:0003677	GO:0006355	none	NE	3.8	1e-24	256 ±27 (n=16)	986 ±77 (n=21)
PSME_00009091-RA	CCR4-NOT transcription complex subunit 1	AT1G02080.1	GO:0032947	GO:0017148 GO:0000288	GO:0030015 GO:0000932	NE	40.6	5e-44	24 ±6 (n=16)	1028 ±85 (n=21)
PSME_00009092-RA	CCR4-NOT transcription complex subunit 1	AT1G02080.1	GO:0032947	GO:0017148 GO:0000288	GO:0030015 GO:0016020 GO:0005829 GO:0000932	NE	35.4	4e-61	4 ±1 (n=16)	139 ±12 (n=21)
PSME_00009093-RA	CCR4-NOT transcription complex subunit 1 isoform X5	AT1G02080.1	GO:0032947	GO:0017148 GO:0000288	GO:0030015 GO:0000932	NE	41.5	1e-49	3 ±1 (n=16)	122 ±12 (n=21)
PSME_00009094-RA	purple acid phosphatase 8	AT2G01890.1	GO:0004722 GO:0003993	GO:0016311	GO:0005576	EM	31.4	8e-17	306 ±35 (n=16)	9 ±2 (n=21)
PSME_00009097-RA	isoform 1	AT1G18490.1	GO:0016702	GO:0055114	none	NE	25.2	2e-66	33 ±6 (n=16)	864 ±76 (n=21)
PSME_00009100-RA	2-aminoethanethiol dioxygenase isoform X2	AT1G18490.1	GO:0016702	GO:0055114	none	NE	19.7	7e-13	5 ±1 (n=16)	103 ±24 (n=21)
PSME_00009105-RA	rab GTPase	AT5G60860.1	GO:0016887 GO:0015093 GO:0005525 GO:0005524 GO:0003924	GO:0015684 GO:0007264 GO:0006576	GO:0016021	NE	1.5	8e-28	3781 ±79 (n=16)	5524 ±131 (n=21)
PSME_00009106-RA	dynamin-related 3A	AT4G33650.2	GO:0016817	none	none	EM	1.3	2e-15	3401 ±79 (n=16)	2605 ±54 (n=21)
PSME_00009115-RA	heparanase 3 isoform X1	AT5G34940.2	GO:0016798	none	GO:0016020	NE	2.5	1e-14	1599 ±195 (n=16)	4075 ±204 (n=21)
PSME_00009117-RA	galactinol synthase 1	AT1G60470.1	GO:0005524 GO:0005515 GO:0004672	GO:0006468	none	EM	4.5	4e-08	147 ±23 (n=16)	32 ±6 (n=21)
PSME_00009118-RA	embryonic DC-8 isoform X1	AT2G36640.1	GO:0051287 GO:0016491 GO:0004616 GO:0003857	GO:0055114 GO:0006631	none	EM	424.8	6e-136	2389 ±340 (n=16)	5 ±1 (n=21)
PSME_00009119-RA	BHLH TF	AT4G05170.1	none	GO:0006886	GO:0005741	NE	4.5	4e-07	15 ±3 (n=16)	71 ±10 (n=21)
PSME_00009120-RA	polyadenylate-binding 7	AT4G34110.1	GO:0016491	GO:0055114	none	EM	1.4	3e-15	2311 ±88 (n=16)	1616 ±36 (n=21)
PSME_00009126-RA	methylesterase 17	AT3G10870.1	GO:0016788 GO:0016787	none	none	NE	7.4	3e-07	1 ±0 (n=16)	6 ±1 (n=21)
PSME_00009129-RA	TCM_020740	AT4G14620.1	none	none	none	NE	14.8	3e-49	90 ±10 (n=16)	1356 ±184 (n=21)
PSME_00009130-RA	Sulfate/thiosulfate import ATP-binding cysA	AT2G38820.2	GO:0005515	none	none	NE	3.9	1e-08	922 ±217 (n=16)	3595 ±580 (n=21)
PSME_00009142-RA	yrdC domain-containing mitochondrial	AT5G60590.2	GO:0003725	none	none	NE	1.7	7e-13	996 ±70 (n=16)	1670 ±60 (n=21)
PSME_00009143-RA	TF 25	AT2G46900.1	GO:0005515	none	none	NE	1.3	3e-11	3114 ±112 (n=16)	4145 ±87 (n=21)
PSME_00009159-RA	isoprene synthase chloroplastic	AT4G16730.1	GO:0016491	GO:0055114 GO:0008152	none	EM	27	1e-13	46 ±9 (n=16)	2 ±1 (n=21)
PSME_00009165-RA	topless-related 2	AT5G27030.2	GO:0005515	none	none	NE	1.3	1e-04	2560 ±80 (n=16)	3249 ±151 (n=21)
PSME_00009168-RA	Triacylglycerol lipase	AT3G14360.1	GO:0005524 GO:0003918 GO:0003916 GO:0003677	GO:0006265	GO:0005694	EM	203.1	2e-40	366 ±40 (n=16)	2 ±1 (n=21)
PSME_00009170-RA	Triacylglycerol lipase	AT3G14360.1	none	GO:0006629	none	NE	5.3	2e-10	92 ±24 (n=16)	498 ±68 (n=21)
PSME_00009171-RA	triacylglycerol lipase	AT3G14360.1	none	GO:0006629	none	NE	6.6	6e-13	19 ±7 (n=16)	131 ±14 (n=21)
PSME_00009182-RA	reticulon B21	AT5G58000.1	none	none	GO:0016021 GO:0005789	EM	4.1	2e-06	534 ±49 (n=16)	127 ±27 (n=21)
PSME_00009192-RA	Coatomer subunit beta-1	AT1G15520.1	GO:0005515	none	none	EM	2	7e-06	11493 ±900 (n=16)	5843 ±615 (n=21)
PSME_00009200-RA	TBC1 domain member 8B isoform X2	AT3G55020.1	none	none	none	NE	1.5	5e-06	2515 ±175 (n=16)	3825 ±171 (n=21)
PSME_00009209-RA	V-type proton ATPase subunit G 2	AT3G01390.1	GO:0016747	GO:0006633	GO:0016020	EM	1.7	5e-08	6634 ±414 (n=16)	4001 ±241 (n=21)
PSME_00009220-RA	5-methyltetrahydropteroyltriglutamate--homocysteine methyltransferase 1 isoform X2	AT3G03780.1	none	GO:0055085	none	EM	5.2	5e-09	8 ±1 (n=16)	2 ±0 (n=21)
PSME_00009224-RA	ribosomal RNA methyltransferase NOP2	AT4G26600.1	GO:0016787 GO:0003883	GO:0006541 GO:0006221	none	EM	2	1e-44	4503 ±161 (n=16)	2204 ±73 (n=21)
PSME_00009229-RA	pectinesterase 53	AT5G47500.1	GO:0045330 GO:0030599	GO:0045490 GO:0042545	GO:0005618 GO:0005576	EM	63	2e-10	19 ±6 (n=16)	0 ±0 (n=21)
PSME_00009234-RA	boron transporter 1	AT1G15460.1	GO:0080139 GO:0015291	GO:0080029 GO:0051453 GO:0035445	GO:0005887	EM	76.7	2e-28	719 ±25 (n=16)	8 ±3 (n=21)
PSME_00009235-RA	boron transporter 2 isoform X1	AT3G62270.1	none	none	GO:0005634	EM	98.7	3e-29	957 ±93 (n=16)	8 ±3 (n=21)
PSME_00009243-RA	aldehyde dehydrogenase 3 member F1	AT4G36250.1	GO:0004029 GO:0004028	GO:0044710	GO:0016020	EM	8.7	1e-29	3132 ±482 (n=16)	357 ±34 (n=21)
PSME_00009244-RA	cycloeucalenol cycloisomerase	AT5G50375.2	GO:0003916 GO:0003677	GO:0006265	none	EM	1.7	4e-07	231 ±20 (n=16)	135 ±8 (n=21)
PSME_00009250-RA	pentatricopeptide repeat-containing At1g62350	AT5G09320.1	GO:0005515	GO:0042981	none	NE	2.6	1e-18	229 ±16 (n=16)	605 ±46 (n=21)
PSME_00009260-RA	Os05g0108100	AT2G28310.1	none	none	GO:0016021	NE	1.6	2e-42	4560 ±108 (n=16)	7442 ±176 (n=21)
PSME_00009261-RA	DEHYDRATION-INDUCED 19 homolog 3	AT5G26990.1	GO:0008270 GO:0005515	none	none	NE	3	1e-19	478 ±15 (n=16)	1426 ±130 (n=21)
PSME_00009284-RA	WAT1-related At4g30420	AT1G75500.1	none	none	GO:0016021 GO:0016020	NE	35.2	1e-26	5 ±1 (n=16)	184 ±30 (n=21)
PSME_00009286-RA	WAT1-related At1g21890	AT1G21890.1	none	none	GO:0016021 GO:0016020	NE	4.8	4e-21	342 ±46 (n=16)	1650 ±149 (n=21)
PSME_00009289-RA	protochlorophyllide reductase	AT5G54190.1	GO:0016491	GO:0055114	none	NE	13.3	3e-19	54 ±12 (n=16)	754 ±111 (n=21)
PSME_00009290-RA	Cytochrome P450 94A2	AT3G48520.1	GO:0020037 GO:0016705 GO:0005506	GO:0055114	none	NE	10.2	8e-13	11 ±3 (n=16)	119 ±19 (n=21)
PSME_00009292-RA	histone H1	AT2G18050.1	GO:0003677	GO:0006334	GO:0005634 GO:0000786	EM	1.7	8e-06	7960 ±551 (n=16)	4608 ±380 (n=21)
PSME_00009293-RA	histone H1 linker	AT2G30620.1	GO:0003677	GO:0006334	GO:0005634 GO:0000786	EM	7.5	3e-05	6685 ±756 (n=16)	824 ±259 (n=21)
PSME_00009296-RA	histone H1	unknown	GO:0050662 GO:0016616 GO:0016491 GO:0003854 GO:0003824	GO:0055114 GO:0006694	none	EM	75.3	4e-45	95 ±11 (n=16)	1 ±1 (n=21)
PSME_00009297-RA	histone H1 linker	unknown	GO:0003677	GO:0006334	GO:0005634 GO:0000786	EM	30.8	2e-09	10 ±4 (n=16)	0 ±0 (n=21)
PSME_00009299-RA	histone H1	AT2G18050.1	none	GO:0007275 GO:0006511	GO:0005634	EM	71.5	5e-31	21 ±3 (n=16)	0 ±0 (n=21)
PSME_00009309-RA	ubiquitin-conjugating enzyme E2 7	AT3G46460.1	GO:0020037 GO:0016705 GO:0005506	GO:0055114	none	EM	1.3	3e-05	11523 ±385 (n=16)	9002 ±407 (n=21)
PSME_00009313-RA	nifU 2 chloroplastic	AT5G49940.1	GO:0051536 GO:0005506	GO:0016226	none	NE	2.2	1e-32	352 ±17 (n=16)	773 ±32 (n=21)
PSME_00009319-RA	telomere repeat-binding factor 1 isoform X1	AT1G49950.3	GO:0003677	GO:0006334	GO:0005634 GO:0000786	NE	1.7	5e-10	899 ±30 (n=16)	1513 ±102 (n=21)
PSME_00009320-RA	receptor serine/threonine- kinase NCRK isoform X1	AT2G28250.1	GO:0005524 GO:0004672	GO:0006468	none	NE	4	6e-24	193 ±15 (n=16)	772 ±77 (n=21)
PSME_00009331-RA	polygalacturonate 4-alpha-galacturonosyltransferase	AT3G61130.1	GO:0016491	GO:0055114	none	EM	2.5	5e-25	1854 ±142 (n=16)	738 ±36 (n=21)
PSME_00009333-RA	UBP1-associated 2B	AT3G56860.3	GO:0003677	none	none	EM	1.6	2e-28	26177 ±696 (n=16)	16108 ±490 (n=21)
PSME_00009373-RA	beta-glucosidase 22	AT1G02850.4	GO:0004553	GO:0005975	none	NE	2.1	7e-07	1317 ±114 (n=16)	2744 ±287 (n=21)
PSME_00009374-RA	LRR receptor serine/threonine- kinase At1g67720	AT1G67720.1	GO:0005524 GO:0005515 GO:0004672	GO:0006468	none	NE	34.3	3e-85	125 ±19 (n=16)	4363 ±337 (n=21)
PSME_00009381-RA	NLRC3 isoform X1	AT1G10510.1	GO:0008168	none	none	EM	1.4	6e-09	516 ±9 (n=16)	366 ±17 (n=21)
PSME_00009389-RA	LOB domain-containing 1	AT1G07900.1	none	GO:0051382	GO:0000776	NE	2.9	3e-06	300 ±21 (n=16)	876 ±138 (n=21)
PSME_00009394-RA	galactose oxidase	AT3G53950.1	none	none	none	NE	19.8	1e-19	3 ±1 (n=16)	55 ±8 (n=21)
PSME_00009395-RA	galactose oxidase	AT3G53950.1	none	none	none	NE	16.9	1e-30	4 ±1 (n=16)	69 ±9 (n=21)
PSME_00009396-RA	galactose oxidase	AT3G53950.1	none	none	none	NE	17.7	4e-33	6 ±1 (n=16)	101 ±12 (n=21)
PSME_00009405-RA	Sulfate/thiosulfate import ATP-binding cysA	AT3G07350.1	GO:0003723 GO:0003676	none	none	EM	6.6	2e-11	1450 ±129 (n=16)	216 ±37 (n=21)
PSME_00009407-RA	: chromatin modification-related eaf-1	unknown	GO:0004583	GO:0006488	GO:0005789	EM	1.4	9e-08	9237 ±444 (n=16)	6510 ±265 (n=21)
PSME_00009416-RA	leucine-rich repeat receptor kinase EXS	AT5G07280.1	GO:0005525 GO:0003924	none	none	EM	9.1	2e-06	7 ±2 (n=16)	1 ±0 (n=21)
PSME_00009423-RA	macrophage migration inhibitory factor homolog isoform X1	AT5G01650.2	GO:0050178	none	GO:0009507	NE	2	8e-09	122 ±9 (n=16)	249 ±21 (n=21)
PSME_00009427-RA	zinc-finger homeodomain 4	AT1G14440.1	GO:0005515	none	none	EM	2.5	3e-06	2614 ±323 (n=16)	1061 ±131 (n=21)
PSME_00009442-RA	laccase-4 isoform X2	AT5G60020.1	GO:0016491 GO:0005507	GO:0055114	none	NE	325.1	1e-12	0 ±0 (n=16)	106 ±36 (n=21)
PSME_00009444-RA	pentatricopeptide repeat-containing At4g02820 mitochondrial	AT1G60770.1	GO:0005524	none	none	EM	1.9	5e-11	945 ±75 (n=16)	504 ±25 (n=21)
PSME_00009451-RA	LRR receptor serine/threonine- kinase GSO1	AT5G46330.1	GO:0005524 GO:0005515 GO:0004672	GO:0006468	none	NE	6.4	1e-21	118 ±11 (n=16)	763 ±100 (n=21)
PSME_00009473-RA	Coatomer subunit beta-1	AT2G26910.1	GO:0032051 GO:0005524 GO:0004672	GO:0048268 GO:0007212 GO:0006468	GO:0016021	EM	604.2	3e-30	230 ±56 (n=16)	0 ±0 (n=21)
PSME_00009481-RA	peroxisomal membrane 13 isoform X1	AT3G07560.1	none	GO:0044763	none	NE	1.5	3e-13	2117 ±101 (n=16)	3137 ±85 (n=21)
PSME_00009487-RA	cytochrome P450 734A1	AT2G26710.1	GO:0020037 GO:0016705 GO:0005506	GO:0055114	none	NE	2.7	6e-06	313 ±37 (n=16)	846 ±144 (n=21)
PSME_00009489-RA	NC domain-containing	AT5G06370.1	none	none	none	NE	12.2	6e-14	24 ±5 (n=16)	311 ±58 (n=21)
PSME_00009499-RA	squamosa promoter-binding 8	AT1G02065.1	GO:0051539 GO:0003677	GO:0006777	GO:0019008 GO:0005634	NE	2.6	5e-21	235 ±20 (n=16)	610 ±37 (n=21)
PSME_00009517-RA	LRR receptor serine/threonine- kinase ERECTA isoform X3	AT2G26330.1	GO:0008017 GO:0005524 GO:0003777	GO:0007018	none	EM	4.5	8e-09	195 ±36 (n=16)	42 ±8 (n=21)
PSME_00009527-RA	pentatricopeptide repeat-containing At4g13650	AT1G16480.1	GO:0015078	GO:0015986	GO:0000276	EM	1.8	1e-06	219 ±13 (n=16)	121 ±10 (n=21)
PSME_00009529-RA	general transcriptional corepressor ssn6 isoform X1	AT4G39470.1	GO:0005515	none	none	EM	1.6	1e-16	1561 ±65 (n=16)	977 ±32 (n=21)
PSME_00009531-RA	LRR receptor serine/threonine- kinase At1g63430 isoform X1	AT1G63430.2	GO:0005524 GO:0005515 GO:0004672	GO:0006468	none	NE	3.2	9e-05	103 ±8 (n=16)	338 ±80 (n=21)
PSME_00009539-RA	isoflavone reductase	AT4G39230.1	none	none	none	NE	21.7	1e-40	52 ±8 (n=16)	1159 ±154 (n=21)
PSME_00009540-RA	Os06g0316600	unknown	none	none	none	NE	8.7	1e-08	2 ±0 (n=16)	13 ±3 (n=21)
PSME_00009542-RA	GTP binding	AT2G31060.3	GO:0005496 GO:0004882 GO:0003677	GO:0030521 GO:0006355	GO:0005634	EM	1.4	4e-14	764 ±29 (n=16)	536 ±13 (n=21)
PSME_00009546-RA	1-deoxy-D-xylulose-5-phosphate synthase 2 chloroplastic	AT4G15560.1	GO:0030976 GO:0016624 GO:0008661 GO:0003824	GO:0016114 GO:0008152	none	NE	215.4	2e-16	3 ±1 (n=16)	1009 ±439 (n=21)
PSME_00009554-RA	protodermal factor 1	AT2G16630.1	none	none	none	EM	29.4	2e-31	2383 ±570 (n=16)	77 ±13 (n=21)
PSME_00009556-RA	receptor homology region transmembrane domain- and RING domain-containing 2	AT1G71980.1	GO:0008270	GO:0000372	GO:0030529	EM	1.9	1e-11	4225 ±385 (n=16)	2245 ±82 (n=21)
PSME_00009560-RA	fructokinase-6 chloroplastic	AT1G66430.1	GO:0003700	GO:0006355	none	NE	1.5	3e-10	10965 ±414 (n=16)	16630 ±738 (n=21)
PSME_00009565-RA	histone acetyltransferase HAC1	AT1G79000.2	GO:0008270 GO:0005515 GO:0004402 GO:0003712	GO:0016573 GO:0006355	GO:0005634	NE	1.9	4e-15	429 ±28 (n=16)	833 ±37 (n=21)
PSME_00009566-RA	dynamin-related 3A	AT4G33650.2	GO:0020037 GO:0016705 GO:0005506	GO:0055114	none	EM	1.6	1e-16	533 ±14 (n=16)	343 ±15 (n=21)
PSME_00009571-RA	alpha-L-arabinofuranosidase 1	AT3G10740.1	GO:0046556 GO:0016798	GO:0046373	none	NE	2.2	4e-16	5865 ±468 (n=16)	13187 ±751 (n=21)
PSME_00009572-RA	acyl-CoA N-acyltransferases	AT2G06025.1	GO:0016747 GO:0008080	none	none	NE	3.3	4e-23	1368 ±57 (n=16)	4530 ±417 (n=21)
PSME_00009574-RA	trihelix TF GT-1	AT1G13450.1	GO:0003700 GO:0003677	GO:0006355 GO:0006351	GO:0005634	NE	1.7	3e-14	554 ±19 (n=16)	950 ±50 (n=21)
PSME_00009575-RA	betaine aldehyde dehydrogenase 2	AT3G48170.1	GO:0016491	GO:0055114 GO:0008152	none	NE	2.1	3e-06	1251 ±191 (n=16)	2627 ±160 (n=21)
PSME_00009577-RA	mitotic spindle checkpoint MAD2	AT3G25980.1	GO:0005524 GO:0005515 GO:0004672	GO:0006468	none	EM	2	2e-30	2443 ±113 (n=16)	1239 ±42 (n=21)
PSME_00009578-RA	LRR receptor serine/threonine- kinase ERL1 isoform X1	AT5G62230.1	GO:0016301	none	none	EM	31.4	1e-08	52 ±18 (n=16)	1 ±1 (n=21)
PSME_00009583-RA	dehydrogenase/reductase SDR member on chromosome X	AT5G04070.1	none	GO:0006270	GO:0032040	EM	2.3	2e-09	235 ±22 (n=16)	103 ±8 (n=21)
PSME_00009586-RA	mitochondrial thiamine pyrophosphate carrier	AT5G48970.1	GO:0016787	none	none	EM	2.5	7e-14	627 ±55 (n=16)	255 ±17 (n=21)
PSME_00009587-RA	mitochondrial substrate carrier	AT5G48970.1	GO:0043531 GO:0016887 GO:0016757 GO:0005525 GO:0005524	GO:0007264 GO:0006486	none	EM	2.5	6e-16	869 ±69 (n=16)	351 ±23 (n=21)
PSME_00009588-RA	acyl-CoA-binding domain-containing 4 isoform X2	AT3G05420.2	GO:0000062	none	none	EM	1.4	2e-16	4024 ±158 (n=16)	2839 ±55 (n=21)
PSME_00009595-RA	expansin-B3	AT1G65680.1	none	none	GO:0016020	NE	18.3	2e-05	0 ±0 (n=16)	9 ±4 (n=21)
PSME_00009599-RA	HD domain TF isoform 2	AT4G00730.1	GO:0045182 GO:0042802 GO:0008270 GO:0005515 GO:0005509	GO:0016192 GO:0006886 GO:0006417	GO:0005576	EM	14.9	3e-19	4833 ±152 (n=16)	311 ±63 (n=21)
PSME_00009602-RA	abhydrolase domain-containing DDB_G0269086	AT1G53800.2	GO:0046872 GO:0008270 GO:0005515 GO:0004842	none	GO:0005680	EM	2.1	1e-15	883 ±49 (n=16)	411 ±26 (n=21)
PSME_00009614-RA	lysosomal beta glucosidase	AT3G47000.1	GO:0004553	GO:0005975	none	NE	2.8	6e-07	619 ±67 (n=16)	1753 ±252 (n=21)
PSME_00009618-RA	ubiquitin-conjugating enzyme E2	AT3G08690.1	GO:0016874 GO:0005524	none	none	NE	1.7	4e-11	5645 ±289 (n=16)	9643 ±609 (n=21)
PSME_00009626-RA	mediator of RNA polymerase II transcription subunit 6 isoform X1	AT3G21350.2	GO:0001104	GO:0006357	GO:0016592	NE	1.4	2e-05	917 ±43 (n=16)	1245 ±59 (n=21)
PSME_00009627-RA	DNA primase isoform 2	AT5G41880.1	GO:0016787 GO:0004358	GO:0006526	none	EM	1.7	2e-21	1573 ±65 (n=16)	928 ±32 (n=21)
PSME_00009631-RA	beta-13-galactosyltransferase 6	AT2G32430.1	GO:0005515	none	none	EM	2.6	2e-13	112 ±9 (n=16)	43 ±3 (n=21)
PSME_00009636-RA	glutathione S-transferase	AT2G30860.1	GO:0005515	none	none	NE	1.9	5e-06	1538 ±215 (n=16)	3005 ±189 (n=21)
PSME_00009650-RA	catalytic	AT1G26160.1	GO:0016788	none	none	EM	1.5	6e-24	868 ±19 (n=16)	562 ±18 (n=21)
PSME_00009655-RA	C2 domain-containing At1g63220	AT1G63220.1	GO:0003735 GO:0003723	GO:0006412	GO:0005840 GO:0005622	EM	1.5	3e-05	1301 ±63 (n=16)	889 ±54 (n=21)
PSME_00009673-RA	rRNA-processing EBP2 homolog isoform X2	AT3G22660.1	none	none	none	EM	1.4	1e-07	2226 ±92 (n=16)	1594 ±65 (n=21)
PSME_00009680-RA	trans-2-enoyl-CoA reductase mitochondrial	AT3G45770.1	GO:0016491 GO:0008270	GO:0055114	none	EM	1.3	2e-10	6548 ±205 (n=16)	5039 ±117 (n=21)
PSME_00009681-RA	: S-acyltransferase 21	AT4G15080.1	GO:0008168 GO:0003723	GO:0008033 GO:0006364	none	EM	3.2	1e-25	848 ±41 (n=16)	260 ±26 (n=21)
PSME_00009688-RA	WD repeat-containing 3	AT3G21540.1	GO:0046872 GO:0008270 GO:0005515 GO:0004842	none	GO:0005680	EM	1.4	6e-08	1116 ±59 (n=16)	783 ±27 (n=21)
PSME_00009689-RA	repressor of RNA polymerase III transcription MAF1 homolog	AT5G13240.1	none	GO:0016480 GO:0008284 GO:0006952	none	NE	1.8	1e-06	684 ±44 (n=16)	1240 ±109 (n=21)
PSME_00009700-RA	2-oxoglutarate-dependent dioxygenase At3g49630 isoform X1	AT1G35190.1	GO:0051213 GO:0046872	none	none	NE	2	9e-05	1007 ±113 (n=16)	1996 ±230 (n=21)
PSME_00009709-RA	inositol transporter 2 isoform X1	AT1G30220.1	GO:0022857	GO:0055085	GO:0016021	NE	1.2	3e-05	3496 ±132 (n=16)	4312 ±123 (n=21)
PSME_00009719-RA	14-dihydroxy-2-naphthoyl-CoA thioesterase 1	AT1G48320.1	none	none	none	NE	8.7	8e-23	72 ±10 (n=16)	638 ±89 (n=21)
PSME_00009725-RA	multidrug resistance 1 2	AT1G02520.1	GO:0042626 GO:0031683 GO:0019001 GO:0016887 GO:0016301 GO:0008134 GO:0005525 GO:0005524 GO:0004871 GO:0003924 GO:0003724 GO:0003723 GO:0003676	GO:0055085 GO:0008152 GO:0007264 GO:0007186 GO:0006810 GO:0006355	GO:0016021	NE	3	4e-27	387 ±18 (n=16)	1184 ±87 (n=21)
PSME_00009726-RA	ABC transporter B member 11 isoform X1	AT2G47000.1	GO:0042626 GO:0031683 GO:0019001 GO:0016887 GO:0016301 GO:0008134 GO:0005525 GO:0005524 GO:0004871 GO:0003924 GO:0003676	GO:0055085 GO:0008152 GO:0007264 GO:0007186 GO:0006810 GO:0006355	GO:0016021	NE	1.7	6e-10	183 ±12 (n=16)	301 ±14 (n=21)
PSME_00009744-RA	TUNICAMYCIN INDUCED 1	AT5G64510.1	GO:0030246 GO:0005524 GO:0004672	GO:0006468	none	EM	1.8	7e-28	10504 ±535 (n=16)	5973 ±124 (n=21)
PSME_00009746-RA	pentatricopeptide repeat-containing At2g13600	AT4G02750.1	none	GO:0042254	GO:0005634	EM	1.7	2e-06	263 ±18 (n=16)	150 ±12 (n=21)
PSME_00009752-RA	cytidine deaminase 1	AT2G19570.1	GO:0008270 GO:0004126	GO:0009972	none	NE	4.9	3e-18	39 ±4 (n=16)	191 ±23 (n=21)
PSME_00009754-RA	phytoene dehydrogenase chloroplastic/chromoplastic isoform X1	AT4G14210.1	GO:0016491	GO:0055114	none	NE	1.4	4e-05	414 ±21 (n=16)	564 ±25 (n=21)
PSME_00009755-RA	ynbB	unknown	GO:0030170 GO:0003824	none	none	EM	1.7	3e-05	629 ±59 (n=16)	374 ±27 (n=21)
PSME_00009763-RA	uninformative	unknown	GO:0003677	none	GO:0005634	NE	4.6	2e-34	73 ±6 (n=16)	331 ±23 (n=21)
PSME_00009767-RA	galactose oxidase	AT1G19900.1	none	none	none	NE	10.7	3e-07	15 ±4 (n=16)	178 ±39 (n=21)
PSME_00009770-RA	phospholipase D beta 1	AT2G42010.1	GO:0070290 GO:0005509 GO:0004630	GO:0046470 GO:0016042	GO:0016020	NE	2.1	3e-21	467 ±25 (n=16)	972 ±42 (n=21)
PSME_00009772-RA	phospholipase D beta 1	AT4G00240.1	GO:0003824	none	none	NE	2.1	2e-83	1218 ±40 (n=16)	2554 ±53 (n=21)
PSME_00009776-RA	copper-transporting ATPase HMA5	AT1G63440.1	GO:0046872 GO:0000166	GO:0030001	none	NE	10.4	2e-08	52 ±11 (n=16)	577 ±131 (n=21)
PSME_00009777-RA	PELOTA 1 isoform X1	AT4G27650.1	GO:0020037 GO:0016705 GO:0005506	GO:0055114	none	EM	1.5	2e-07	329 ±20 (n=16)	223 ±8 (n=21)
PSME_00009782-RA	caffeic acid 3-O-methyltransferase	AT5G54160.1	GO:0046983 GO:0008171 GO:0008168	GO:0006480	none	NE	5.4	1e-06	95 ±24 (n=16)	529 ±98 (n=21)
PSME_00009783-RA	caffeic acid 3-O-methyltransferase	AT5G54160.1	GO:0046872 GO:0008270 GO:0005515 GO:0004842	none	GO:0005680	EM	7.7	3e-13	6689 ±700 (n=16)	847 ±182 (n=21)
PSME_00009786-RA	caffeic acid 3-O-methyltransferase	AT5G54160.1	GO:0046983 GO:0008171 GO:0008168	GO:0032259 GO:0006480	none	NE	5.8	2e-07	12 ±3 (n=16)	69 ±11 (n=21)
PSME_00009788-RA	structural maintenance of chromosomes 1	AT3G54670.3	GO:0008982	GO:0009401	GO:0016020	EM	1.3	7e-06	2421 ±46 (n=16)	1862 ±84 (n=21)
PSME_00009794-RA	pentatricopeptide repeat-containing At3g57430 chloroplastic	AT3G46790.1	GO:0005515	none	none	NE	1.7	2e-07	26 ±2 (n=16)	46 ±3 (n=21)
PSME_00009798-RA	expansin-A4	AT1G69530.3	GO:0005524 GO:0004812 GO:0000166 GO:0000049	GO:0043039 GO:0006418	GO:0005737	EM	12.4	1e-13	137 ±30 (n=16)	10 ±2 (n=21)
PSME_00009799-RA	expansin-A4	AT1G69530.3	GO:0019901 GO:0015078 GO:0008017 GO:0005524 GO:0003777 GO:0001104	GO:0015991 GO:0008608 GO:0007018 GO:0006914 GO:0006606 GO:0006357 GO:0006260	GO:0072686 GO:0042729 GO:0033179 GO:0016592	EM	27.7	9e-09	52 ±11 (n=16)	2 ±1 (n=21)
PSME_00009818-RA	Chromodomain-helicase-DNA-binding Mi-2 isoform 1	AT5G22760.1	none	none	none	EM	1.5	4e-06	3568 ±157 (n=16)	2422 ±116 (n=21)
PSME_00009823-RA	UDP-glycosyltransferase 74F2	AT4G15480.1	GO:0016758 GO:0004540 GO:0003887 GO:0003735 GO:0003677	GO:0030259 GO:0008152 GO:0006412 GO:0006260 GO:0005975	GO:0005840 GO:0005622	NE	25.2	1e-45	352 ±38 (n=16)	9097 ±1110 (n=21)
PSME_00009825-RA	vegetative cell wall gp1	unknown	none	none	none	NE	18.5	8e-86	41 ±5 (n=16)	765 ±74 (n=21)
PSME_00009840-RA	DEAD-box ATP-dependent RNA helicase 28	AT4G16630.1	GO:0005524 GO:0004004 GO:0003676	GO:0010501 GO:0010468 GO:0007059 GO:0006413	GO:0036464	EM	1.2	8e-13	2670 ±34 (n=16)	2158 ±48 (n=21)
PSME_00009850-RA	transmembrane 214	AT1G23170.2	GO:0004553	GO:0005975	none	EM	1.5	1e-19	12686 ±393 (n=16)	8513 ±232 (n=21)
PSME_00009852-RA	disease resistance At4g27190	AT4G27190.1	GO:0043531 GO:0005515	none	none	NE	20.3	3e-40	23 ±3 (n=16)	476 ±62 (n=21)
PSME_00009853-RA	disease resistance RPS2	AT4G27190.1	GO:0043531 GO:0005524 GO:0005515	none	none	NE	10.2	6e-40	207 ±31 (n=16)	2119 ±138 (n=21)
PSME_00009860-RA	WEB At5g55860	AT5G55860.1	GO:0070840 GO:0042803 GO:0008134 GO:0005198	GO:0006260	GO:0005882	NE	4.2	4e-14	6 ±1 (n=16)	25 ±3 (n=21)
PSME_00009863-RA	pentatricopeptide repeat-containing At1g62930 chloroplastic	AT5G39710.1	none	none	none	EM	2	2e-10	143 ±8 (n=16)	73 ±6 (n=21)
PSME_00009869-RA	PLANT CADMIUM RESISTANCE 12	AT1G11380.1	none	none	GO:0016021	NE	1.3	5e-07	1205 ±45 (n=16)	1585 ±52 (n=21)
PSME_00009870-RA	aspartate aminotransferase chloroplastic	AT4G31990.3	GO:0020037 GO:0016705 GO:0005506	GO:0055114	none	EM	2.1	1e-30	41032 ±2650 (n=16)	19348 ±517 (n=21)
PSME_00009871-RA	aspartate aminotransferase chloroplastic	AT4G31990.3	GO:0030170	GO:0009058	none	NE	3.2	2e-55	222 ±13 (n=16)	698 ±25 (n=21)
PSME_00009881-RA	glucose-6-phosphate 1-dehydrogenase cytoplasmic isoform	AT5G40760.1	GO:0050661 GO:0004345	GO:0055114 GO:0006006	none	NE	2.8	5e-71	1413 ±58 (n=16)	3944 ±155 (n=21)
PSME_00009882-RA	glucose-6-phosphate 1-dehydrogenase cytoplasmic isoform	AT5G40760.1	GO:0050661 GO:0004345	GO:0055114 GO:0006006	none	NE	3.1	3e-37	763 ±56 (n=16)	2339 ±117 (n=21)
PSME_00009892-RA	histone H3 centromeric HTR12	AT5G10980.1	GO:0016758	GO:0008152	none	EM	1.3	5e-05	33543 ±1679 (n=16)	26084 ±1034 (n=21)
PSME_00009928-RA	Remorin isoform 1	AT2G02170.1	GO:0005524 GO:0004612	GO:0006094	none	EM	8.2	8e-08	92 ±11 (n=16)	11 ±4 (n=21)
PSME_00009938-RA	catalase isozyme 1	AT1G20620.1	GO:0020037 GO:0004096	GO:0055114	none	NE	2.4	8e-05	187 ±21 (n=16)	445 ±75 (n=21)
PSME_00009939-RA	O-fucosyltransferase	AT3G21190.1	GO:0046983	none	none	EM	2.7	4e-49	2496 ±120 (n=16)	938 ±39 (n=21)
PSME_00009942-RA	xyloglucan glycosyltransferase 2	AT4G31590.1	GO:0016757	GO:0071555	GO:0016021 GO:0005739 GO:0000139	EM	17.7	2e-07	5 ±1 (n=16)	0 ±0 (n=21)
PSME_00009949-RA	potassium channel AKT1	AT2G26650.1	GO:0046872 GO:0016787 GO:0003993	none	none	EM	2.6	1e-05	2628 ±420 (n=16)	1011 ±153 (n=21)
PSME_00009950-RA	Potassium channel AKT6	AT2G26650.1	GO:0008017 GO:0005515 GO:0005216	GO:0055085 GO:0006811	GO:0016020	NE	5.9	1e-09	102 ±21 (n=16)	608 ±121 (n=21)
PSME_00009951-RA	cysteine-rich receptor kinase 2	AT5G40380.1	GO:0005524 GO:0004672	GO:0006468	none	NE	13.3	1e-11	3 ±1 (n=16)	35 ±8 (n=21)
PSME_00009952-RA	auxin transporter 1 isoform X2	AT1G77690.1	GO:0015171	GO:0003333	GO:0016021	NE	3.9	3e-07	446 ±41 (n=16)	1786 ±450 (n=21)
PSME_00009955-RA	TCM_028754	AT1G45688.1	none	GO:0006355 GO:0006351	none	EM	2.9	9e-12	1350 ±108 (n=16)	466 ±56 (n=21)
PSME_00009959-RA	plastid-lipid-associated 14 chloroplastic	AT5G53450.1	GO:0016301	GO:0016310	none	NE	3.7	3e-15	618 ±36 (n=16)	2299 ±307 (n=21)
PSME_00009960-RA	plastid-lipid-associated 14 chloroplastic	AT5G53450.1	GO:0005524 GO:0004672	GO:0006468	none	NE	4	1e-13	130 ±11 (n=16)	522 ±69 (n=21)
PSME_00009967-RA	isoform 1	AT3G58050.1	GO:0046539	GO:0032259	none	EM	1.3	3e-08	4198 ±147 (n=16)	3176 ±95 (n=21)
PSME_00009969-RA	TF bHLH91	AT2G31210.1	GO:0005488	none	GO:0016020	EM	448.4	6e-51	544 ±91 (n=16)	1 ±0 (n=21)
PSME_00009970-RA	vignain	AT5G50260.1	GO:0046872 GO:0008270 GO:0005515 GO:0004842	none	GO:0005680	EM	24.2	3e-06	8 ±3 (n=16)	0 ±0 (n=21)
PSME_00009971-RA	Maternal effect embryo arrest 18	AT5G50260.1	GO:0008017 GO:0005524 GO:0003777	GO:0007018	none	EM	4.3	2e-25	9120 ±1100 (n=16)	2097 ±147 (n=21)
PSME_00009973-RA	receptor kinase At4g00960	AT4G23180.1	GO:0005215	GO:0006810	GO:0016020	EM	8.8	2e-06	142 ±25 (n=16)	15 ±4 (n=21)
PSME_00009975-RA	kinesin KP1 isoform X1	AT3G44730.1	GO:0008017 GO:0005524 GO:0003777	GO:0009845 GO:0009060 GO:0007018	GO:0005874 GO:0005739	EM	2.9	7e-06	9 ±1 (n=16)	3 ±1 (n=21)
PSME_00009999-RA	GDSL esterase/lipase At4g01130 isoform X1	AT4G01130.1	GO:0005515	none	none	EM	59.3	1e-06	95 ±33 (n=16)	1 ±1 (n=21)
PSME_00010001-RA	auxin-repressed 12.5 kDa isoform X1	AT1G56220.3	none	none	none	NE	23	4e-20	4 ±1 (n=16)	97 ±16 (n=21)
PSME_00010006-RA	uninformative	AT1G56220.3	none	none	none	NE	3.3	3e-08	174 ±33 (n=16)	586 ±71 (n=21)
PSME_00010017-RA	LOB domain-containing 41	AT1G67100.1	none	none	GO:0005739	NE	28.2	3e-16	93 ±16 (n=16)	2875 ±709 (n=21)
PSME_00010032-RA	pollen-specific SF21 isoform X2	AT5G56750.1	GO:0003887 GO:0003677	GO:0032968 GO:0006367 GO:0006351	GO:0005634	EM	2.3	4e-10	2009 ±228 (n=16)	886 ±65 (n=21)
PSME_00010048-RA	rop guanine nucleotide exchange factor 1	AT4G38430.1	GO:0016818 GO:0008017 GO:0005524 GO:0003777 GO:0003676	GO:0051028 GO:0048870 GO:0048309 GO:0010508 GO:0007018 GO:0006891 GO:0006338	GO:0031514 GO:0017119 GO:0005634	EM	3.7	2e-18	2191 ±319 (n=16)	589 ±29 (n=21)
PSME_00010069-RA	sugar transporter ERD6 6 isoform X2	AT1G75220.1	GO:0022857	GO:0055085	GO:0016021	NE	3.1	5e-11	1049 ±106 (n=16)	3254 ±414 (n=21)
PSME_00010078-RA	lipase PAD4	AT3G48080.1	GO:0016788	GO:0006629	none	NE	2.5	9e-06	698 ±81 (n=16)	1732 ±226 (n=21)
PSME_00010080-RA	folate-biopterin transporter	AT1G64890.1	GO:0030599	GO:0042545	GO:0005618	EM	2.7	2e-07	50 ±5 (n=16)	18 ±2 (n=21)
PSME_00010081-RA	tropinone reductase homolog	AT5G06060.1	GO:0003779	none	GO:0005622	NE	2.1	1e-12	533 ±34 (n=16)	1143 ±96 (n=21)
PSME_00010084-RA	methylsterol monooxygenase 2-2	AT2G29390.1	GO:0008234	GO:0006508	none	EM	2	7e-16	1361 ±93 (n=16)	681 ±33 (n=21)
PSME_00010103-RA	LRR receptor serine/threonine- kinase At4g20940	AT5G10020.1	GO:0016491 GO:0016209	GO:0055114 GO:0045454 GO:0009306	GO:0005788	EM	12.2	4e-23	1340 ±65 (n=16)	107 ±23 (n=21)
PSME_00010112-RA	SUPPRESSOR OF GENE SILENCING 3 homolog	AT5G23570.1	none	GO:0031047	none	NE	3.1	5e-18	1503 ±158 (n=16)	4741 ±223 (n=21)
PSME_00010113-RA	LRR receptor serine/threonine- kinase At1g67720	AT2G37050.3	GO:0005524 GO:0005515 GO:0004672	GO:0006468	none	NE	260.3	3e-28	1 ±0 (n=16)	361 ±94 (n=21)
PSME_00010116-RA	CSC1 RXW8	AT1G58520.2	GO:0003779	none	GO:0016020	NE	1.9	1e-05	222 ±12 (n=16)	412 ±40 (n=21)
PSME_00010125-RA	phenylalanine ammonia-lyase	AT3G53260.1	GO:0045548	GO:0009800 GO:0006559	GO:0005737	NE	8.1	5e-27	1717 ±149 (n=16)	14022 ±2150 (n=21)
PSME_00010145-RA	Reduced epidermal fluorescence 4 isoform 1	AT3G23590.1	none	none	none	NE	3.1	1e-35	1618 ±60 (n=16)	4969 ±360 (n=21)
PSME_00010146-RA	mediator of RNA polymerase II transcription subunit 33A	AT2G48110.1	none	GO:0009607 GO:0006952	none	EM	1.8	2e-32	538 ±19 (n=16)	300 ±10 (n=21)
PSME_00010148-RA	RNA helicase	AT1G05460.1	GO:0005488	GO:0065007 GO:0009987	none	NE	27.3	1e-60	112 ±11 (n=16)	3139 ±387 (n=21)
PSME_00010161-RA	kinesin-1	AT4G05190.1	GO:0046983 GO:0008289 GO:0000155	GO:0042157 GO:0006869 GO:0006811 GO:0000160	GO:0016021 GO:0016020 GO:0005576	EM	1.3	1e-07	3555 ±43 (n=16)	2727 ±108 (n=21)
PSME_00010165-RA	leucine-rich repeat receptor serine/threonine- kinase BAM1	AT5G65700.1	GO:0016301 GO:0005488	GO:0016310 GO:0007275	GO:0016020	EM	5.2	2e-60	528 ±41 (n=16)	102 ±6 (n=21)
PSME_00010168-RA	STRUBBELIG-RECEPTOR 3	AT1G53730.2	GO:0005524 GO:0005515 GO:0004672	GO:0006468	none	NE	1.4	8e-06	4858 ±195 (n=16)	6815 ±386 (n=21)
PSME_00010180-RA	apoptosis-enhancing nuclease	AT5G40310.1	none	none	none	EM	1.6	1e-32	1947 ±43 (n=16)	1194 ±34 (n=21)
PSME_00010190-RA	receptor kinase HSL1	AT5G25930.1	GO:0005525 GO:0005524 GO:0005515 GO:0004672	GO:0006468	none	NE	9.6	3e-07	8 ±3 (n=16)	85 ±15 (n=21)
PSME_00010211-RA	WD repeat-containing C17D11.16	AT4G18905.2	GO:0005524 GO:0004672	GO:0006468	none	EM	1.4	4e-18	3140 ±92 (n=16)	2194 ±56 (n=21)
PSME_00010223-RA	tetraketide alpha-pyrone reductase 2	AT1G68540.1	GO:0050662 GO:0003824	GO:0080110	none	EM	1.4	6e-13	4659 ±126 (n=16)	3405 ±101 (n=21)
PSME_00010236-RA	glutathione S-transferase	AT1G78380.1	GO:0005515	none	none	NE	11	3e-12	34 ±6 (n=16)	393 ±148 (n=21)
PSME_00010253-RA	TF MYB24	AT3G27810.1	GO:0016818 GO:0005524 GO:0003676	GO:0006338	GO:0005634	NE	12.2	1e-04	1 ±0 (n=16)	9 ±5 (n=21)
PSME_00010254-RA	TCM_019296	unknown	none	none	none	NE	6.9	1e-20	46 ±5 (n=16)	319 ±39 (n=21)
PSME_00010255-RA	TCM_019294	unknown	GO:0016491	GO:0055114 GO:0008152	none	EM	2.4	7e-05	106 ±12 (n=16)	43 ±6 (n=21)
PSME_00010265-RA	receptor kinase HSL1	AT1G28440.1	GO:0046983	none	none	EM	3.4	5e-10	351 ±38 (n=16)	103 ±15 (n=21)
PSME_00010271-RA	laccase-12	AT5G05390.1	GO:0016491 GO:0005507	GO:0055114	none	NE	4.7	3e-18	281 ±41 (n=16)	1337 ±131 (n=21)
PSME_00010279-RA	kaurene synthase	AT4G02780.1	GO:0016829 GO:0010333 GO:0003824 GO:0000287	GO:0008152	none	NE	6.9	7e-06	55 ±19 (n=16)	399 ±81 (n=21)
PSME_00010289-RA	succinate dehydrogenase	AT5G40650.1	GO:0016758	GO:0008152	none	EM	1.5	1e-05	10719 ±683 (n=16)	7345 ±366 (n=21)
PSME_00010291-RA	seed maturation PM36	AT3G16990.1	none	none	none	NE	1.6	8e-08	602 ±45 (n=16)	976 ±47 (n=21)
PSME_00010293-RA	apolipo D	AT5G58070.1	GO:0018024 GO:0016730 GO:0001104	GO:0055114 GO:0006357	GO:0016592	NE	8.3	1e-24	429 ±44 (n=16)	3611 ±628 (n=21)
PSME_00010306-RA	phosphoenolpyruvate carboxykinase	AT4G37870.1	GO:0003676	none	none	EM	24.3	5e-54	2867 ±485 (n=16)	115 ±12 (n=21)
PSME_00010307-RA	sym-1	AT5G19750.1	GO:0016818 GO:0005524 GO:0003676	GO:0006338	GO:0005634	EM	1.3	5e-05	808 ±48 (n=16)	617 ±19 (n=21)
PSME_00010308-RA	EXORDIUM 3	AT5G51550.1	none	none	GO:0016021	NE	2.5	5e-09	24 ±3 (n=16)	61 ±5 (n=21)
PSME_00010310-RA	EXORDIUM 3	AT5G51550.1	none	none	GO:0016021	NE	3.7	3e-29	159 ±14 (n=16)	584 ±40 (n=21)
PSME_00010313-RA	E3 SUMO- ligase SIZ1 isoform X1	AT5G60410.2	none	none	none	NE	1.6	2e-17	836 ±15 (n=16)	1366 ±60 (n=21)
PSME_00010317-RA	beta-galactosidase 5	AT4G36360.1	GO:0030246 GO:0004565	GO:0005975	GO:0016020 GO:0005773 GO:0005618	NE	2.3	1e-16	220 ±15 (n=16)	499 ±28 (n=21)
PSME_00010323-RA	ubiquinol oxidase 4 chloroplastic/chromoplastic isoform X1	AT4G22260.1	GO:0009916	GO:0055114	none	NE	2	4e-07	156 ±12 (n=16)	317 ±38 (n=21)
PSME_00010328-RA	YCF1	unknown	GO:0016887 GO:0005525 GO:0005524 GO:0004386 GO:0003924	none	none	EM	1.8	9e-07	346 ±41 (n=16)	189 ±9 (n=21)
PSME_00010331-RA	isocitrate lyase	AT3G21720.1	GO:0004451	GO:0019752	none	NE	53	6e-19	16 ±3 (n=16)	965 ±349 (n=21)
PSME_00010347-RA	COP9 signalosome complex subunit 5b	AT1G22920.1	GO:0005515	none	none	EM	1.2	7e-06	4884 ±180 (n=16)	4039 ±82 (n=21)
PSME_00010361-RA	alpha-glucan water dikinase chloroplastic	AT1G10760.1	GO:0003824	none	none	NE	4.2	5e-11	60 ±7 (n=16)	256 ±36 (n=21)
PSME_00010362-RA	alpha-glucan water dikinase chloroplastic	AT1G10760.1	GO:0016301 GO:0005524	GO:0016310	none	NE	3.3	5e-24	3697 ±175 (n=16)	12149 ±1086 (n=21)
PSME_00010376-RA	mediator of RNA polymerase II transcription subunit 15a	AT1G15780.1	GO:0003712	GO:0006355	none	NE	2.5	1e-21	369 ±24 (n=16)	926 ±58 (n=21)
PSME_00010378-RA	LOB domain-containing 16	AT4G00210.1	GO:0016788	none	none	EM	6.8	2e-09	9982 ±166 (n=16)	1411 ±370 (n=21)
PSME_00010384-RA	laccase-12 isoform X2	AT5G05390.1	GO:0016491 GO:0005507	GO:0055114	none	NE	58	4e-10	0 ±0 (n=16)	19 ±5 (n=21)
PSME_00010395-RA	G2/mitotic-specific cyclin S13-7 isoform X1	AT3G11520.1	GO:0005198	none	none	EM	2.1	4e-47	5658 ±133 (n=16)	2734 ±105 (n=21)
PSME_00010398-RA	TCM_024498	AT5G03990.1	GO:0005525	GO:0007264	none	NE	1.3	4e-07	321 ±11 (n=16)	432 ±17 (n=21)
PSME_00010401-RA	pentatricopeptide repeat-containing At3g16610	AT4G18750.1	GO:0008378	GO:0006486	GO:0016020	EM	1.3	2e-05	434 ±18 (n=16)	339 ±12 (n=21)
PSME_00010403-RA	Os01g0208800	AT1G68750.1	GO:0004553	GO:0005975	none	EM	3.3	1e-08	10 ±1 (n=16)	3 ±1 (n=21)
PSME_00010420-RA	bifunctional nuclease 2	AT1G19660.1	GO:0005515 GO:0004518	none	none	NE	2	2e-09	2599 ±193 (n=16)	5076 ±357 (n=21)
PSME_00010422-RA	Os04g0401700	AT4G13420.1	GO:0015079	GO:0071805	GO:0016020	NE	3.5	9e-07	60 ±15 (n=16)	212 ±24 (n=21)
PSME_00010425-RA	calcium-dependent kinase 3	AT4G23650.1	GO:0005524 GO:0005515 GO:0005509 GO:0004672	GO:0007165 GO:0006468	GO:0005578	NE	23.1	3e-08	4 ±1 (n=16)	111 ±25 (n=21)
PSME_00010431-RA	TGF-beta-activated kinase 1 and MAP3K7-binding 3	AT3G19430.1	none	none	none	EM	20.2	3e-06	30 ±8 (n=16)	1 ±1 (n=21)
PSME_00010432-RA	root cap/late embryogenesis	AT3G19430.1	GO:0018024 GO:0008270 GO:0005515	GO:0034968	GO:0005634	EM	22.4	2e-08	8 ±2 (n=16)	0 ±0 (n=21)
PSME_00010433-RA	TGF-beta-activated kinase 1 and MAP3K7-binding 3	AT3G19430.1	none	none	GO:0005643	EM	86.7	1e-13	45 ±17 (n=16)	0 ±0 (n=21)
PSME_00010479-RA	isoform 1	AT5G20610.1	none	none	none	NE	2.1	2e-25	332 ±18 (n=16)	701 ±29 (n=21)
PSME_00010495-RA	receptor cytosolic serine/threonine- kinase RBK1	AT5G18910.1	GO:0005515	none	none	EM	3	9e-24	3318 ±138 (n=16)	1117 ±91 (n=21)
PSME_00010506-RA	cathepsin B	AT1G02305.1	none	GO:0007154	GO:0016020	EM	2	8e-07	46702 ±2307 (n=16)	23700 ±2362 (n=21)
PSME_00010509-RA	transcription initiation factor TFIID subunit 10 isoform X2	AT4G31720.2	none	GO:0006352	GO:0005634	NE	1.3	3e-05	1323 ±58 (n=16)	1706 ±67 (n=21)
PSME_00010524-RA	bidirectional sugar transporter SWEET3	AT5G53190.1	none	GO:0042710	GO:0016021	NE	823.4	2e-25	0 ±0 (n=16)	258 ±84 (n=21)
PSME_00010532-RA	FAM135B	AT1G58350.1	GO:0003968 GO:0003700	GO:0006355	GO:0005634	EM	1.6	9e-06	1681 ±81 (n=16)	1068 ±83 (n=21)
PSME_00010550-RA	endoglucanase 3 isoform X1	AT4G02290.1	GO:0008810	GO:0030245	none	EM	234.1	5e-65	281 ±31 (n=16)	1 ±1 (n=21)
[truncated: 7,042 more rows]
