# Supplementary material for: Cytological, Biochemical and Molecular Events of the Embryogenic State in Douglas-fir (Pseudotsuga menziesii [Mirb.])
Source: Front Plant Sci. 2019 Feb 28;10:118. doi: 10.3389/fpls.2019.00118 (PMC6403139; doi:10.3389/fpls.2019.00118)
Supplement: Supplementary file 2 [file Data_Sheet_2.xlsx]

## Sheet: norm abun 150915
		SD4-8	SD4-8	SD4-8	SD4-8	SD4-8	SD4-8	SD4-8	TD15-1	TD15-1	TD15-1	TD15-1	TD15-1	TD15-1	TD17-1	TD17-1	TD17-1	TD17-1	TD17-1	TD17-1	TD17-1	TD17-1	abundance mean	abundance mean	ratio	ratio	adj.P.Val	adj.P.Val	adj.P.Val	Arabidopsis	Arabidopsis	Subject	Subject_id	Identity	GO term
Accession	Description	EM	EM	EM	EM	NE	NE	NE	EM	EM	NE	NE	NE	NE	EM	EM	EM	EM	NE	NE	NE	NE	EM	NE	EM/NE	EM/NE	SD4	TD15	TD17	homologue	homologue	Description		(%)
		ct150915_09	ct150915_10	ct150915_11	ct150915_12	ct150915_13	ct150915_15	ct150915_16	ct150915_02	ct150915_03	ct150915_05	ct150915_06	ct150915_07	ct150915_08	ct150915_17	ct150915_18	ct150915_19	ct150915_20	ct150915_21	ct150915_22	ct150915_23	ct150915_24
PSME_00000001-RA	Superoxide dismutase	1.99781e+07	1.7641e+07	2.01295e+07	1.72582e+07	2.26755e+07	1.84573e+07	1.83925e+07	1.51679e+07	1.41815e+07	1.329e+07	1.60436e+07	1.71316e+07	1.52693e+07	1.304e+07	1.31376e+07	1.22995e+07	1.29064e+07	1.48394e+07	1.64538e+07	1.42131e+07	1.67817e+07	1.5574e+07	1.66862e+07	0.933346	ME<NE	-	-	0.0245592	-	-	-	-	-	-
PSME_00000020-RA;PSME_00050074-RA	NAD(P)-binding Rossmann-fold superfamily protein isoform 1	1.28472e+06	1.10242e+06	1.38236e+06	1.43629e+06	1.91692e+06	845284	1.29646e+06	567255	404700	967113	977865	1.10151e+06	940874	873895	1.07388e+06	871652	998861	960700	1.22793e+06	1.20394e+06	1.15612e+06	999604	1.14497e+06	0.873037	ME<NE	-	0.00120093	-	-	-	-	-	-	-
PSME_00000032-RA;PSME_00048804-RA	PREDICTED: probable GPI-anchored adhesin-like protein PGA55 isoform X2	826761	677236	613398	683158	365695	295555	368759	507790	328922	167069	311573	209016	323941	589748	819380	583866	511037	339742	226158	323034	305011	614130	294141	2.08787	ME>NE	0.00115551	0.0284007	0.000696907	AT5G53620	AT5G53620.1	probable GPI-anchored adhesin-like protein PGA55 isoform X2	gi|645257971|ref|XP_008234663.1|	38.7	-
PSME_00000033-RA	PREDICTED: probable protein arginine N-methyltransferase 1	2.16332e+06	2.14888e+06	2.32522e+06	2.01274e+06	2.53396e+06	2.4198e+06	2.56664e+06	3.20913e+06	4.06864e+06	1.99755e+06	6.71706e+06	6.98396e+06	4.95183e+06	3.0585e+06	3.04032e+06	2.47636e+06	3.24047e+06	2.50225e+06	6.14045e+06	6.4513e+06	4.36101e+06	2.77436e+06	4.32962e+06	0.640786	ME<NE	-	-	-	-	-	-	-	-	-
PSME_00000044-RA;PSME_00027871-RA;PSME_00046384-RA	PREDICTED: protein argonaute 1-like isoform X1	1.38098e+07	1.26833e+07	1.37326e+07	1.43418e+07	7.70081e+06	4.3511e+06	4.99298e+06	1.52287e+07	1.44529e+07	1.36946e+07	1.15998e+07	1.1299e+07	1.20961e+07	1.04073e+07	1.10854e+07	1.15152e+07	1.12349e+07	7.87522e+06	4.38474e+06	3.83145e+06	4.06683e+06	1.28492e+07	7.80841e+06	1.64556	ME>NE	4.33181e-05	-	9.10962e-05	-	-	-	-	-	-
PSME_00000058-RA;PSME_00001404-RA;PSME_00006440-RA;PSME_00023750-RA	PREDICTED: chaperonin 60 subunit beta 2, chloroplastic isoform X2	3.13617e+07	3.00004e+07	3.70045e+07	2.66916e+07	5.28465e+07	6.16402e+07	5.48357e+07	3.11438e+07	3.92191e+07	5.21673e+07	4.90509e+07	4.7516e+07	4.97869e+07	2.71983e+07	2.3598e+07	2.73939e+07	2.65592e+07	3.91044e+07	4.41314e+07	3.36134e+07	4.45388e+07	3.00171e+07	4.8112e+07	0.6239	ME<NE	1.35841e-05	0.00649333	0.000287516	AT3G13470	Cpn60beta2	chaperonin 60 subunit beta 2, chloroplastic isoform X2	gi|823242961|ref|XP_012454144.1|	82.9	GO:0005524
PSME_00000063-RA	Late embryogenesis abundant protein Lea14-A, putative	1.83929e+07	1.43105e+07	1.56944e+07	1.37625e+07	1.43221e+07	1.72491e+07	1.66068e+07	1.82708e+07	2.15578e+07	1.52704e+07	1.28569e+07	1.58242e+07	1.22892e+07	1.67339e+07	1.37937e+07	1.55085e+07	1.57919e+07	1.0189e+07	1.40901e+07	1.03197e+07	1.10349e+07	1.63817e+07	1.36411e+07	1.20091	ME>NE	-	0.0129512	0.00763065	-	-	-	-	-	-
PSME_00000065-RA	PREDICTED: ATP-dependent DNA helicase DDM1	417651	377521	354254	387556	114245	150782	200646	300110	113600	231474	184680	155251	266526	260668	186881	113721	80652.5	238472	129285	137002	215463	259261	183984	1.40915	ME>NE	0.00572265	-	-	-	-	-	-	-	-
PSME_00000066-RA;PSME_00001775-RA;PSME_00009992-RA;PSME_00039187-RA	Glucose-6-phosphate isomerase, cytosolic 1	7.67801e+06	7.53361e+06	6.39945e+06	6.11943e+06	4.93333e+06	4.60163e+06	4.95008e+06	7.39466e+06	7.21831e+06	5.05055e+06	4.90908e+06	4.33516e+06	4.89009e+06	5.82937e+06	6.34939e+06	6.6542e+06	6.8137e+06	6.78352e+06	6.07511e+06	5.40816e+06	4.89407e+06	6.79901e+06	5.16643e+06	1.316	ME>NE	0.00073036	0.000781574	-	-	-	-	-	-	-
PSME_00000072-RA	PREDICTED: very-long-chain (3R)-3-hydroxyacyl-CoA dehydratase PASTICCINO 2A	1.40728e+06	1.3564e+06	1.18454e+06	1.32905e+06	1.85605e+06	1.60966e+06	1.88473e+06	755772	505457	1.30285e+06	1.79659e+06	1.61386e+06	1.42917e+06	943681	1.05219e+06	901231	1.1403e+06	1.46731e+06	1.27284e+06	1.70842e+06	1.50119e+06	1.05759e+06	1.5857e+06	0.666956	ME<NE	0.0160447	7.31321e-06	0.00258376	AT5G10480	PAS2	very-long-chain (3R)-3-hydroxyacyl-CoA dehydratase PASTICCINO 2A	gi|743780834|ref|XP_010920622.1|	79.2	-
PSME_00000075-RA	PREDICTED: alpha-mannosidase-like	3.73225e+06	3.49282e+06	3.46524e+06	3.02926e+06	4.18757e+06	3.06964e+06	3.69889e+06	2.75764e+06	2.4839e+06	8.11048e+06	7.14551e+06	5.9666e+06	5.68141e+06	2.11395e+06	1.99679e+06	1.83233e+06	2.59134e+06	2.98688e+06	2.62603e+06	3.55122e+06	2.69691e+06	2.74955e+06	4.52011e+06	0.608294	ME<NE	-	8.57997e-06	0.0103333	-	-	-	-	-	-
PSME_00000076-RA	PREDICTED: AP-1 complex subunit mu-2-like	85874.8	183316	114840	86798.7	49602.6	24515.8	28966.6	204365	296227	180835	189434	211356	168410	261247	194009	252132	176887	121193	42462.6	60538.2	141196	185570	110774	1.67522	ME>NE	0.000595665	-	0.00268121	-	-	-	-	-	-
PSME_00000080-RA	PREDICTED: pre-mRNA-processing protein 40A	3.29538e+06	2.52788e+06	3.25652e+06	2.29792e+06	1.27591e+06	1.31558e+06	1.80518e+06	2.43598e+06	1.93606e+06	1.4116e+06	1.7558e+06	1.28905e+06	1.67415e+06	1.88999e+06	2.07275e+06	1.7362e+06	2.18341e+06	1.51854e+06	1.58208e+06	1.47179e+06	1.44449e+06	2.36321e+06	1.50402e+06	1.57127	ME>NE	6.06986e-05	0.0251579	0.0374161	AT1G44910	PRP40A	pre-mRNA-processing protein 40A	gi|719971225|ref|XP_010273523.1|	57.8	GO:0005515
PSME_00000090-RA;PSME_00046672-RA;PSME_00047582-RA	PREDICTED: 40S ribosomal protein S4-3	1.07871e+08	9.99941e+07	1.08273e+08	1.04025e+08	9.37718e+07	6.90753e+07	8.47973e+07	1.21671e+08	1.07058e+08	1.13053e+08	1.07532e+08	1.14861e+08	1.12559e+08	1.21346e+08	1.40169e+08	1.25767e+08	1.30013e+08	1.01837e+08	8.79282e+07	8.62179e+07	9.60926e+07	1.16619e+08	9.70659e+07	1.20144	ME>NE	0.00429908	-	0.000387371	-	-	-	-	-	-
PSME_00000091-RA	PREDICTED: dihydrolipoyl dehydrogenase, mitochondrial-like	7.67748e+07	7.84617e+07	8.47952e+07	6.89497e+07	8.26891e+07	8.40833e+07	6.82635e+07	1.06819e+08	1.0606e+08	1.02123e+08	1.03202e+08	1.01399e+08	1.05508e+08	6.97682e+07	6.10306e+07	7.27156e+07	7.679e+07	8.28401e+07	8.50118e+07	8.92352e+07	9.67922e+07	8.02165e+07	9.10134e+07	0.88137	ME<NE	-	-	0.00510261	-	-	-	-	-	-
PSME_00000094-RA	PREDICTED: DNA replication licensing factor MCM2	6.94271e+06	5.61427e+06	7.1003e+06	6.96318e+06	3.59155e+06	3.37652e+06	3.96052e+06	4.89361e+06	4.56131e+06	6.0671e+06	4.38636e+06	3.88358e+06	6.79247e+06	6.58035e+06	6.74514e+06	6.51382e+06	5.98711e+06	6.4542e+06	4.51924e+06	4.12227e+06	6.70615e+06	6.19018e+06	4.89636e+06	1.26424	ME>NE	0.000861393	-	-	-	-	-	-	-	-
PSME_00000112-RA	PREDICTED: oligouridylate-binding protein 1-like isoform X2	2.78956e+07	2.84272e+07	2.61379e+07	2.51153e+07	1.85219e+07	1.76993e+07	1.74172e+07	2.06734e+07	1.8463e+07	1.63051e+07	1.97079e+07	1.79275e+07	1.95039e+07	2.31694e+07	2.31664e+07	2.3519e+07	2.36322e+07	1.80317e+07	1.63398e+07	1.76293e+07	1.58137e+07	2.40199e+07	1.77179e+07	1.35569	ME>NE	1.01556e-05	-	9.51088e-05	-	-	-	-	-	-
PSME_00000122-RA	Glucose-6-phosphate/phosphate translocator-related	1.14998e+07	1.03251e+07	1.24031e+07	1.15097e+07	1.30981e+07	1.14688e+07	1.32218e+07	1.34452e+07	1.11331e+07	1.09355e+07	1.03909e+07	9.60893e+06	9.96753e+06	1.06546e+07	1.17667e+07	1.48218e+07	1.4316e+07	1.05739e+07	1.11027e+07	1.22508e+07	1.05235e+07	1.21875e+07	1.11948e+07	1.08868	ME>NE	-	-	-	-	-	-	-	-	-
PSME_00000125-RA;PSME_00009505-RA;PSME_00032139-RA;PSME_00032199-RA;PSME_00033818-RA;PSME_00040241-RA	PREDICTED: monocopper oxidase-like protein SKU5	6.05435e+06	6.39366e+06	6.17128e+06	6.28021e+06	7.18656e+06	7.15468e+06	8.41432e+06	5.3457e+06	5.94192e+06	8.49886e+06	7.23956e+06	6.77144e+06	8.27309e+06	5.91695e+06	5.19834e+06	5.97397e+06	6.03951e+06	5.6696e+06	4.35869e+06	5.24949e+06	5.1542e+06	5.93159e+06	6.72459e+06	0.882074	ME<NE	0.0271537	0.0054533	-	-	-	-	-	-	-
PSME_00000126-RA;PSME_00008721-RA;PSME_00010475-RA;PSME_00040384-RA	PREDICTED: methylmalonate-semialdehyde dehydrogenase	2.32634e+07	2.1368e+07	2.29962e+07	2.03915e+07	2.04791e+07	1.81062e+07	1.91787e+07	1.41653e+07	1.83664e+07	1.46895e+07	1.07494e+07	1.53629e+07	1.34494e+07	2.24937e+07	2.16619e+07	2.39228e+07	2.27864e+07	1.88352e+07	2.14619e+07	2.06717e+07	1.84695e+07	2.11416e+07	1.74049e+07	1.21469	ME>NE	-	-	-	-	-	-	-	-	-
PSME_00000131-RA;PSME_00002658-RA;PSME_00008551-RA;PSME_00017452-RA;PSME_00021054-RA	PREDICTED: ATP-dependent Clp protease ATP-binding subunit clpA homolog CD4B, chloroplastic	5.75878e+06	4.90925e+06	4.80643e+06	5.26916e+06	2.84345e+06	2.8461e+06	2.65431e+06	4.00554e+06	3.79259e+06	1.65665e+06	1.95637e+06	1.80811e+06	2.03956e+06	4.09753e+06	3.66542e+06	3.88572e+06	3.70379e+06	3.38897e+06	2.99868e+06	3.25182e+06	3.04328e+06	4.38942e+06	2.58975e+06	1.69492	ME>NE	2.47923e-07	2.37384e-07	0.00945663	AT5G50920	CLPC1	ATP-dependent Clp protease ATP-binding subunit clpA homolog CD4B, chloroplastic	gi|743858564|ref|XP_010942381.1|	87.8	GO:0005524,GO:0005524,GO:0016887,GO:0005524,GO:0008134,GO:0006355,GO:0005524,GO:0006810,GO:0003723,GO:0003724,GO:0005524,GO:0005525,GO:0005515,GO:0002949,GO:0019538,GO:0003924,GO:0005525,GO:0003677,GO:0005524,GO:0016787,GO:0005524,GO:0005524,GO:0016301,GO:0005524,GO:0005524,GO:0016887,GO:0005524,GO:0016887,GO:0005525,GO:0007264
PSME_00000143-RA	PREDICTED: probable histone H2A.2	47448.9	198661	58274	297965	37728.2	14014.8	901.037	52256.2	53716.1	565.618	83956.9	27404.4	9994.18	20701.3	15719.9	16923.9	0	68841	82942.5	236010	114551	76166.7	61537.2	1.23773	ME>NE	-	-	0.0486928	-	-	-	-	-	-
PSME_00000148-RA;PSME_00000147-RA	PREDICTED: aldo-keto reductase family 4 member C9	504158	707195	273187	378714	1.05838e+06	840903	1.10404e+06	451932	297537	208781	928438	790761	569527	378320	191660	119582	135707	743520	617741	309519	1.20449e+06	343799	761463	0.451498	ME<NE	-	-	0.0058921	-	-	-	-	-	-
PSME_00000157-RA	PREDICTED: UDP-glucuronate 4-epimerase 3	1.44778e+06	1.49579e+06	2.04589e+06	1.70012e+06	991240	976837	1.14384e+06	2.34963e+06	2.01951e+06	1.09378e+06	769714	1.18688e+06	1.10673e+06	1.49514e+06	1.67046e+06	1.50784e+06	1.51935e+06	846177	663512	874709	812258	1.72515e+06	951425	1.81323	ME>NE	0.000912353	6.5061e-05	3.40045e-05	AT1G02000	GAE2	UDP-glucuronate 4-epimerase 3	gi|922566397|ref|XP_013611476.1|	77.4	GO:0003854,GO:0016616,GO:0006694,GO:0055114,GO:0003824,GO:0050662,GO:0008168,GO:0008152
PSME_00000168-RA	PREDICTED: villin-3	2.145e+06	1.9491e+06	2.07762e+06	1.68452e+06	2.47717e+06	2.4207e+06	2.73946e+06	1.51869e+06	1.5575e+06	4.78828e+06	3.10312e+06	4.11374e+06	3.99741e+06	1.95309e+06	1.37777e+06	1.4324e+06	1.65108e+06	2.95601e+06	3.32513e+06	2.72604e+06	2.71915e+06	1.73468e+06	3.21511e+06	0.539539	ME<NE	0.0306191	3.96035e-06	5.49921e-05	AT3G57410	VLN3	villin-3	gi|769804452|ref|XP_006851110.2|	74.7	-
PSME_00000169-RA	PREDICTED: villin-3	1.66515e+06	1.53724e+06	1.05427e+06	1.32199e+06	1.15323e+06	844571	978828	900987	1.21897e+06	1.97064e+06	1.6667e+06	1.95459e+06	1.92734e+06	1.56112e+06	1.15721e+06	740308	851007	1.28452e+06	1.05919e+06	1.3851e+06	1.58138e+06	1.20083e+06	1.43692e+06	0.835696	ME<NE	-	0.0123878	-	-	-	-	-	-	-
PSME_00000171-RA	PREDICTED: THO complex subunit 2	392385	307549	280754	411984	303436	165034	213014	111619	230126	248296	193770	158089	168952	175979	259810	250654	136806	195360	84788.1	177250	141300	255767	186299	1.37288	ME>NE	-	-	-	-	-	-	-	-	-
PSME_00000179-RA	PREDICTED: ADP-ribosylation factor GTPase-activating protein AGD7	233017	530911	310560	371083	221380	309075	315945	757128	482587	76354	720099	665448	759569	378931	259439	358596	145261	594010	504884	526826	751508	382751	495009	0.773221	ME<NE	-	-	-	-	-	-	-	-	-
PSME_00000181-RA;PSME_00006192-RA;PSME_00044207-RA;PSME_00045354-RA;PSME_00052805-RA	26S proteasome AAA-ATPase subunit family protein	3.94264e+06	4.35218e+06	4.00858e+06	3.07468e+06	3.97016e+06	3.08936e+06	3.33892e+06	6.09129e+06	4.24772e+06	3.50314e+06	3.63663e+06	4.51133e+06	4.99995e+06	4.30948e+06	3.45549e+06	2.94564e+06	2.5725e+06	5.22874e+06	3.19676e+06	4.35204e+06	2.81128e+06	3.90002e+06	3.87621e+06	1.00614	ME>NE	-	-	-	-	-	-	-	-	-
PSME_00000183-RA;PSME_00004149-RA;PSME_00036143-RA	PREDICTED: eukaryotic translation initiation factor 2 subunit 3-like	1.04742e+07	1.09017e+07	9.41299e+06	9.78114e+06	7.27528e+06	7.31657e+06	7.63163e+06	7.88383e+06	8.12687e+06	6.98104e+06	7.20288e+06	7.87364e+06	8.05699e+06	1.00982e+07	1.11337e+07	1.11522e+07	1.1926e+07	8.84943e+06	8.54552e+06	8.43305e+06	7.93673e+06	1.00891e+07	7.82752e+06	1.28892	ME>NE	0.000117205	-	0.000362895	-	-	-	-	-	-
PSME_00000198-RA	PREDICTED: sorting nexin 1 isoform X1	401297	384359	462606	432882	452469	789997	500124	254302	628114	599986	587329	403307	592286	526353	291456	297705	422022	490700	690353	512040	331208	410110	540891	0.758211	ME<NE	-	-	-	-	-	-	-	-	-
PSME_00000209-RA	PREDICTED: ATP-citrate synthase beta chain protein 2	4.23059e+07	4.66488e+07	4.65323e+07	4.20491e+07	5.51288e+07	4.45729e+07	5.34842e+07	6.11603e+07	6.11228e+07	3.52817e+07	6.62235e+07	5.99674e+07	4.83127e+07	5.14986e+07	4.00117e+07	4.80704e+07	4.45226e+07	5.40065e+07	9.93003e+07	8.85334e+07	5.50485e+07	4.83923e+07	5.99873e+07	0.806709	ME<NE	-	-	0.0146085	-	-	-	-	-	-
PSME_00000217-RA	rab family GTPase	2.71511e+06	2.93065e+06	1.66506e+06	1.82634e+06	2.6626e+06	3.1389e+06	4.52252e+06	4.99971e+06	2.85292e+06	3.13544e+06	4.8508e+06	4.937e+06	5.31454e+06	4.97264e+06	4.05236e+06	3.57101e+06	3.01146e+06	2.34766e+06	2.28377e+06	3.55978e+06	3.6924e+06	3.25973e+06	3.67685e+06	0.886553	ME<NE	-	-	-	-	-	-	-	-	-
PSME_00000255-RA;PSME_00000254-RA	PREDICTED: cytochrome b5-like	3.19116e+06	2.55874e+06	2.98107e+06	2.718e+06	2.00287e+06	1.84258e+06	2.1235e+06	2.50219e+06	2.28135e+06	1.74212e+06	2.35068e+06	1.93243e+06	1.77674e+06	2.17056e+06	2.53518e+06	2.37732e+06	2.61103e+06	2.87622e+06	2.39502e+06	2.93192e+06	2.64425e+06	2.59266e+06	2.23803e+06	1.15846	ME>NE	0.000928452	-	-	-	-	-	-	-	-
PSME_00000323-RA;PSME_00000326-RA;PSME_00000327-RA;PSME_00000330-RA;PSME_00000333-RA;PSME_00000336-RA;PSME_00011289-RA;PSME_00015303-RA;PSME_00024234-RA;PSME_00025546-RA;PSME_00025547-RA;PSME_00032760-RA;PSME_00050111-RA	Os09g0400100	4.07562e+06	4.33675e+06	2.3855e+06	5.2792e+06	701170	616448	763144	2.44665e+06	1.7597e+06	1.52653e+06	1.21667e+06	1.34344e+06	1.04998e+06	2.5479e+07	2.60795e+07	2.14629e+07	2.41668e+07	979343	941914	820788	1.21782e+06	1.17472e+07	1.01611e+06	11.5609	ME>NE	7.62923e-08	0.0262627	4.82524e-11	AT4G39330	CAD9	Os09g0400100	gi|115479035|ref|NP_001063111.1|	60.0	GO:0055114,GO:0003857,GO:0016491,GO:0006631,GO:0055114,GO:0051287,GO:0055114,GO:0004616,GO:0055114,GO:0055114
PSME_00000339-RA;PSME_00002051-RA;PSME_00002157-RA;PSME_00016150-RA;PSME_00017481-RA;PSME_00022259-RA;PSME_00023384-RA;PSME_00023739-RA;PSME_00025067-RA;PSME_00025285-RA;PSME_00025543-RA;PSME_00032875-RA;PSME_00035283-RA;PSME_00037822-RA;PSME_00047681-RA;PSME_00050350-RA;PSME_00051823-RA	PREDICTED: 60S ribosomal protein L11-1-like	4.25632e+07	4.11765e+07	4.18204e+07	4.36796e+07	4.99413e+07	4.96021e+07	5.19071e+07	5.15325e+07	4.19265e+07	3.70027e+07	3.75406e+07	3.79687e+07	4.00921e+07	5.14685e+07	6.36655e+07	5.24793e+07	5.69583e+07	3.82454e+07	3.96159e+07	3.98606e+07	4.32002e+07	4.8727e+07	4.22706e+07	1.15274	ME>NE	0.0166045	0.0231175	0.000120759	-	-	-	-	-	-
PSME_00000350-RA;PSME_00000352-RA	PREDICTED: beta-fructofuranosidase 1-like	2.2109e+06	2.59698e+06	2.0045e+06	1.93819e+06	1.21898e+07	1.3322e+07	1.12952e+07	6.51963e+06	7.81718e+06	8.13223e+06	1.37188e+07	1.28732e+07	1.21024e+07	2.92679e+06	2.58251e+06	3.07544e+06	2.30389e+06	2.82736e+06	3.19724e+06	3.49866e+06	2.55414e+06	3.3976e+06	8.701e+06	0.390484	ME<NE	6.31065e-09	0.0078287	-	-	-	-	-	-	-
PSME_00000376-RA	PREDICTED: probable histone H2B.1-like	8.00971e+06	6.93167e+06	8.11277e+06	7.65549e+06	6.64937e+06	4.65368e+06	5.45818e+06	5.03025e+06	5.11003e+06	7.87331e+06	6.69647e+06	8.20578e+06	8.56924e+06	4.61836e+06	6.09559e+06	4.99281e+06	4.70658e+06	7.76725e+06	6.45985e+06	4.80366e+06	4.9542e+06	6.12633e+06	6.55373e+06	0.934785	ME<NE	0.0186161	0.0103898	-	-	-	-	-	-	-
PSME_00000378-RA	PREDICTED: calponin homology domain-containing protein DDB_G0272472	1.8395e+06	1.18151e+06	2.37273e+06	2.20906e+06	2.52295e+06	1.81794e+06	2.22597e+06	4.12172e+06	3.31505e+06	1.0304e+06	778470	1.9734e+06	1.42352e+06	1.91047e+06	1.12378e+06	1.6693e+06	1.19542e+06	1.38037e+06	2.39236e+06	1.53683e+06	1.6846e+06	2.09385e+06	1.70607e+06	1.22729	ME>NE	-	0.00119887	-	-	-	-	-	-	-
PSME_00000424-RA	PREDICTED: WD repeat-containing protein 43-like	1.09992e+06	1.31664e+06	1.10331e+06	1.68026e+06	962668	1.02064e+06	1.41533e+06	847839	649177	1.01211e+06	619235	488121	679877	1.49324e+06	1.57942e+06	2.17115e+06	2.22361e+06	2.26212e+06	1.20257e+06	2.184e+06	1.51826e+06	1.41646e+06	1.21499e+06	1.16582	ME>NE	-	-	-	-	-	-	-	-	-
PSME_00000452-RA;PSME_00000983-RA;PSME_00000984-RA;PSME_00005672-RA;PSME_00012789-RA;PSME_00012790-RA;PSME_00021088-RA;PSME_00021089-RA;PSME_00026107-RA;PSME_00026108-RA;PSME_00026109-RA;PSME_00057128-RA	PREDICTED: alcohol dehydrogenase class-3	1.44761e+07	1.37245e+07	1.46981e+07	1.20087e+07	2.01615e+07	2.27806e+07	2.3333e+07	2.03138e+07	2.01761e+07	2.82055e+07	2.76441e+07	3.126e+07	2.94509e+07	1.65431e+07	1.7091e+07	1.50784e+07	1.81298e+07	1.60202e+07	1.68432e+07	1.53075e+07	1.88105e+07	1.6224e+07	2.27106e+07	0.714378	ME<NE	1.08385e-05	0.000787827	-	-	-	-	-	-	-
PSME_00000474-RA	PREDICTED: mitotic checkpoint protein BUB3.1	179034	303146	286364	429048	732633	589564	579700	169171	227904	186173	320911	295894	164316	413502	502703	407557	544431	1.03996e+06	719448	957694	439682	346286	547816	0.632121	ME<NE	0.00492043	-	-	-	-	-	-	-	-
PSME_00000476-RA;PSME_00013547-RA;PSME_00016260-RA;PSME_00030571-RA	ATP-dependent chaperone ClpB	720536	750197	456509	763459	3.90823e+06	3.69163e+06	4.7087e+06	489996	267618	5.78267e+06	3.59432e+06	3.02e+06	2.50761e+06	450539	447850	439640	367394	2.84991e+06	1.2987e+06	2.00552e+06	2.47854e+06	515374	3.25871e+06	0.158153	ME<NE	1.17297e-06	7.57126e-07	5.22707e-06	AT1G74310	HSP101	ATP-dependent chaperone ClpB	gi|922371639|ref|XP_013457978.1|	81.6	GO:0005524,GO:0005524,GO:0016887,GO:0005524,GO:0008134,GO:0006355,GO:0005524,GO:0006810,GO:0005525,GO:0006614,GO:0003723,GO:0003724,GO:0005524,GO:0005524,GO:0002949,GO:0005524,GO:0019538,GO:0003924,GO:0005525,GO:0098519,GO:0006914,GO:0003677,GO:0005524,GO:0016787,GO:0009378,GO:0006281,GO:0006310,GO:0007155,GO:0005524,GO:0016301,GO:0005524,GO:0005524,GO:0016887,GO:0005524,GO:0016887,GO:0005525,GO:…
PSME_00000477-RA;PSME_00009399-RA;PSME_00017343-RA;PSME_00021232-RA	PREDICTED: chaperone protein ClpB1	950046	1.01429e+06	848157	650381	2.80819e+06	2.46341e+06	3.64729e+06	354743	195404	3.25519e+06	2.19669e+06	2.06232e+06	2.18038e+06	265332	264771	144130	106924	1.38862e+06	770796	1.38765e+06	1.86509e+06	479418	2.18415e+06	0.219499	ME<NE	0.000263855	4.92795e-06	2.46219e-06	AT1G74310	HSP101	chaperone protein ClpB1	gi|743756256|ref|XP_010915873.1|	82.8	GO:0005524,GO:0005524,GO:0016887,GO:0005524,GO:0008134,GO:0006355,GO:0005524,GO:0006810,GO:0005525,GO:0006614,GO:0003723,GO:0003724,GO:0005524,GO:0005524,GO:0002949,GO:0019538,GO:0003924,GO:0005525,GO:0098519,GO:0006914,GO:0003677,GO:0005524,GO:0016787,GO:0009378,GO:0006281,GO:0006310,GO:0007155,GO:0005524,GO:0005524,GO:0016301,GO:0005524,GO:0005524,GO:0016887,GO:0005524,GO:0016887,GO:0008608,GO:…
PSME_00000479-RA	DNA helicase, TBP-interacting protein	5.83044e+06	4.96413e+06	5.77611e+06	5.08598e+06	3.47079e+06	4.17395e+06	4.73869e+06	6.11921e+06	6.35419e+06	4.47969e+06	3.67482e+06	4.85037e+06	4.73003e+06	5.06458e+06	4.70557e+06	5.52057e+06	5.81891e+06	5.02072e+06	5.4754e+06	3.80717e+06	4.42062e+06	5.52397e+06	4.4402e+06	1.24408	ME>NE	0.0187138	0.0141558	-	-	-	-	-	-	-
PSME_00000485-RA;PSME_00004038-RA;PSME_00015952-RA;PSME_00020856-RA;PSME_00025809-RA;PSME_00026323-RA;PSME_00026544-RA;PSME_00027974-RA;PSME_00035032-RA;PSME_00040992-RA;PSME_00043998-RA	PREDICTED: 5'-3' exoribonuclease 3-like isoform X2	441016	638109	561660	632269	497107	157021	186417	980444	930358	1.28177e+06	619137	624513	478022	703813	575305	662839	820939	527103	292940	349123	861993	694675	534104	1.30064	ME>NE	0.0162636	-	-	-	-	-	-	-	-
PSME_00000494-RA	PREDICTED: probable aminotransferase TAT2 isoform X2	1005.02	15961.3	17281.8	18853.9	177022	0	19932.6	0	0	0	31833.5	8445.92	13013.6	7729.31	13244.8	11753.8	14153.3	0	82521.4	22567.1	3.94148	9998.31	32303.7	0.30951	ME<NE	-	-	-	-	-	-	-	-	-
PSME_00000513-RA;PSME_00013033-RA	PREDICTED: protein DJ-1 homolog D-like isoform X2	2.31431e+06	2.66178e+06	3.13508e+06	2.13683e+06	4.43217e+06	6.53989e+06	6.8243e+06	2.49098e+06	1.26301e+06	3.19501e+06	3.42173e+06	3.10079e+06	3.27333e+06	2.83727e+06	2.82537e+06	1.93587e+06	3.80907e+06	4.7925e+06	4.3593e+06	5.00863e+06	5.43941e+06	2.54096e+06	4.58064e+06	0.554716	ME<NE	0.000281579	0.0117474	0.00474425	AT3G02720	DJ1D	protein DJ-1 homolog D-like isoform X2	gi|568856744|ref|XP_006481937.1|	73.0	GO:0008234,GO:0006508,GO:0004359,GO:0042819,GO:0042823,GO:0003824,GO:0009236,GO:0016787,GO:0006541
PSME_00000529-RA	PREDICTED: putative transcription elongation factor SPT5 homolog 1	57108.4	28218.2	23860.5	43614	26562.7	95967.2	21508.4	54757	30977.3	25214.3	17975.1	38619.3	44580.9	194706	147787	127022	89647.5	106509	49408.6	51774.1	51437	79769.8	48141.5	1.65699	ME>NE	-	-	0.0475549	-	-	-	-	-	-
PSME_00000532-RA	PREDICTED: ketol-acid reductoisomerase, chloroplastic	6.61395e+07	6.18539e+07	7.04098e+07	6.15128e+07	7.43997e+07	6.28118e+07	6.50861e+07	5.55654e+07	5.68116e+07	5.98961e+07	7.12788e+07	7.46193e+07	6.88415e+07	5.3617e+07	5.47337e+07	4.98727e+07	5.6116e+07	7.00976e+07	6.20551e+07	6.69154e+07	6.75813e+07	5.86632e+07	6.75984e+07	0.86782	ME<NE	-	0.0277904	0.0044945	-	-	-	-	-	-
PSME_00000537-RA	PREDICTED: ruBisCO large subunit-binding protein subunit alpha isoform X1	1.00375e+08	9.89318e+07	1.05875e+08	8.97991e+07	1.47174e+08	1.36624e+08	1.27703e+08	1.1025e+08	1.19165e+08	1.37918e+08	1.36334e+08	1.38704e+08	1.445e+08	1.05121e+08	9.4044e+07	1.01139e+08	8.99225e+07	1.18449e+08	1.24266e+08	1.14292e+08	1.31478e+08	1.01462e+08	1.32495e+08	0.765785	ME<NE	9.85494e-05	0.0192594	0.00199833	AT2G28000	CPN60A	ruBisCO large subunit-binding protein subunit alpha isoform X1	gi|743776538|ref|XP_010918679.1|	81.0	GO:0005524
PSME_00000558-RA	PREDICTED: protein arginine N-methyltransferase 1.5	3.38835e+06	3.60853e+06	3.94119e+06	4.60909e+06	2.65292e+06	2.65022e+06	2.47293e+06	2.50137e+06	2.16833e+06	2.04158e+06	2.14475e+06	1.66558e+06	1.94798e+06	3.40329e+06	3.30938e+06	3.55105e+06	2.5337e+06	2.7632e+06	2.81855e+06	2.19686e+06	2.10681e+06	3.30143e+06	2.31467e+06	1.42631	ME>NE	0.00234258	-	0.0280324	-	-	-	-	-	-
PSME_00000575-RA	PREDICTED: anthranilate synthase alpha subunit 2, chloroplastic isoform X2	6.79586e+06	6.20136e+06	6.34151e+06	6.68423e+06	4.3216e+06	3.66009e+06	4.20033e+06	6.52926e+06	5.35859e+06	4.52166e+06	5.21023e+06	4.65061e+06	4.36217e+06	6.53532e+06	6.52861e+06	6.49576e+06	7.25765e+06	5.0377e+06	5.29105e+06	6.17131e+06	5.62541e+06	6.47282e+06	4.82292e+06	1.34209	ME>NE	1.28944e-05	0.0171437	0.0156223	AT2G29690	ASA2	anthranilate synthase alpha subunit 2, chloroplastic isoform X2	gi|720002161|ref|XP_010256591.1|	73.0	-
PSME_00000576-RA	PREDICTED: anthranilate synthase alpha subunit 1, chloroplastic	691350	610728	344765	1.02064e+06	473863	374924	435137	403051	294241	417247	924636	316461	482511	383333	434695	436790	539042	412184	374534	386074	408328	515863	455082	1.13356	ME>NE	-	-	-	-	-	-	-	-	-
PSME_00000579-RA	PREDICTED: clustered mitochondria protein isoform X1	2.21367e+06	2.12764e+06	1.85595e+06	1.99591e+06	1.82655e+06	1.81572e+06	2.21524e+06	2.25805e+06	1.67719e+06	1.29974e+06	1.36141e+06	1.2916e+06	1.20811e+06	1.36319e+06	1.10093e+06	1.0018e+06	1.29611e+06	924180	846464	938787	897303	1.68904e+06	1.32955e+06	1.27038	ME>NE	-	0.00190965	0.00822554	-	-	-	-	-	-
PSME_00000580-RA	PREDICTED: clustered mitochondria protein-like isoform X2	3.84157e+06	3.75505e+06	4.19528e+06	4.28734e+06	3.26434e+06	3.90391e+06	3.47801e+06	2.3186e+06	2.87022e+06	2.09956e+06	1.41412e+06	1.98879e+06	1.99024e+06	2.76298e+06	2.40627e+06	2.44079e+06	2.90956e+06	2.46392e+06	2.69954e+06	1.92094e+06	2.22294e+06	3.17877e+06	2.49512e+06	1.27399	ME>NE	-	0.0225992	-	-	-	-	-	-	-
PSME_00000583-RA	PREDICTED: delta-1-pyrroline-5-carboxylate synthase isoform X1	611891	484782	612392	650675	313700	406229	479784	1.32706e+06	1.74919e+06	742922	488158	678965	561330	645059	472328	661176	560364	612519	343060	592939	573326	777492	526630	1.47635	ME>NE	0.0286636	0.000290972	-	-	-	-	-	-	-
PSME_00000585-RA	PREDICTED: delta-1-pyrroline-5-carboxylate synthase	357679	358496	272972	384904	108258	118604	170873	1.56287e+06	725846	476248	251116	334316	312651	429316	480570	526879	602280	184556	163286	272386	202188	570182	235862	2.41744	ME>NE	0.000228841	0.000217453	0.000296373	AT2G39800	P5CS1	delta-1-pyrroline-5-carboxylate synthase	gi|470143846|ref|XP_004307578.1|	86.7	GO:0016491,GO:0008152,GO:0055114
PSME_00000589-RA;PSME_00030983-RA;PSME_00047414-RA	PREDICTED: nuclear-pore anchor isoform X2	2.71895e+06	2.21212e+06	2.15705e+06	2.6045e+06	1.83329e+06	2.13994e+06	2.30526e+06	2.8306e+06	2.85497e+06	2.82994e+06	2.25727e+06	2.28988e+06	2.23772e+06	2.59065e+06	2.52267e+06	2.49137e+06	2.26437e+06	2.78321e+06	2.09422e+06	2.83372e+06	4.80222e+07	2.52472e+06	6.51152e+06	0.387732	ME<NE	-	-	-	-	-	-	-	-	-
PSME_00000591-RA	PREDICTED: midasin isoform X3	32751.1	56859.2	4116.18	125289	39344.1	19016.1	30526.5	0	38908.9	0	40623.2	7397.49	7661.12	36263.7	8124.42	75504.3	31105.1	20193.8	751.454	38709.1	0	40892.2	18565.7	2.20256	ME>NE	-	-	-	-	-	-	-	-	-
PSME_00000594-RA	PREDICTED: putative 4-hydroxy-4-methyl-2-oxoglutarate aldolase 2	3.39226e+06	3.0855e+06	3.36376e+06	3.60298e+06	1.41133e+07	1.61393e+07	1.53559e+07	4.53504e+06	3.44164e+06	1.2869e+07	1.31028e+07	1.16933e+07	1.47164e+07	4.38134e+06	4.63771e+06	2.90622e+06	4.1636e+06	8.94659e+06	7.02966e+06	9.6609e+06	3.41431e+07	3.751e+06	1.43427e+07	0.261526	ME<NE	6.98158e-05	0.00241062	0.000870846	AT5G16450	AT5G16450.1	putative 4-hydroxy-4-methyl-2-oxoglutarate aldolase 2	gi|729321083|ref|XP_010533431.1|	78.3	-
PSME_00000600-RA	PREDICTED: COP9 signalosome complex subunit 6a	1.0188e+06	933976	792809	1.04875e+06	1.0229e+06	1.21675e+06	1.08534e+06	1.02743e+06	943139	872857	884007	1.16628e+06	1.00194e+06	1.15636e+06	1.24772e+06	1.32647e+06	1.17615e+06	1.55458e+06	1.09302e+06	1.41671e+06	1.09659e+06	1.06716e+06	1.12827e+06	0.945836	ME<NE	-	-	-	-	-	-	-	-	-
PSME_00000609-RA	PREDICTED: THO complex subunit 4D	590796	421621	664086	494170	342613	264829	525749	612738	502625	149856	204084	340712	396076	734592	1.1426e+06	815307	709090	532095	521414	633278	535362	668763	404188	1.65458	ME>NE	-	0.0109052	-	-	-	-	-	-	-
PSME_00000615-RA;PSME_00009618-RA;PSME_00032468-RA;PSME_00035088-RA	ubiquitin-conjugating enzyme 28, E2	4.89649e+06	3.72074e+06	4.65426e+06	2.68857e+06	3.47757e+06	6.18758e+06	5.43014e+06	4.28579e+06	6.80362e+06	6.76413e+06	5.69619e+06	5.67219e+06	3.97618e+06	3.50095e+06	3.21967e+06	2.57542e+06	3.78433e+06	3.74595e+06	6.50209e+06	2.34757e+06	3.44978e+06	4.01298e+06	4.84085e+06	0.828983	ME<NE	-	-	-	-	-	-	-	-	-
PSME_00000616-RA	PREDICTED: COP9 signalosome complex subunit 4	1.37274e+06	1.03606e+06	1.11523e+06	1.18737e+06	1.6358e+06	1.55654e+06	1.51368e+06	1.9805e+06	1.94318e+06	1.99552e+06	2.40801e+06	2.17841e+06	1.54162e+06	1.68938e+06	1.71046e+06	1.90096e+06	2.08733e+06	1.41063e+06	1.82715e+06	1.61694e+06	1.62094e+06	1.60232e+06	1.75502e+06	0.912992	ME<NE	0.0139324	-	-	-	-	-	-	-	-
PSME_00000620-RA	PREDICTED: probable aldehyde dehydrogenase	1.55826e+07	1.41584e+07	1.31725e+07	1.41105e+07	1.31675e+07	1.04612e+07	8.42362e+06	1.3874e+07	1.41561e+07	8.71614e+06	8.00857e+06	7.48725e+06	8.2206e+06	9.32561e+06	9.2187e+06	9.17864e+06	1.07419e+07	5.71499e+06	4.86178e+06	6.88504e+06	7.10045e+06	1.23519e+07	8.09519e+06	1.52583	ME>NE	0.0135294	0.000683631	0.000581179	AT5G62530	ALDH12A1	probable aldehyde dehydrogenase	gi|586687195|ref|XP_006842140.1|	83.4	GO:0016491,GO:0008152,GO:0055114
PSME_00000622-RA;PSME_00008359-RA	Mitochondrial glycoprotein family protein, putative isoform 1	2.7989e+06	3.56804e+06	4.94873e+06	3.36643e+06	1.2289e+06	1.14279e+06	1.42468e+06	3.82989e+06	3.8119e+06	3.01183e+06	1.88433e+06	2.15154e+06	2.06953e+06	3.15103e+06	4.96289e+06	4.54773e+06	3.05691e+06	3.48705e+06	3.33591e+06	2.22037e+06	4.10462e+06	3.80425e+06	2.36923e+06	1.60569	ME>NE	3.4581e-05	0.025238	-	-	-	-	-	-	-
PSME_00000629-RA	PREDICTED: chorismate synthase, chloroplastic isoform X2	1.18278e+06	1.37662e+06	1.39154e+06	1.2319e+06	1.79432e+06	1.58042e+06	2.05732e+06	1.65705e+06	1.53707e+06	963723	1.34243e+06	1.31163e+06	1.20032e+06	1.4386e+06	1.27483e+06	1.36357e+06	1.21708e+06	1.97142e+06	2.87437e+06	2.15218e+06	1.56304e+06	1.3671e+06	1.71011e+06	0.799425	ME<NE	0.0189474	-	0.00185033	-	-	-	-	-	-
PSME_00000641-RA	Uncharacterized protein L484_007981	2.37132e+06	2.10935e+06	2.32371e+06	2.32046e+06	1.50032e+06	1.68448e+06	1.95728e+06	2.27839e+06	2.33711e+06	1.03971e+06	1.86325e+06	1.39765e+06	1.04524e+06	1.36971e+06	1.60087e+06	1.5006e+06	1.52041e+06	792971	966585	1.22494e+06	932448	1.97319e+06	1.30953e+06	1.50679	ME>NE	0.0498169	0.00264199	0.00445017	AT3G20790	AT3G20790.1	Uncharacterized protein L484_007981	gi|703082601|ref|XP_010091995.1|	58.1	GO:0016491,GO:0008152,GO:0055114
PSME_00000652-RA	alpha/beta fold hydrolase	1.38536e+06	1.58625e+06	1.67017e+06	1.44033e+06	3.30007e+06	3.5448e+06	3.97985e+06	1.30422e+06	1.31086e+06	1.26869e+06	1.97934e+06	2.06706e+06	1.56515e+06	1.49941e+06	1.14994e+06	972088	795043	4.57435e+06	4.70439e+06	3.43199e+06	4.71348e+06	1.31137e+06	3.19356e+06	0.410628	ME<NE	3.79714e-05	-	2.22819e-07	-	-	-	-	-	-
PSME_00000657-RA	Xyloglucan endotransglucosylase/hydrolase protein A precursor, putative	465967	186510	186033	315984	83362.9	202907	202643	1.3845e+06	33548.7	22018.9	80264.5	32522.1	14910.8	828917	1.00676e+06	736915	524250	137469	414626	413696	220454	566938	165898	3.4174	ME>NE	-	0.0295765	-	-	-	-	-	-	-
PSME_00000729-RA	PREDICTED: RNA polymerase II transcriptional coactivator KELP	877776	829955	811310	1.02712e+06	415273	426460	310781	384765	616549	710054	697586	441915	964310	1.40928e+06	1.79633e+06	1.33318e+06	1.27568e+06	1.91126e+06	1.61158e+06	1.40633e+06	1.47487e+06	1.03619e+06	942766	1.0991	ME>NE	0.000182134	-	-	-	-	-	-	-	-
PSME_00000738-RA	PREDICTED: leucine--tRNA ligase, cytoplasmic	2.44983e+06	1.66152e+06	1.40752e+06	1.95714e+06	2.47143e+06	2.0161e+06	2.57107e+06	1.50564e+06	1.34821e+06	1.08602e+06	657529	897049	1.06703e+06	1.51429e+06	1.86042e+06	1.71728e+06	1.57592e+06	1.59879e+06	1.45238e+06	1.61988e+06	1.57057e+06	1.69978e+06	1.54617e+06	1.09935	ME>NE	-	0.0151778	-	-	-	-	-	-	-
PSME_00000769-RA;PSME_00000770-RA;PSME_00012105-RA;PSME_00015344-RA;PSME_00016869-RA;PSME_00020832-RA;PSME_00026044-RA;PSME_00028418-RA;PSME_00032502-RA;PSME_00034434-RA;PSME_00040259-RA;PSME_00041186-RA;PSME_00042691-RA;PSME_00042899-RA;PSME_00049445-RA;PSME_00049535-RA;PSME_00051118-RA;PSME_00052596-RA	PREDICTED: protein HOTHEAD-like isoform X1	50364.1	36727.6	17315	100456	485191	19705.9	10972.5	85514.5	197206	130883	12205.4	11227.2	17211.8	92251.5	57295.3	67756.5	52623.5	336426	1.39639e+06	3.0798e+06	2.85818e+06	75751	759835	0.099694	ME<NE	-	-	0.0024333	-	-	-	-	-	-
PSME_00000777-RA	PREDICTED: 40S ribosomal protein S7-like	8.85771e+07	9.34158e+07	9.41511e+07	8.57079e+07	7.00354e+07	6.88715e+07	8.58691e+07	8.74395e+07	8.61464e+07	8.49617e+07	7.03022e+07	8.93399e+07	7.49427e+07	1.39744e+08	1.25254e+08	1.12564e+08	1.05457e+08	7.88794e+07	9.27736e+07	8.35178e+07	1.0561e+08	1.01846e+08	8.22821e+07	1.23776	ME>NE	-	-	0.00557122	-	-	-	-	-	-
PSME_00000781-RA	DNA gyrase subunit A	2.15242e+07	2.07911e+07	2.04557e+07	2.33354e+07	1.09839e+07	1.07446e+07	1.25176e+07	1.68855e+07	1.6741e+07	1.35067e+07	1.13453e+07	1.10839e+07	1.15104e+07	1.78641e+07	1.46257e+07	1.83595e+07	1.9529e+07	1.18768e+07	1.02275e+07	1.23688e+07	1.21215e+07	1.90111e+07	1.16625e+07	1.63011	ME>NE	1.56481e-06	0.00238978	0.000123626	AT3G10690	GYRA	DNA gyrase subunit A	gi|703128041|ref|XP_010103998.1|	52.1	GO:0003677,GO:0003918,GO:0005524,GO:0006265,GO:0003677,GO:0003916,GO:0005524,GO:0006265,GO:0005694
PSME_00000788-RA	Os03g0299900	2.64557e+07	3.14155e+07	2.9743e+07	2.44566e+07	1.62407e+07	1.94904e+07	1.7857e+07	4.51012e+07	4.72606e+07	4.49731e+07	3.18266e+07	3.31688e+07	4.05144e+07	3.17165e+07	3.28112e+07	3.31906e+07	2.50904e+07	2.6869e+07	1.9605e+07	2.14091e+07	2.88653e+07	3.27241e+07	2.73472e+07	1.19662	ME>NE	0.00178271	-	-	-	-	-	-	-	-
PSME_00000790-RA	PREDICTED: cullin-4	486089	511618	500654	693080	1.00946e+06	632723	941715	321530	329087	736555	494463	417456	747766	596013	499984	595219	612892	535414	707530	713709	524709	514616	678318	0.758665	ME<NE	0.0157701	0.00915887	-	-	-	-	-	-	-
PSME_00000801-RA	cyclophilin, putative	1.7744e+07	1.84738e+07	2.03142e+07	1.6797e+07	1.89488e+07	1.91032e+07	1.996e+07	2.45487e+07	2.34738e+07	1.63611e+07	1.85638e+07	1.9229e+07	2.02968e+07	1.75517e+07	1.72175e+07	1.75826e+07	1.7867e+07	1.92422e+07	2.00418e+07	1.54802e+07	1.79826e+07	1.9157e+07	1.86554e+07	1.02689	ME>NE	-	0.0092758	-	-	-	-	-	-	-
PSME_00000833-RA	PREDICTED: villin-4	5.65595e+06	5.9514e+06	5.49616e+06	6.85253e+06	5.86224e+06	4.31932e+06	5.37979e+06	6.94752e+06	6.22485e+06	3.86593e+06	4.37369e+06	4.35973e+06	4.71218e+06	6.32835e+06	6.41534e+06	7.28913e+06	7.97398e+06	4.98449e+06	4.73753e+06	4.6004e+06	4.13258e+06	6.51352e+06	4.66617e+06	1.3959	ME>NE	-	0.00151555	0.000331262	-	-	-	-	-	-
PSME_00000846-RA	PREDICTED: D-3-phosphoglycerate dehydrogenase 1, chloroplastic	4.1554e+07	4.44508e+07	4.79797e+07	4.02005e+07	1.05832e+08	1.01616e+08	9.47671e+07	5.65177e+07	5.14283e+07	5.72572e+07	7.17408e+07	7.45911e+07	6.18709e+07	5.353e+07	4.16187e+07	4.58542e+07	4.20861e+07	6.31443e+07	1.09559e+08	9.56211e+07	7.68632e+07	4.6522e+07	8.29875e+07	0.56059	ME<NE	4.69288e-06	-	9.70219e-05	-	-	-	-	-	-
PSME_00000860-RA	PREDICTED: glutathione S-transferase L3-like isoform X1	949090	684675	1.01824e+06	928131	730683	768489	847366	403460	267665	538500	601240	784775	633555	2.41249e+06	1.4425e+06	1.99593e+06	2.24644e+06	1.35574e+06	1.59374e+06	1.13606e+06	1.17424e+06	1.23486e+06	924036	1.33638	ME>NE	-	0.00228781	0.0110929	-	-	-	-	-	-
PSME_00000862-RA	PREDICTED: glutathione S-transferase L3-like isoform X1	3.18273e+07	2.66677e+07	2.78065e+07	2.06837e+07	2.00063e+07	2.30107e+07	2.22887e+07	3.74031e+07	3.35564e+07	2.43405e+07	2.91646e+07	3.60362e+07	2.94624e+07	7.18881e+07	4.09916e+07	3.79414e+07	5.68829e+07	2.26693e+07	4.44987e+07	3.03133e+07	3.90029e+07	3.85649e+07	2.9163e+07	1.32239	ME>NE	-	-	0.0307556	-	-	-	-	-	-
PSME_00000864-RA	PREDICTED: glutathione S-transferase L3-like isoform X1	5.69896e+06	5.14882e+06	5.16377e+06	4.69908e+06	3.69242e+06	2.14781e+06	2.72824e+06	6.62813e+06	7.0778e+06	3.96917e+06	4.24209e+06	4.34848e+06	3.78083e+06	9.08579e+06	9.10511e+06	8.77972e+06	1.01825e+07	5.09581e+06	7.66087e+06	4.74781e+06	5.59026e+06	7.15697e+06	4.36398e+06	1.64001	ME>NE	0.000177379	0.00327479	0.0010345	AT5G02790	GSTL3	glutathione S-transferase L3-like isoform X1	gi|356572385|ref|XP_003554349.1|	58.2	GO:0005515,GO:0005515,GO:0005515
PSME_00000872-RA	PREDICTED: mitochondrial fission 1 protein A	4.73588e+06	3.75363e+06	3.77205e+06	3.19498e+06	3.29722e+06	4.39683e+06	4.21696e+06	4.15572e+06	6.0258e+06	5.98332e+06	5.27033e+06	5.66284e+06	4.10031e+06	3.49432e+06	2.51057e+06	2.56928e+06	2.91158e+06	4.82635e+06	6.41987e+06	2.32803e+06	2.96337e+06	3.71238e+06	4.49686e+06	0.82555	ME<NE	-	-	-	-	-	-	-	-	-
PSME_00000873-RA	PREDICTED: DNA-directed RNA polymerase II subunit 1	410340	395818	486175	684533	422350	418090	373213	405385	281169	679982	408770	499978	425113	190954	160794	229495	275816	444291	158957	324349	148708	352048	391255	0.899792	ME<NE	-	-	-	-	-	-	-	-	-
PSME_00000880-RA;PSME_00010088-RA;PSME_00011250-RA;PSME_00012266-RA;PSME_00013830-RA;PSME_00015451-RA;PSME_00015653-RA;PSME_00019160-RA;PSME_00020744-RA;PSME_00024622-RA;PSME_00025312-RA;PSME_00025915-RA;PSME_00031095-RA;PSME_00033693-RA;PSME_00038273-RA;PSME_00038309-RA;PSME_00039991-RA;PSME_00040573-RA;PSME_00042808-RA;PSME_00044890-RA;PSME_00047218-RA;PSME_00047533-RA;PSME_00047945-RA;PSME_000…	Succinate dehydrogenase 5	269918	357484	466170	410908	1.01956e+06	695611	830926	989710	932832	1.07868e+06	1.81741e+06	1.32079e+06	1.30894e+06	673946	660796	752777	377859	630037	620863	700718	975077	589240	999874	0.589314	ME<NE	0.000596401	-	-	-	-	-	-	-	-
PSME_00000892-RA	PREDICTED: eukaryotic initiation factor 4A-11	486662	393989	517550	777175	789848	484494	704893	2.0051e+06	2.08213e+06	1.90292e+06	1.90098e+06	2.09023e+06	1.95022e+06	798181	928460	1.05219e+06	1.1028e+06	997531	736206	868781	670011	1.01442e+06	1.19056e+06	0.852057	ME<NE	-	-	-	-	-	-	-	-	-
PSME_00000923-RA	PREDICTED: biotin carboxylase 1, chloroplastic	1.7556e+07	1.53355e+07	1.58466e+07	1.53204e+07	1.64228e+07	1.36476e+07	1.55414e+07	1.78508e+07	1.7288e+07	1.71129e+07	1.79256e+07	1.74906e+07	1.76823e+07	1.53267e+07	1.50452e+07	1.54328e+07	1.53225e+07	1.43055e+07	1.37872e+07	1.53257e+07	1.32828e+07	1.60325e+07	1.5684e+07	1.02221	ME>NE	-	-	-	-	-	-	-	-	-
PSME_00000925-RA	PREDICTED: L-ascorbate oxidase homolog isoform X1	9602.46	6840.48	12855.8	14083	16731.1	39391.9	15280.8	8098.26	0	226823	118492	98557.4	135630	6296.7	53.9105	6038.07	4608.85	263.954	2617.53	3413.78	14.0268	6847.76	59746.9	0.114613	ME<NE	-	0.00412346	-	-	-	-	-	-	-
PSME_00000946-RA	PREDICTED: 4-hydroxy-3-methylbut-2-en-1-yl diphosphate synthase, chloroplastic	1.37908e+06	1.2513e+06	1.10095e+06	1.51618e+06	1.89342e+06	2.27884e+06	2.25022e+06	1.56419e+06	1.36095e+06	1.43003e+06	1.75787e+06	2.08801e+06	1.84754e+06	885408	745461	476144	930571	1.42423e+06	1.05299e+06	1.15043e+06	1.23234e+06	1.12102e+06	1.67327e+06	0.669962	ME<NE	0.00493937	-	0.0038819	-	-	-	-	-	-
PSME_00000974-RA	PREDICTED: signal recognition particle receptor subunit beta-like	3.52883e+06	3.06352e+06	5.02526e+06	3.38585e+06	4.60062e+06	3.38449e+06	3.57814e+06	7.91519e+06	8.09784e+06	5.81388e+06	2.66524e+06	4.98306e+06	6.9604e+06	3.85122e+06	3.46818e+06	3.64036e+06	2.70681e+06	2.62671e+06	2.80941e+06	2.80715e+06	3.43718e+06	4.4683e+06	3.96966e+06	1.12561	ME>NE	-	0.0449938	-	-	-	-	-	-	-
PSME_00000976-RA;PSME_00015957-RA;PSME_00024310-RA	PREDICTED: hsp70-binding protein 1-like	1.36616e+06	1.04677e+06	1.29614e+06	1.44079e+06	1.98765e+06	1.70138e+06	1.81287e+06	1.91947e+06	1.72457e+06	2.13855e+06	1.45864e+06	1.22789e+06	1.68569e+06	1.77348e+06	1.96328e+06	1.60983e+06	1.73429e+06	2.49676e+06	1.80559e+06	2.45058e+06	2.41919e+06	1.58748e+06	1.92589e+06	0.824284	ME<NE	0.0123472	-	-	-	-	-	-	-	-
PSME_00000990-RA;PSME_00002669-RA	photochlorophyllide reductase subunit L (chloroplast)	262751	136236	214609	301457	102019	96871.3	42132.9	187321	109389	73259.8	96307.6	64627.5	16096	156121	239308	292567	399136	209253	127696	214050	174088	229890	110582	2.07891	ME>NE	0.0153837	-	-	-	-	-	-	-	-
PSME_00001028-RA	PREDICTED: eukaryotic translation initiation factor 5B-like	1.00815e+07	1.03232e+07	1.08555e+07	9.72697e+06	1.13437e+07	8.98985e+06	1.06248e+07	1.12037e+07	1.10496e+07	8.51508e+06	1.12506e+07	8.92483e+06	8.47581e+06	1.21176e+07	1.22825e+07	1.1487e+07	1.20518e+07	1.44014e+07	1.47701e+07	1.30381e+07	1.19543e+07	1.11179e+07	1.11171e+07	1.00007	ME>NE	-	-	-	-	-	-	-	-	-
PSME_00001041-RA;PSME_00045272-RA	PREDICTED: auxin transport protein BIG	1.33428e+06	1.35647e+06	1.34693e+06	1.48869e+06	1.42011e+06	971854	1.06834e+06	1.26295e+06	1.16671e+06	1.71058e+06	1.36708e+06	926790	1.11394e+06	961228	675477	735902	680703	833567	587031	856735	937622	1.10093e+06	1.07215e+06	1.02685	ME>NE	-	-	-	-	-	-	-	-	-
PSME_00001044-RA;PSME_00002816-RA;PSME_00004966-RA;PSME_00004968-RA;PSME_00009008-RA;PSME_00009165-RA;PSME_00009375-RA;PSME_00021197-RA;PSME_00022718-RA;PSME_00022731-RA;PSME_00024496-RA;PSME_00036091-RA;PSME_00038164-RA;PSME_00041466-RA	PREDICTED: topless-related protein 1 isoform X1	1.94311e+06	1.94167e+06	1.74771e+06	1.88307e+06	3.52385e+06	3.07332e+06	3.28898e+06	3.08204e+06	3.11118e+06	2.95529e+06	2.69183e+06	2.79066e+06	2.90231e+06	1.99948e+06	2.06823e+06	1.40323e+06	1.73305e+06	2.93815e+06	1.80364e+06	2.10665e+06	1.98941e+06	2.09128e+06	2.7331e+06	0.765167	ME<NE	0.000143991	-	-	-	-	-	-	-	-
PSME_00001055-RA;PSME_00017777-RA;PSME_00020951-RA;PSME_00022466-RA;PSME_00029274-RA;PSME_00033432-RA;PSME_00033433-RA;PSME_00033434-RA;PSME_00033435-RA;PSME_00054954-RA	PREDICTED: 70 kDa peptidyl-prolyl isomerase-like isoform X1	3.7918e+07	4.37553e+07	4.30902e+07	3.66472e+07	4.98325e+07	5.66611e+07	5.47635e+07	3.70911e+07	3.98263e+07	4.35598e+07	4.51146e+07	3.80155e+07	4.03658e+07	3.04991e+07	3.11231e+07	3.00814e+07	2.89874e+07	4.30714e+07	4.09302e+07	3.75528e+07	4.56323e+07	3.59019e+07	4.50454e+07	0.797016	ME<NE	0.000830598	-	0.000250323	-	-	-	-	-	-
PSME_00001062-RA	PREDICTED: aspartate carbamoyltransferase, chloroplastic	1.73057e+06	1.99911e+06	2.94483e+06	1.8052e+06	3.7415e+06	2.53481e+06	3.27466e+06	2.89131e+06	2.2907e+06	2.33226e+06	2.84045e+06	2.44248e+06	2.23835e+06	2.40021e+06	3.0719e+06	2.67025e+06	2.68286e+06	2.76848e+06	2.02927e+06	2.49798e+06	2.13674e+06	2.4487e+06	2.62154e+06	0.934067	ME<NE	0.00848892	-	-	-	-	-	-	-	-
PSME_00001066-RA;PSME_00027339-RA	PREDICTED: protein transport protein SEC23	6.54338e+06	5.86154e+06	6.32846e+06	5.48891e+06	4.75536e+06	4.10178e+06	4.35313e+06	6.12758e+06	6.027e+06	3.62444e+06	2.87973e+06	3.71526e+06	3.79966e+06	4.88438e+06	4.41865e+06	5.19493e+06	4.2436e+06	3.93807e+06	3.36349e+06	2.90716e+06	3.05407e+06	5.51184e+06	3.6811e+06	1.49733	ME>NE	0.00327696	0.000137769	0.00128374	AT3G23660	AT3G23660.2	protein transport protein SEC23	gi|586646125|ref|XP_006827919.1|	84.7	GO:0006886,GO:0006888,GO:0030127,GO:0006886,GO:0006888,GO:0030127
PSME_00001068-RA	PREDICTED: fumarylacetoacetase-like	9.38841e+06	9.76633e+06	1.06913e+07	9.05849e+06	1.19739e+07	1.16034e+07	1.27988e+07	9.26309e+06	1.20928e+07	8.80246e+06	1.41068e+07	1.29217e+07	1.125e+07	9.6648e+06	1.02951e+07	9.232e+06	1.06704e+07	9.64293e+06	1.27256e+07	1.23615e+07	9.49938e+06	1.00123e+07	1.16079e+07	0.862543	ME<NE	-	-	-	-	-	-	-	-	-
PSME_00001070-RA;PSME_00001073-RA;PSME_00003528-RA;PSME_00009492-RA	Alcohol dehydrogenase 1	1.08201e+08	1.18383e+08	1.29943e+08	1.02607e+08	1.50511e+08	1.28896e+08	1.33941e+08	1.00847e+08	1.07518e+08	1.13788e+08	1.30598e+08	1.24226e+08	1.26258e+08	9.46026e+07	9.48103e+07	9.17651e+07	1.34317e+08	1.902e+08	1.5897e+08	2.10593e+08	1.70052e+08	1.08299e+08	1.48912e+08	0.727271	ME<NE	-	-	4.79555e-05	-	-	-	-	-	-
PSME_00001072-RA	PREDICTED: alcohol dehydrogenase-like	7.56197e+06	6.51967e+06	5.89296e+06	4.04325e+06	2.88254e+07	2.66723e+07	2.80559e+07	6.32998e+06	4.69984e+06	2.14674e+07	2.80919e+07	2.45221e+07	2.23344e+07	5.44329e+06	4.87197e+06	4.72548e+06	4.10073e+06	1.13244e+07	1.19032e+07	1.44825e+07	1.29674e+07	5.41891e+06	2.09679e+07	0.258439	ME<NE	2.21631e-08	2.42931e-07	3.41288e-06	AT1G77120	ADH1	alcohol dehydrogenase-like	gi|356508983|ref|XP_003523232.1|	76.9	GO:0055114,GO:0016153,GO:0006813,GO:0051287,GO:0055114,GO:0016616,GO:0051287,GO:0055114,GO:0055114
PSME_00001074-RA;PSME_00032237-RA;PSME_00049367-RA;PSME_00052216-RA;PSME_00053448-RA	PREDICTED: alcohol dehydrogenase 1-like	2.89085e+06	3.1361e+06	2.8034e+06	2.14094e+06	5.8065e+06	4.5661e+06	3.29621e+06	2.34632e+06	3.71335e+06	1.57043e+07	5.88928e+06	7.40121e+06	1.13071e+07	810322	826843	637173	763659	1.85623e+06	926260	2.18873e+06	2.06416e+06	2.0069e+06	5.546e+06	0.361863	ME<NE	-	0.00153456	0.00535337	-	-	-	-	-	-
PSME_00001084-RA	PREDICTED: probable serine/threonine-protein kinase At4g35230	2.69501e+06	1.85926e+06	2.2861e+06	2.29043e+06	1.23232e+06	984442	1.05812e+06	2.52996e+06	2.02794e+06	996962	1.12784e+06	1.10626e+06	1.38778e+06	1.54785e+06	1.6299e+06	1.49217e+06	1.78067e+06	1.82735e+06	1.25339e+06	1.66955e+06	1.38071e+06	2.01393e+06	1.27497e+06	1.57958	ME>NE	1.74388e-05	0.000211119	-	-	-	-	-	-	-
PSME_00001090-RA	PREDICTED: clathrin heavy chain 1-like	1.23209e+08	1.18335e+08	1.21202e+08	1.13645e+08	1.3714e+08	1.29589e+08	1.36598e+08	1.36675e+08	1.50401e+08	1.30033e+08	1.20226e+08	1.26247e+08	1.19584e+08	1.14901e+08	9.77114e+07	1.10306e+08	1.11524e+08	1.05773e+08	1.16542e+08	9.53394e+07	9.38236e+07	1.19791e+08	1.19172e+08	1.00519	ME>NE	-	-	-	-	-	-	-	-	-
PSME_00001110-RA	PREDICTED: DAG protein, chloroplastic-like	2.83688e+06	2.78086e+06	4.01491e+06	2.16541e+06	681551	3.16415e+06	1.24239e+06	2.0333e+06	1.08727e+06	3.42649e+06	2.24948e+06	2.23663e+06	1.74441e+06	760530	877411	642039	610660	1.22286e+06	1.90906e+06	1.02791e+06	1.21268e+06	1.78093e+06	1.82887e+06	0.973784	ME<NE	0.0308457	-	-	-	-	-	-	-	-
PSME_00001138-RA	Copper ion binding isoform 2, partial	430691	549735	326280	650420	251722	56242	91842.9	287340	347907	382430	318897	298946	323810	404859	669137	574355	369473	547437	260676	437131	247275	461020	292401	1.57667	ME>NE	0.000262725	-	-	-	-	-	-	-	-
PSME_00001141-RA;PSME_00021559-RA	PREDICTED: cystatin-1 isoform X1	1.22586e+06	1.14016e+06	1.03054e+06	1.78822e+06	1.18818e+06	1.38535e+06	1.019e+06	1.37049e+06	3.74846e+06	1.20572e+06	3.04745e+06	3.5117e+06	2.05733e+06	2.36982e+06	3.16608e+06	1.98208e+06	3.15993e+06	311324	767271	1.03107e+06	728198	2.09816e+06	1.47751e+06	1.42007	ME>NE	-	-	0.000490771	-	-	-	-	-	-
PSME_00001162-RA;PSME_00019041-RA;PSME_00030701-RA;PSME_00036666-RA;PSME_00039279-RA;PSME_00041596-RA;PSME_00045920-RA;PSME_00053357-RA	PREDICTED: sucrose synthase 2	2.17092e+07	2.02459e+07	2.22363e+07	1.82954e+07	4.8753e+07	4.34168e+07	3.90933e+07	3.09455e+07	4.08922e+07	3.80668e+07	3.51196e+07	3.61248e+07	2.86338e+07	2.83124e+07	2.461e+07	2.41333e+07	3.34033e+07	3.81712e+07	4.35901e+07	4.18405e+07	3.28955e+07	2.64783e+07	3.87005e+07	0.684186	ME<NE	7.05445e-06	-	0.00492925	-	-	-	-	-	-
PSME_00001167-RA	PREDICTED: LOW QUALITY PROTEIN: 3-isopropylmalate dehydratase large subunit-like	1.12588e+07	1.20156e+07	1.02313e+07	9.61592e+06	8.96282e+06	7.13367e+06	7.87746e+06	6.58014e+06	7.8975e+06	6.61308e+06	7.0456e+06	6.29161e+06	6.14577e+06	5.49354e+06	5.76061e+06	5.0165e+06	6.19593e+06	6.50704e+06	4.57578e+06	5.48351e+06	5.70388e+06	8.0066e+06	6.57638e+06	1.21748	ME>NE	0.00594179	-	-	-	-	-	-	-	-
PSME_00001168-RA;PSME_00003820-RA;PSME_00016878-RA	PREDICTED: 3-isopropylmalate dehydratase large subunit	1.18401e+07	1.2386e+07	1.21937e+07	1.06041e+07	1.00735e+07	9.22266e+06	9.27994e+06	8.29473e+06	7.78706e+06	8.9302e+06	6.52253e+06	6.4112e+06	7.04456e+06	7.46423e+06	6.95783e+06	6.38408e+06	6.83587e+06	7.57409e+06	4.5864e+06	6.71894e+06	6.34228e+06	9.07476e+06	7.51876e+06	1.20695	ME>NE	-	-	-	-	-	-	-	-	-
PSME_00001196-RA;PSME_00002644-RA	PREDICTED: proteasome subunit beta type-5	3.3385e+06	2.57224e+06	2.53654e+06	3.31668e+06	3.06673e+06	2.50235e+06	2.85807e+06	3.6061e+06	3.52292e+06	4.21411e+06	4.62982e+06	4.42576e+06	3.06909e+06	2.952e+06	3.49279e+06	3.75701e+06	4.70919e+06	3.19611e+06	2.90828e+06	4.26624e+06	4.82687e+06	3.3804e+06	3.63304e+06	0.930459	ME<NE	-	-	-	-	-	-	-	-	-
PSME_00001199-RA	PREDICTED: anamorsin homolog	66432.8	61554	10235.1	33927.6	1.54328e+06	1.96399e+06	1.70166e+06	108683	96413.9	470996	1.05088e+06	1.09875e+06	864283	209709	156704	67684	45626.4	296064	919102	372960	246403	85697	957124	0.0895359	ME<NE	9.55647e-07	0.00225147	0.00942786	AT5G18400	DRE2	anamorsin homolog	gi|586716755|ref|XP_006847880.1|	49.1	GO:0051536,GO:0016226,GO:0005737,GO:0008168,GO:0008152
PSME_00001215-RA	PREDICTED: casein kinase II subunit alpha-like isoform X2	3.15413e+06	2.38614e+06	2.6819e+06	2.53664e+06	4.68464e+06	3.92627e+06	4.80578e+06	2.62325e+06	2.43219e+06	3.19062e+06	2.56342e+06	3.11174e+06	3.45058e+06	2.64657e+06	2.93505e+06	2.36258e+06	2.65148e+06	2.46574e+06	2.13857e+06	1.77766e+06	1.87241e+06	2.64099e+06	3.08977e+06	0.854755	ME<NE	0.000159378	-	0.0211597	-	-	-	-	-	-
PSME_00001217-RA;PSME_00001219-RA	PREDICTED: putative formamidase C869.04 isoform X4	22836.5	13776.5	17346.6	39359.5	115572	165188	127683	96310.4	120914	283362	310844	354770	375014	48095.9	59483.8	32337.6	120499	461700	424154	670777	342913	57096	330180	0.172924	ME<NE	1.51034e-05	0.00557098	3.90126e-06	AT4G37560	AT4G37560.1	putative formamidase C869.04 isoform X4	gi|743760999|ref|XP_010940003.1|	74.6	GO:0016811
PSME_00001231-RA	PREDICTED: callose synthase 10	478668	385428	374248	531697	150991	158408	112644	557115	462576	245458	138571	139927	275434	754026	489591	634500	416939	320394	244519	168782	249312	508479	200404	2.53727	ME>NE	7.01397e-05	0.00132289	0.000838483	AT2G36850	GSL8	callose synthase 10	gi|719977211|ref|XP_010248781.1|	64.0	GO:0003843,GO:0006075,GO:0000148,GO:0016020
PSME_00001232-RA;PSME_00007523-RA;PSME_00046030-RA	PREDICTED: GTP-binding nuclear protein Ran-A1-like	6.90747e+06	7.17183e+06	7.14711e+06	6.28436e+06	5.05669e+06	5.30188e+06	5.86839e+06	4.97021e+06	4.5126e+06	4.92867e+06	4.11624e+06	4.55229e+06	4.98035e+06	5.54743e+06	7.19388e+06	5.55773e+06	6.39168e+06	4.25348e+06	4.24123e+06	3.08878e+06	4.81943e+06	6.16843e+06	4.65522e+06	1.32506	ME>NE	0.0330186	-	0.000776582	-	-	-	-	-	-
PSME_00001240-RA;PSME_00007505-RA	PREDICTED: myosin-9	252306	232764	224096	131032	234079	168772	321112	838982	718944	426229	240966	243384	146583	261329	153202	300109	306736	113544	257697	158792	97963.5	341950	219011	1.56134	ME>NE	-	0.00469724	-	-	-	-	-	-	-
PSME_00001274-RA;PSME_00001272-RA;PSME_00001275-RA;PSME_00001277-RA	PREDICTED: arginine/serine-rich-splicing factor RSP41-like isoform X1	2.68933e+06	2.66613e+06	3.14147e+06	3.16734e+06	1.31596e+06	1.07305e+06	825341	3.28374e+06	3.87664e+06	2.18159e+06	2.2635e+06	4.36138e+06	1.8049e+06	1.00481e+06	2.01407e+06	1.06917e+06	897416	1.48337e+06	1.11561e+06	704107	790032	2.38101e+06	1.62899e+06	1.46165	ME>NE	0.000804163	-	-	-	-	-	-	-	-
PSME_00001293-RA	PREDICTED: protein FLX-like 2	2.43686e+07	2.83606e+07	2.6362e+07	2.71955e+07	2.19359e+07	1.6088e+07	1.4029e+07	3.20361e+07	2.89372e+07	2.02368e+07	1.76653e+07	1.88517e+07	2.01273e+07	3.21262e+07	3.77697e+07	3.31994e+07	3.2285e+07	3.41441e+07	2.84488e+07	2.96858e+07	2.47452e+07	3.0264e+07	2.23598e+07	1.3535	ME>NE	0.00056893	0.00165946	-	-	-	-	-	-	-
PSME_00001294-RA	PREDICTED: protein FLX-like 2	3.07352e+06	3.33485e+06	3.01198e+06	4.20247e+06	3.12215e+06	2.95105e+06	3.1615e+06	4.5606e+06	4.24516e+06	2.35777e+06	1.86184e+06	2.77981e+06	3.61291e+06	4.2633e+06	5.48293e+06	4.44349e+06	4.83715e+06	4.05715e+06	3.7595e+06	3.45543e+06	3.61984e+06	4.14554e+06	3.15809e+06	1.31268	ME>NE	-	0.00358942	-	-	-	-	-	-	-
PSME_00001326-RA	PREDICTED: delta-1-pyrroline-5-carboxylate synthase	129285	511835	284020	362868	275244	225441	473532	51540	32540.3	100526	62053.1	75648.1	60887.7	330232	191425	150983	316844	229974	330636	214501	314632	236157	214825	1.0993	ME>NE	-	-	-	-	-	-	-	-	-
PSME_00001340-RA	PREDICTED: succinate dehydrogenase	1.63281e+07	1.64839e+07	1.85938e+07	1.5558e+07	2.7176e+07	3.07389e+07	2.48201e+07	1.85392e+07	2.51699e+07	2.74624e+07	2.78687e+07	3.13275e+07	2.77961e+07	1.66808e+07	1.37544e+07	1.66173e+07	1.71748e+07	1.81675e+07	1.81575e+07	1.38261e+07	1.51793e+07	1.749e+07	2.38655e+07	0.73286	ME<NE	0.000132915	0.0298313	-	-	-	-	-	-	-
PSME_00001342-RA;PSME_00000673-RA;PSME_00000674-RA;PSME_00001343-RA;PSME_00001344-RA;PSME_00013756-RA;PSME_00049352-RA	PREDICTED: beta-galactosidase 8	2.16115e+06	2.57886e+06	2.13534e+06	2.38102e+06	1.0605e+08	1.11374e+08	3.69346e+07	2.80352e+06	3.15224e+06	4.5732e+07	5.57211e+06	7.9111e+06	6.27181e+06	2.08636e+06	2.71506e+06	2.07018e+06	2.469e+06	2.71389e+06	3.42402e+06	2.64074e+06	2.1866e+06	2.45527e+06	3.00737e+07	0.0816418	ME<NE	6.75901e-07	0.0204418	-	-	-	-	-	-	-
PSME_00001370-RA	PREDICTED: thioredoxin-like protein AAED1, chloroplastic isoform X1	433757	427009	515072	403695	114594	441870	307864	472156	599673	265437	291102	399934	326967	296157	227059	186952	364283	237951	326073	248920	292910	392581	295784	1.32726	ME>NE	0.0405817	-	-	-	-	-	-	-	-
PSME_00001372-RA	PREDICTED: heterogeneous nuclear ribonucleoprotein 1-like	1.51517e+07	1.34017e+07	1.46047e+07	1.22793e+07	2.70058e+06	5.0161e+06	4.0197e+06	1.58036e+07	1.60276e+07	1.02094e+07	4.43508e+06	4.28039e+06	4.97811e+06	4.06765e+06	1.15452e+07	1.01725e+07	4.22925e+06	2.69985e+06	5.57279e+06	1.82491e+06	3.63187e+06	1.17283e+07	4.48807e+06	2.61322	ME>NE	0.00102766	0.0145698	0.0284204	AT5G55550	AT5G55550.3	heterogeneous nuclear ribonucleoprotein 1-like	gi|697142872|ref|XP_009625541.1|	48.6	GO:0003676,GO:0003676
PSME_00001420-RA	PREDICTED: tryptophan--tRNA ligase, cytoplasmic	3.61479e+06	3.50949e+06	3.27244e+06	3.38799e+06	2.51241e+06	2.54314e+06	2.5249e+06	3.06026e+06	3.10793e+06	2.11422e+06	2.02293e+06	2.41109e+06	2.20313e+06	3.76617e+06	3.87796e+06	3.52073e+06	3.55689e+06	2.7866e+06	2.93613e+06	2.50621e+06	2.32514e+06	3.46746e+06	2.44417e+06	1.41867	ME>NE	0.000239626	0.000439125	9.70219e-05	AT3G04600	AT3G04600.1	tryptophan-tRNA ligase, cytoplasmic	gi|720000436|ref|XP_010256026.1|	78.9	GO:0000166,GO:0004812,GO:0005524,GO:0006418
PSME_00001421-RA	PREDICTED: protein FAM136A-like	129335	157424	224372	282709	166392	140621	149215	43415.6	104037	117177	63022.1	41704.4	122501	144567	233368	223999	293466	250120	196663	314937	524401	183669	189705	0.968185	ME<NE	-	-	-	-	-	-	-	-	-
PSME_00001438-RA	PREDICTED: proteasome subunit beta type-2-B	6.83585e+06	5.88452e+06	6.70655e+06	5.65849e+06	7.18424e+06	8.26507e+06	8.64171e+06	6.61106e+06	6.99402e+06	7.52138e+06	6.64746e+06	7.24225e+06	7.21517e+06	6.86809e+06	8.19867e+06	6.4882e+06	8.14591e+06	7.11951e+06	7.09919e+06	6.76274e+06	7.83839e+06	6.83914e+06	7.41246e+06	0.922653	ME<NE	0.00658665	-	-	-	-	-	-	-	-
PSME_00001455-RA	Glucose-6-phosphate isomerase isoform 1	1.12849e+07	1.2484e+07	1.45243e+07	1.05635e+07	1.65763e+07	1.34191e+07	1.41988e+07	8.58732e+06	8.36022e+06	9.14302e+06	8.42367e+06	8.82709e+06	8.55464e+06	9.18773e+06	8.34133e+06	8.16179e+06	1.14196e+07	1.15498e+07	9.25738e+06	1.16765e+07	9.36106e+06	1.02915e+07	1.09989e+07	0.935685	ME<NE	-	-	-	-	-	-	-	-	-
PSME_00001475-RA	PREDICTED: T-complex protein 1 subunit zeta	2.54054e+07	2.40136e+07	2.71966e+07	2.38704e+07	1.97564e+07	1.96712e+07	2.0703e+07	2.68546e+07	2.65975e+07	2.54852e+07	2.22101e+07	2.32236e+07	2.29904e+07	2.53233e+07	2.59846e+07	2.81303e+07	2.93672e+07	2.2804e+07	2.1984e+07	1.92385e+07	2.0499e+07	2.62743e+07	2.16878e+07	1.21148	ME>NE	0.00251392	-	0.000784478	-	-	-	-	-	-
PSME_00001483-RA	PREDICTED: putative RNA-binding protein Luc7-like 2	1.01919e+06	1.00055e+06	801424	768782	661943	422979	484622	167881	794179	560055	319095	461676	693754	839936	873154	793875	713344	743822	546746	661465	1.38329e+06	777232	630859	1.23202	ME>NE	-	-	-	-	-	-	-	-	-
PSME_00001492-RA;PSME_00011332-RA;PSME_00020027-RA;PSME_00020810-RA;PSME_00023681-RA;PSME_00025128-RA;PSME_00025790-RA;PSME_00026822-RA;PSME_00042984-RA;PSME_00044047-RA;PSME_00049659-RA;PSME_00049954-RA;PSME_00051711-RA;PSME_00053007-RA	PREDICTED: la protein 1	4.18079e+06	3.65498e+06	3.73424e+06	4.08397e+06	1.93239e+06	2.06253e+06	2.18362e+06	1.39898e+07	1.24106e+07	1.08608e+07	7.66427e+06	7.4219e+06	9.42052e+06	1.14125e+07	1.14209e+07	1.27984e+07	1.13035e+07	9.6715e+06	7.86874e+06	7.18155e+06	9.34913e+06	8.89896e+06	6.87427e+06	1.29453	ME>NE	1.2859e-05	0.00340401	0.00404947	AT4G32720	La1	la protein 1	gi|719970621|ref|XP_010271823.1|	51.5	GO:0003676,GO:0003723
PSME_00001496-RA	PREDICTED: cyclase-associated protein 1	8.86583e+06	9.31698e+06	8.312e+06	8.28855e+06	1.16039e+07	1.00602e+07	1.22915e+07	1.55005e+07	1.0423e+07	1.34526e+07	1.32087e+07	1.16296e+07	1.22994e+07	7.96099e+06	8.24015e+06	7.5105e+06	7.88819e+06	8.20863e+06	7.89043e+06	7.62424e+06	8.18617e+06	9.23067e+06	1.05869e+07	0.8719	ME<NE	0.00740356	-	-	-	-	-	-	-	-
PSME_00001498-RA;PSME_00001499-RA	PREDICTED: glucan endo-1,3-beta-glucosidase 7	38278.5	86930	101692	93766.4	507367	526505	355945	283017	236147	1.32016e+06	562549	173047	195045	76239.7	87148.9	45616.2	66663.5	114978	71185.4	31462.6	212330	111550	370053	0.301443	ME<NE	0.00240149	-	-	-	-	-	-	-	-
PSME_00001524-RA	PREDICTED: serine/threonine-protein phosphatase 6 regulatory subunit 3 isoform X3	3.03492e+06	3.09333e+06	3.37509e+06	3.24792e+06	4.70849e+06	4.61404e+06	5.1367e+06	3.89508e+06	1.83775e+06	3.59832e+06	2.29433e+06	3.91346e+06	3.54929e+06	2.96513e+06	2.35159e+06	2.64325e+06	2.76816e+06	3.43023e+06	3.06843e+06	4.26122e+06	3.24136e+06	2.92122e+06	3.80144e+06	0.768451	ME<NE	0.0212432	-	-	-	-	-	-	-	-
PSME_00001539-RA	PREDICTED: signal recognition particle 54 kDa protein 2-like	817444	4.08105e+06	3.52009e+06	2.64816e+06	3.22099e+06	6.26283e+06	5.77398e+06	631025	1.03752e+06	452980	657221	1.06756e+06	640354	4.31902e+06	3.3728e+06	3.02434e+06	3.37415e+06	2.89802e+06	4.82418e+06	2.8663e+06	3.89877e+06	2.68256e+06	2.96029e+06	0.906182	ME<NE	-	-	-	-	-	-	-	-	-
PSME_00001540-RA	PREDICTED: adenylosuccinate synthetase, chloroplastic-like	3.6575e+07	3.56979e+07	3.18609e+07	2.9042e+07	4.02573e+07	4.34637e+07	4.27481e+07	3.65244e+07	3.2894e+07	3.62459e+07	3.57367e+07	3.40294e+07	3.96704e+07	2.74682e+07	2.77438e+07	2.30042e+07	2.57739e+07	3.28009e+07	2.88371e+07	3.32824e+07	3.78913e+07	3.06584e+07	3.68148e+07	0.832774	ME<NE	0.00931901	-	0.00689958	-	-	-	-	-	-
PSME_00001581-RA	PREDICTED: V-type proton ATPase subunit H	9.42094e+06	1.06467e+07	1.09007e+07	9.62518e+06	7.90791e+06	8.88254e+06	9.42595e+06	1.12977e+07	1.00053e+07	7.56788e+06	7.18158e+06	9.02878e+06	6.73714e+06	1.21324e+07	8.68799e+06	9.87355e+06	9.42847e+06	8.46742e+06	1.005e+07	8.86205e+06	8.43792e+06	1.02019e+07	8.41356e+06	1.21255	ME>NE	-	0.00841883	-	-	-	-	-	-	-
PSME_00001582-RA;PSME_00010054-RA;PSME_00031427-RA	PREDICTED: succinyl-CoA ligase	5.06509e+07	5.30562e+07	5.35644e+07	4.52251e+07	4.48997e+07	3.6236e+07	3.87919e+07	4.71889e+07	4.8841e+07	4.10616e+07	4.25857e+07	4.62702e+07	4.3973e+07	4.6897e+07	4.80558e+07	4.91053e+07	4.73575e+07	5.26535e+07	4.86335e+07	5.44224e+07	5.14986e+07	4.89942e+07	4.55478e+07	1.07567	ME>NE	0.00192181	-	-	-	-	-	-	-	-
PSME_00001595-RA	PREDICTED: acidic leucine-rich nuclear phosphoprotein 32-related protein	268691	182976	164393	288835	96769.8	118810	100216	74906.4	20708.2	58517.9	27891.9	33948	53970.8	272409	312294	245422	241194	223836	114283	150110	161274	207183	103602	1.99979	ME>NE	0.0174273	-	-	-	-	-	-	-	-
PSME_00001596-RA	PERQ amino acid-rich with GYF domain-containing protein 2, putative isoform 1	2.38115e+06	1.68264e+06	1.82527e+06	1.88941e+06	1.34827e+06	1.18353e+06	1.27573e+06	1.99634e+06	1.46987e+06	1.54056e+06	2.03252e+06	1.53843e+06	1.59583e+06	1.55105e+06	1.70577e+06	1.8634e+06	1.06338e+06	932821	800801	719120	647319	1.74283e+06	1.23772e+06	1.4081	ME>NE	0.00975945	-	0.000204403	-	-	-	-	-	-
PSME_00001605-RA;PSME_00031913-RA;PSME_00040537-RA;PSME_00050373-RA;PSME_00053903-RA	PREDICTED: 40S ribosomal protein S8-like	9.40193e+06	9.05262e+06	1.00204e+07	8.23506e+06	6.2002e+06	5.77141e+06	6.47007e+06	7.51509e+06	7.8598e+06	8.18225e+06	8.07933e+06	8.78442e+06	7.29257e+06	1.14005e+07	1.29327e+07	1.03276e+07	9.98922e+06	8.64779e+06	7.7615e+06	7.69537e+06	1.15968e+07	9.67349e+06	7.86197e+06	1.23042	ME>NE	0.00114587	-	0.0298872	-	-	-	-	-	-
PSME_00001606-RA;PSME_00018239-RA;PSME_00044566-RA;PSME_00050365-RA;PSME_00050482-RA;PSME_00054165-RA;PSME_00054169-RA	PREDICTED: 40S ribosomal protein S8-like	1.53305e+06	1.73221e+06	1.46821e+06	1.54469e+06	1.01526e+06	748001	1.10698e+06	1.44629e+06	1.8517e+06	1.85272e+06	1.74448e+06	1.74896e+06	1.54154e+06	1.12908e+06	1.42279e+06	1.0171e+06	1.11574e+06	782754	593042	670410	725378	1.42609e+06	1.13905e+06	1.252	ME>NE	0.000376442	-	0.000243004	-	-	-	-	-	-
PSME_00001619-RA	plant/F10M23-360 protein	1.51022e+06	1.49608e+06	1.05022e+06	1.44184e+06	988904	1.39645e+06	1.11189e+06	966652	1.06357e+06	2.54176e+06	1.81468e+06	1.72279e+06	1.80336e+06	837218	483227	468455	815227	596328	1.08345e+06	978513	939655	1.01327e+06	1.36162e+06	0.744168	ME<NE	-	0.0102189	-	-	-	-	-	-	-
PSME_00001649-RA;PSME_00002128-RA;PSME_00005524-RA;PSME_00006057-RA;PSME_00009553-RA;PSME_00030419-RA;PSME_00044919-RA;PSME_00047515-RA	PREDICTED: vesicle-fusing ATPase-like isoform X1	6.96205e+06	7.16164e+06	7.62753e+06	7.04383e+06	9.11118e+06	7.65897e+06	9.87673e+06	1.28597e+07	1.14453e+07	8.46485e+06	7.56639e+06	7.22912e+06	6.9629e+06	1.05545e+07	8.10129e+06	9.70935e+06	1.00753e+07	7.56754e+06	1.0429e+07	8.42514e+06	8.0585e+06	9.15405e+06	8.30458e+06	1.10229	ME>NE	0.0453371	0.000622105	-	-	-	-	-	-	-
PSME_00001652-RA	PREDICTED: NADH dehydrogenase	1.65585e+06	1.98424e+06	1.63842e+06	1.98124e+06	5.72626e+06	4.14957e+06	3.86708e+06	3.39194e+06	3.23702e+06	4.4887e+06	5.27787e+06	5.35942e+06	5.15973e+06	1.35222e+06	1.32354e+06	1.26647e+06	901767	2.20075e+06	1.99274e+06	2.53134e+06	1.84334e+06	1.87327e+06	3.87244e+06	0.483745	ME<NE	2.3247e-06	0.0104849	0.000221774	AT2G20360	AT2G20360.1	NADH dehydrogenase	gi|720028200|ref|XP_010264829.1|	71.8	GO:0003854,GO:0016616,GO:0006694,GO:0055114,GO:0003824,GO:0050662,GO:0016491,GO:0055114
PSME_00001654-RA	PREDICTED: nuclear pore complex protein NUP205	499869	328042	396872	524030	250171	259069	316975	331386	436618	356706	160319	346423	464137	206607	212624	236330	178882	182369	115114	82945.3	103395	335126	239784	1.39762	ME>NE	-	-	0.0205996	-	-	-	-	-	-
PSME_00001656-RA	PREDICTED: nuclear pore complex protein Nup205	125917	161299	108852	226452	126040	150792	98488.5	0	59943.5	86.9581	88699.4	0	455.555	29212.6	40319.1	29020.5	29129.6	37110.4	25640.8	30609.1	31424	81014.5	53576.9	1.51212	ME>NE	-	-	-	-	-	-	-	-	-
PSME_00001669-RA	cysteine-type peptidase, putative	557622	1.14575e+06	1.15329e+06	950054	311143	1.63749e+06	676062	511748	433710	619083	662856	408101	527982	852156	865658	838289	678846	841906	988386	688267	1.41724e+06	798713	798047	1.00083	ME>NE	-	-	-	-	-	-	-	-	-
PSME_00001699-RA	PREDICTED: probable acyl-activating enzyme 1, peroxisomal	99358.1	133319	158910	91724.7	685972	500864	398015	214574	366136	264679	343299	264696	264734	96526.9	66669.1	106936	162745	234343	316577	126923	130791	149690	320990	0.466338	ME<NE	5.02621e-05	-	0.032348	-	-	-	-	-	-
PSME_00001707-RA;PSME_00013801-RA	PREDICTED: V-type proton ATPase subunit d2	1.78515e+06	2.17719e+06	1.83633e+06	1.94323e+06	1.03255e+06	743339	717462	2.8529e+06	2.66097e+06	1.19724e+06	1.08641e+06	939015	1.05222e+06	1.99306e+06	1.80156e+06	2.05401e+06	1.96592e+06	1.50779e+06	1.44651e+06	1.61427e+06	1.13376e+06	2.10703e+06	1.13369e+06	1.85856	ME>NE	9.19645e-07	2.20984e-06	0.0058921	AT3G28715	AT3G28715.1	V-type proton ATPase subunit d2	gi|694998540|ref|XP_009405126.1|	92.9	-
PSME_00001725-RA	cystathionine beta-lyase, putative	991674	792824	1.0217e+06	1.07826e+06	1.33283e+06	1.17551e+06	1.2345e+06	1.04642e+06	1.2392e+06	1.74953e+06	1.58271e+06	1.6174e+06	1.8333e+06	1.26556e+06	1.49573e+06	1.27437e+06	1.30645e+06	1.46575e+06	1.36694e+06	1.48056e+06	1.49805e+06	1.15122e+06	1.48519e+06	0.775132	ME<NE	0.00603026	0.000860049	-	-	-	-	-	-	-
PSME_00001751-RA	PREDICTED: UBP1-associated protein 2C-like	4.16395e+06	7.18984e+06	5.78947e+06	3.80029e+06	5.57049e+06	6.30618e+06	7.11835e+06	1.44377e+07	1.06845e+07	1.32468e+07	8.66499e+06	1.01414e+07	1.10663e+07	6.43915e+06	8.32569e+06	9.62558e+06	4.2509e+06	7.1236e+06	8.19397e+06	9.79788e+06	8.33124e+06	7.47071e+06	8.68738e+06	0.859949	ME<NE	-	-	-	-	-	-	-	-	-
PSME_00001755-RA	PREDICTED: protein RSI-1-like	6.39823e+06	9.10411e+06	6.5229e+06	6.8107e+06	969482	936512	1.15728e+06	2.71428e+06	5.44049e+06	1.08631e+06	957978	814757	758639	4.4746e+06	4.79215e+06	5.27968e+06	4.04595e+06	1.0053e+06	815770	1.05411e+06	1.10327e+06	5.55831e+06	969038	5.7359	ME>NE	1.0769e-08	1.51172e-06	1.00357e-07	-	-	protein RSI-1-like	gi|356553293|ref|XP_003544991.1|	90.0	-
PSME_00001765-RA	PREDICTED: guanosine nucleotide diphosphate dissociation inhibitor 2	2.62225e+07	2.24231e+07	2.44271e+07	2.13153e+07	1.80324e+07	1.78979e+07	1.83638e+07	2.57718e+07	2.81943e+07	2.22464e+07	2.24113e+07	1.82515e+07	1.87701e+07	2.03624e+07	1.92697e+07	1.95694e+07	1.98384e+07	2.06049e+07	1.93258e+07	1.59586e+07	2.03069e+07	2.27394e+07	1.92881e+07	1.17893	ME>NE	0.00441432	0.00893769	-	-	-	-	-	-	-
PSME_00001769-RA	PREDICTED: probable phenylalanine--tRNA ligase alpha subunit isoform X1	3.58687e+06	3.5157e+06	3.43618e+06	3.30408e+06	3.19385e+06	2.48551e+06	2.8372e+06	3.45852e+06	2.87264e+06	3.27088e+06	2.77834e+06	3.34271e+06	3.92799e+06	3.29522e+06	3.33276e+06	3.01746e+06	2.57933e+06	2.87323e+06	2.30968e+06	2.96066e+06	1.91809e+06	3.23988e+06	2.89983e+06	1.11726	ME>NE	-	-	-	-	-	-	-	-	-
PSME_00001771-RA;PSME_00016753-RA	PREDICTED: eukaryotic translation initiation factor 5A-3	2.35709e+07	2.56141e+07	2.73623e+07	1.99281e+07	1.46983e+07	1.39814e+07	1.52641e+07	3.59702e+07	3.49144e+07	2.78876e+07	2.44333e+07	3.18851e+07	2.98587e+07	2.86591e+07	2.83544e+07	2.67793e+07	2.10019e+07	1.98234e+07	2.30534e+07	1.84331e+07	2.65323e+07	2.72155e+07	2.23501e+07	1.21769	ME>NE	0.000418119	-	-	-	-	-	-	-	-
PSME_00001780-RA;PSME_00001774-RA	PREDICTED: high mobility group B protein 1-like	7.75096e+06	6.50217e+06	7.31797e+06	7.17648e+06	3.45182e+06	3.60202e+06	3.21217e+06	5.79402e+06	4.46494e+06	2.85857e+06	3.32159e+06	3.62045e+06	3.17131e+06	4.11399e+06	4.77227e+06	3.58046e+06	3.10615e+06	2.22311e+06	2.26014e+06	1.98209e+06	3.01218e+06	5.45794e+06	2.97413e+06	1.83514	ME>NE	1.53252e-05	0.00541949	0.000576318	AT3G51880	HMGB1	high mobility group B protein 1-like	gi|743789968|ref|XP_010923050.1|	63.7	GO:0007275
PSME_00001821-RA	PREDICTED: probable transaldolase	665490	503747	592959	583964	282567	278651	253149	65030.7	110220	855527	259745	187437	373275	465104	248161	296221	284791	164859	273582	217240	319190	381569	315020	1.21125	ME>NE	0.0191097	0.000913906	-	-	-	-	-	-	-
PSME_00001826-RA	PREDICTED: GMP synthase	877431	1.02852e+06	1.19678e+06	1.03408e+06	345458	357842	307841	831706	843058	1.03177e+06	669220	579033	571078	1.112e+06	919014	927026	835756	999910	889427	502032	490951	960538	613142	1.56658	ME>NE	2.37125e-05	-	-	-	-	-	-	-	-
PSME_00001853-RA;PSME_00001852-RA	PREDICTED: apoptosis-inducing factor homolog B-like	78456.8	78143.9	63003.3	46806.2	23596.2	29530.2	28787.6	181785	258482	31995.8	9267.07	12234.7	26402.5	397695	343686	519813	532557	45997.7	107841	72929.8	54771.4	250043	40304.9	6.20379	ME>NE	0.00821777	3.56757e-06	9.7929e-06	AT3G44190	AT3G44190.1	apoptosis-inducing factor homolog B-like	gi|695015971|ref|XP_009394878.1|	60.9	GO:0016491,GO:0055114,GO:0016491,GO:0055114,GO:0006813,GO:0016491,GO:0055114,GO:0043115,GO:0006779,GO:0019354,GO:0055114
PSME_00001895-RA	PREDICTED: protein notum homolog isoform X1	997572	1.18841e+06	989329	1.08458e+06	9.11057e+06	1.1193e+07	8.3759e+06	1.73934e+06	3.27281e+06	1.01259e+07	1.31242e+07	1.75813e+07	1.41655e+07	3.48364e+06	2.52091e+06	2.7086e+06	4.67642e+06	1.71293e+06	1.49191e+06	2.95028e+06	1.83354e+06	2.26616e+06	8.33318e+06	0.271944	ME<NE	5.28549e-08	4.4575e-06	0.0183552	-	-	-	-	-	-
PSME_00001914-RA	PREDICTED: thiol protease aleurain-like	53476.6	402407	428089	135771	9264.84	21394.4	74855.6	181969	269006	32306.2	4478.79	10385.7	44022.9	21291.1	3261.98	18738.1	8409.14	4591.81	9230.43	18899.9	6513.69	152242	21449.5	7.09769	ME>NE	0.0125443	0.00783984	-	-	-	-	-	-	-
PSME_00001915-RA;PSME_00001916-RA	PREDICTED: thiol protease aleurain-like	9.02062e+06	7.08062e+06	8.92123e+06	4.85992e+06	1.40767e+06	1.30914e+06	893019	7.2835e+06	1.16011e+07	515156	316504	515358	570566	5.17492e+06	3.89815e+06	7.56607e+06	6.25074e+06	755084	1.58926e+06	1.14625e+06	2.17901e+06	7.16568e+06	1.01791e+06	7.0396	ME>NE	5.50468e-06	1.82411e-07	5.93539e-05	AT3G45310	AT3G45310.1	thiol protease aleurain-like	gi|743905221|ref|XP_011046007.1|	65.3	GO:0008234,GO:0006508,GO:0004197,GO:0006508
PSME_00001918-RA;PSME_00054426-RA	PREDICTED: serine/threonine-protein phosphatase 2A 65 kDa regulatory subunit A beta isoform	1.74132e+07	1.66859e+07	2.03571e+07	1.95887e+07	2.09042e+07	2.2404e+07	2.36517e+07	2.21617e+07	2.41366e+07	1.79722e+07	1.906e+07	1.8621e+07	1.71346e+07	1.49651e+07	1.40431e+07	1.43861e+07	1.68811e+07	1.51605e+07	1.85052e+07	1.63643e+07	1.54468e+07	1.80619e+07	1.86568e+07	0.968113	ME<NE	0.0208062	0.0145221	-	-	-	-	-	-	-
PSME_00001927-RA	PREDICTED: alanine aminotransferase 2	284845	191737	250078	152681	34341.9	13697.6	9397.03	1.70233e+06	1.31096e+06	49837.7	119826	143817	134663	1.60309e+06	1.61351e+06	1.63221e+06	1.86758e+06	41333.3	124051	98280.6	74858.3	1.0609e+06	76736.6	13.8252	ME>NE	1.96578e-06	9.38522e-06	2.9205e-07	AT1G72330	-	alanine aminotransferase 2	gi|672108095|ref|XP_008783332.1|	77.0	GO:0030170,GO:0009058,GO:0016829,GO:0006520
PSME_00001930-RA;PSME_00001931-RA	PREDICTED: alanine aminotransferase 2	2.29296e+07	2.45693e+07	2.45288e+07	1.95609e+07	1.93091e+07	1.51238e+07	1.52556e+07	3.09108e+07	3.09906e+07	2.38234e+07	2.12239e+07	2.05395e+07	1.98568e+07	2.15804e+07	1.93408e+07	2.20476e+07	2.59674e+07	1.73498e+07	1.99348e+07	1.97341e+07	1.87247e+07	2.42426e+07	1.91705e+07	1.26458	ME>NE	0.00225439	0.00301728	-	-	-	-	-	-	-
PSME_00001960-RA	PREDICTED: CTP synthase-like isoform X2	1.33199e+07	1.27435e+07	1.29071e+07	1.16047e+07	1.55869e+07	1.34675e+07	1.41884e+07	1.04029e+07	1.46217e+07	1.86434e+07	2.08154e+07	1.89682e+07	1.68307e+07	1.53362e+07	1.38725e+07	1.15235e+07	1.32252e+07	2.01154e+07	1.536e+07	1.57096e+07	1.67963e+07	1.29557e+07	1.69529e+07	0.76422	ME<NE	-	0.00269273	0.0292562	-	-	-	-	-	-
PSME_00001971-RA;PSME_00006879-RA	H(\+)-transporting atpase plant/fungi plasma membrane type, putative	904194	1.07899e+06	839877	870647	2.07171e+06	1.06039e+06	1.88823e+06	2.08912e+06	1.71166e+06	2.89632e+06	2.88891e+06	2.79346e+06	2.98766e+06	825162	837568	708210	675189	559224	731355	556505	1.01139e+06	1.05406e+06	1.76774e+06	0.596276	ME<NE	0.00397242	-	-	-	-	-	-	-	-
PSME_00002003-RA	PREDICTED: soluble inorganic pyrophosphatase 6, chloroplastic-like	1.59915e+07	1.79812e+07	1.61079e+07	1.24083e+07	1.19085e+07	1.36823e+07	1.18665e+07	1.16127e+07	1.06571e+07	1.22483e+07	1.48862e+07	1.39591e+07	1.64213e+07	1.2925e+07	1.13453e+07	7.87892e+06	1.03639e+07	1.03861e+07	9.51479e+06	1.00778e+07	1.30797e+07	1.27272e+07	1.25482e+07	1.01426	ME>NE	-	-	-	-	-	-	-	-	-
PSME_00002014-RA	PREDICTED: ABC transporter D family member 1	242386	361033	194265	212825	1.88776e+06	2.68398e+06	599193	478533	809004	243339	4.08705e+06	2.42645e+06	1.85178e+06	3.57813e+06	2.25213e+06	3.00556e+06	1.6246e+06	6.91486e+06	1.45103e+07	1.25363e+07	1.06424e+07	1.27585e+06	5.30759e+06	0.240381	ME<NE	0.00512299	-	0.0146177	-	-	-	-	-	-
PSME_00002020-RA;PSME_00002018-RA	PREDICTED: serine carboxypeptidase-like 45	3.23396e+06	3.61826e+06	2.80189e+06	3.01416e+06	5.03092e+06	4.99333e+06	4.37367e+06	7.57335e+06	5.08266e+06	2.96337e+06	1.52134e+06	2.01671e+06	2.15099e+06	4.48762e+06	3.82576e+06	3.25259e+06	3.74085e+06	4.39167e+06	5.01432e+06	4.66653e+06	4.34367e+06	4.06311e+06	3.76968e+06	1.07784	ME>NE	0.00910068	1.20123e-05	-	-	-	-	-	-	-
PSME_00002021-RA;PSME_00002960-RA;PSME_00007518-RA;PSME_00010894-RA;PSME_00011195-RA;PSME_00013296-RA;PSME_00013927-RA;PSME_00016906-RA;PSME_00017696-RA;PSME_00017771-RA;PSME_00020422-RA;PSME_00020462-RA;PSME_00027642-RA;PSME_00028036-RA;PSME_00029437-RA;PSME_00029476-RA;PSME_00033417-RA;PSME_00037767-RA;PSME_00040344-RA;PSME_00040810-RA;PSME_00046303-RA	PREDICTED: serine carboxypeptidase-like 45	8.3272e+06	5.7335e+06	6.51094e+06	6.62154e+06	2.56119e+06	2.64104e+06	1.9752e+06	4.16466e+07	4.51854e+07	1.71266e+06	2.71441e+06	2.42644e+06	1.96206e+06	1.50955e+07	1.29918e+07	1.28077e+07	1.49857e+07	1.64806e+06	1.37705e+06	1.80907e+06	1.29698e+06	1.69906e+07	2.01129e+06	8.44762	ME>NE	1.06894e-06	4.48337e-11	1.79252e-10	AT1G28110	SCPL45	serine carboxypeptidase-like 45	gi|719978521|ref|XP_010249188.1|	64.2	GO:0004185,GO:0006508
PSME_00002038-RA;PSME_00048965-RA	PREDICTED: protein disulfide-isomerase	4.91181e+07	4.96692e+07	5.3104e+07	3.96301e+07	7.52127e+07	8.80087e+07	8.53132e+07	8.23067e+07	9.9454e+07	8.2517e+07	1.02511e+08	9.69452e+07	8.8512e+07	5.55334e+07	4.47564e+07	4.5969e+07	4.76051e+07	6.66008e+07	6.68934e+07	6.29374e+07	7.14695e+07	5.67146e+07	8.06291e+07	0.703401	ME<NE	1.66092e-05	-	0.0016178	-	-	-	-	-	-
PSME_00002055-RA	PREDICTED: pyruvate dehydrogenase E1 component subunit beta-2, mitochondrial	3.92795e+07	3.66069e+07	4.13048e+07	3.82445e+07	5.24068e+07	6.07586e+07	5.10231e+07	4.2344e+07	4.3484e+07	4.07558e+07	5.09182e+07	4.98209e+07	5.12059e+07	2.92436e+07	2.89643e+07	3.19586e+07	3.30474e+07	2.98396e+07	3.14489e+07	3.39957e+07	3.09568e+07	3.64477e+07	4.39209e+07	0.829849	ME<NE	0.000250987	-	-	-	-	-	-	-	-
PSME_00002058-RA	PREDICTED: UTP--glucose-1-phosphate uridylyltransferase-like	4.25828e+07	4.28984e+07	4.36777e+07	3.57377e+07	4.33603e+07	4.68705e+07	5.06079e+07	6.52938e+07	6.76673e+07	5.68455e+07	6.1944e+07	6.2035e+07	5.78444e+07	6.04841e+07	5.24861e+07	5.77134e+07	5.86247e+07	5.08455e+07	5.36639e+07	4.76151e+07	5.01685e+07	5.27166e+07	5.2891e+07	0.996703	ME<NE	-	-	-	-	-	-	-	-	-
PSME_00002059-RA	PREDICTED: cysteine desulfurase 1, mitochondrial	98896.5	533161	200742	237534	345660	68568	287347	414381	319349	517999	466169	347612	395850	646044	553900	763118	406255	788575	755208	733025	788900	417338	499538	0.835449	ME<NE	-	-	-	-	-	-	-	-	-
PSME_00002064-RA	PREDICTED: small nuclear ribonucleoprotein Sm D1-like	3.91297e+06	3.42613e+06	3.86658e+06	4.31839e+06	3.00865e+06	2.5875e+06	2.25888e+06	3.55786e+06	4.98517e+06	4.21424e+06	2.80179e+06	3.74011e+06	3.67654e+06	3.99283e+06	4.288e+06	3.32444e+06	3.42629e+06	2.84565e+06	3.14448e+06	2.8589e+06	3.5399e+06	3.90987e+06	3.15242e+06	1.24027	ME>NE	0.00424779	-	-	-	-	-	-	-	-
PSME_00002089-RA	PREDICTED: heat shock protein 83-like	1.04284e+07	1.07432e+07	9.7908e+06	9.10295e+06	3.44181e+07	3.30676e+07	4.0306e+07	4.49091e+06	3.75949e+06	1.06085e+07	1.13097e+07	9.49947e+06	1.10043e+07	6.81867e+06	5.21328e+06	4.54863e+06	4.18541e+06	2.07428e+07	1.58109e+07	1.64641e+07	1.96078e+07	6.90817e+06	2.02581e+07	0.341008	ME<NE	2.97504e-08	5.38726e-06	4.0131e-08	AT5G52640	HSP90	heat shock protein 83-like	gi|568845279|ref|XP_006476504.1|	90.6	GO:0005524,GO:0051082,GO:0006457,GO:0006950
PSME_00002098-RA	PREDICTED: DNA (cytosine-5)-methyltransferase 1-like isoform X1	1.67654e+06	1.74315e+06	1.66968e+06	1.54932e+06	1.23797e+06	1.27437e+06	1.44638e+06	1.151e+06	755393	601429	878389	655158	701230	1.34742e+06	1.25169e+06	1.10291e+06	722240	1.15298e+06	1.07376e+06	622323	981195	1.29693e+06	965926	1.34268	ME>NE	-	-	-	-	-	-	-	-	-
PSME_00002107-RA	PREDICTED: DNA replication licensing factor MCM3	8.40752e+06	7.24722e+06	6.65879e+06	8.75024e+06	2.95017e+06	3.30774e+06	4.4929e+06	6.36038e+06	4.72437e+06	8.5777e+06	4.66056e+06	4.49962e+06	7.26537e+06	6.68823e+06	7.66659e+06	7.15383e+06	5.55837e+06	6.26411e+06	4.44415e+06	3.89006e+06	6.37065e+06	6.92156e+06	5.15664e+06	1.34226	ME>NE	0.000652259	-	-	-	-	-	-	-	-
PSME_00002109-RA;PSME_00053455-RA	PREDICTED: ribose-phosphate pyrophosphokinase 4 isoform X1	7.95636e+06	7.10261e+06	7.77253e+06	7.23537e+06	5.10348e+06	4.90165e+06	4.74676e+06	5.40584e+06	4.83394e+06	6.20413e+06	6.09844e+06	6.15776e+06	6.38306e+06	5.96026e+06	6.61794e+06	5.81569e+06	6.65982e+06	6.78881e+06	6.93201e+06	6.68318e+06	7.79397e+06	6.53604e+06	6.16302e+06	1.06052	ME>NE	4.70256e-06	0.0158699	-	-	-	-	-	-	-
PSME_00002123-RA	PREDICTED: DNA damage-binding protein 1	2.95036e+06	3.05263e+06	2.90949e+06	2.65523e+06	2.8965e+06	3.58139e+06	3.46538e+06	3.65558e+06	2.97036e+06	3.87513e+06	3.35867e+06	3.14511e+06	3.58455e+06	2.04708e+06	1.97944e+06	2.0318e+06	2.36877e+06	2.39837e+06	1.83007e+06	2.33158e+06	2.78792e+06	2.66207e+06	3.02315e+06	0.880562	ME<NE	-	-	-	-	-	-	-	-	-
PSME_00002140-RA;PSME_00002139-RA;PSME_00003105-RA;PSME_00006554-RA;PSME_00007446-RA;PSME_00011257-RA;PSME_00011258-RA;PSME_00016866-RA;PSME_00020741-RA;PSME_00020885-RA;PSME_00020958-RA;PSME_00035578-RA;PSME_00036690-RA;PSME_00037945-RA;PSME_00037962-RA;PSME_00040446-RA;PSME_00045427-RA;PSME_00045600-RA;PSME_00046420-RA;PSME_00046927-RA;PSME_00047522-RA;PSME_00047916-RA;PSME_00048122-RA;PSME_000…	PREDICTED: actin	3.28218e+07	3.3497e+07	3.69878e+07	3.52135e+07	4.4091e+07	3.14772e+07	3.5385e+07	5.72792e+07	4.45656e+07	2.9794e+07	3.44637e+07	3.5034e+07	3.66713e+07	3.20598e+07	3.38903e+07	3.3074e+07	2.82344e+07	2.88881e+07	4.0388e+07	3.75188e+07	3.10102e+07	3.67623e+07	3.49747e+07	1.05111	ME>NE	-	0.00583959	-	-	-	-	-	-	-
PSME_00002158-RA	PREDICTED: DNA replication licensing factor MCM4	7.51134e+06	7.81659e+06	7.13961e+06	6.27583e+06	3.06583e+06	3.16043e+06	2.34274e+06	5.2664e+06	5.05318e+06	5.58145e+06	2.72774e+06	2.59615e+06	5.33424e+06	6.70405e+06	7.34381e+06	7.25325e+06	5.96913e+06	4.28342e+06	3.50099e+06	3.69558e+06	5.09524e+06	6.63332e+06	3.76216e+06	1.76317	ME>NE	0.000119571	-	0.0108589	-	-	-	-	-	-
PSME_00002205-RA	PREDICTED: asparagine--tRNA ligase, cytoplasmic 1-like	1.26565e+06	1.18952e+06	1.02528e+06	1.05626e+06	891146	853147	926651	762302	767089	698994	816633	740685	804749	427020	689945	592127	731048	458302	260292	688906	497688	850624	694290	1.22517	ME>NE	-	-	-	-	-	-	-	-	-
PSME_00002215-RA	PREDICTED: clathrin light chain 2	3.21813e+06	3.31086e+06	3.18935e+06	2.97816e+06	3.60743e+06	3.22202e+06	3.52741e+06	3.82875e+06	4.52908e+06	4.53829e+06	4.62567e+06	4.0014e+06	3.78537e+06	3.42367e+06	2.99294e+06	3.5161e+06	2.98736e+06	2.81561e+06	2.7193e+06	2.20661e+06	2.35946e+06	3.39744e+06	3.40078e+06	0.999018	ME<NE	-	-	0.00639086	-	-	-	-	-	-
PSME_00002216-RA;PSME_00021986-RA;PSME_00032355-RA;PSME_00040647-RA	PREDICTED: formin-like protein 5	2.24157e+07	3.11666e+07	2.93548e+07	2.14713e+07	2.02967e+07	1.79945e+07	1.80647e+07	2.89235e+07	2.59916e+07	2.69121e+07	1.80508e+07	1.93992e+07	2.19935e+07	2.26432e+07	2.50517e+07	2.62166e+07	1.98465e+07	1.88034e+07	1.95604e+07	1.6312e+07	1.50232e+07	2.53082e+07	1.931e+07	1.31062	ME>NE	0.0192623	-	0.0234831	-	-	-	-	-	-
PSME_00002229-RA	PREDICTED: 60S ribosomal protein L13a-4	3.84629e+07	3.38965e+07	3.67175e+07	4.158e+07	2.97076e+07	2.57117e+07	2.79189e+07	4.30765e+07	3.77505e+07	3.8749e+07	3.27851e+07	3.21923e+07	3.43295e+07	4.32461e+07	5.98396e+07	5.03083e+07	4.69007e+07	3.24291e+07	3.14432e+07	3.51043e+07	3.89957e+07	4.31778e+07	3.26697e+07	1.32165	ME>NE	0.00367037	-	0.000661676	-	-	-	-	-	-
PSME_00002235-RA	PREDICTED: RNA-binding protein Nova-1 isoform X2	3.14201e+07	3.01746e+07	3.02013e+07	2.85285e+07	2.09697e+07	1.81905e+07	2.05147e+07	3.52483e+07	3.37549e+07	1.99708e+07	2.37538e+07	2.15708e+07	2.34105e+07	3.00042e+07	3.30282e+07	2.83564e+07	3.40137e+07	2.60607e+07	2.13103e+07	2.65829e+07	2.86628e+07	3.1473e+07	2.2818e+07	1.37931	ME>NE	9.10134e-05	0.000250886	0.0167651	AT5G04430	BTR1L	RNA-binding protein Nova-1 isoform X2	gi|769813594|ref|XP_011622887.1|	55.7	GO:0003723,GO:0003723,GO:0003723
PSME_00002246-RA	PREDICTED: reticuline oxidase	380272	67359.8	320088	222741	53204.9	43073.3	53352.5	509073	1.55658e+06	190755	39485.7	340789	221882	2.00906e+06	1.21051e+06	2.00298e+06	1.74809e+06	2.08094e+06	5.01749e+06	1.6664e+06	3.72342e+06	1.00268e+06	1.22098e+06	0.821205	ME<NE	0.0142068	0.0118965	-	-	-	-	-	-	-
PSME_00002272-RA	PREDICTED: hexokinase-1-like isoform X2	8.76638e+06	7.45452e+06	8.36195e+06	6.55144e+06	1.67249e+07	2.21492e+07	1.44989e+07	9.61953e+06	2.03953e+07	1.22423e+07	8.59471e+07	9.9055e+07	5.45085e+07	2.99753e+07	2.56038e+07	1.93354e+07	2.92028e+07	3.24108e+07	9.21765e+07	7.83575e+07	5.34627e+07	1.65266e+07	5.10485e+07	0.323744	ME<NE	-	0.0235851	-	-	-	-	-	-	-
PSME_00002291-RA	PREDICTED: 60S ribosomal protein L27a-3	3.40902e+07	3.08585e+07	3.77633e+07	3.47806e+07	2.11688e+07	1.90222e+07	2.49535e+07	3.74944e+07	3.45762e+07	2.85423e+07	1.95783e+07	2.07564e+07	2.17932e+07	3.0315e+07	3.13545e+07	3.01355e+07	2.43103e+07	1.89839e+07	2.08532e+07	1.77798e+07	2.72363e+07	3.25679e+07	2.18789e+07	1.48855	ME>NE	0.00137715	0.00436106	0.0133221	AT1G70600	-	60S ribosomal protein L27a-3	gi|823255299|ref|XP_012460305.1|	88.6	-
PSME_00002297-RA	PREDICTED: enolase 1-like	2.47861e+06	2.23399e+06	2.26772e+06	2.32607e+06	1.58831e+06	990603	1.02765e+06	2.19024e+06	2.25831e+06	1.06352e+06	1.07687e+06	1.03759e+06	1.24869e+06	2.24654e+06	1.92652e+06	2.22024e+06	2.30265e+06	1.52617e+06	1.2737e+06	1.64118e+06	1.64594e+06	2.24509e+06	1.28366e+06	1.74898	ME>NE	1.34787e-05	6.66685e-05	0.00331003	AT2G36530	LOS2	enolase 1-like	gi|702253919|ref|XP_010068982.1|	69.6	-
PSME_00002336-RA	L-ascorbate peroxidase 2	5.83074e+06	7.26732e+06	5.5319e+06	6.09061e+06	1.52864e+07	1.38949e+07	1.69645e+07	3.71329e+06	3.11135e+06	1.23502e+07	1.60044e+07	1.41767e+07	1.35951e+07	6.19096e+06	6.92753e+06	4.808e+06	5.0242e+06	1.45233e+07	1.3953e+07	1.28175e+07	1.65742e+07	5.44959e+06	1.45582e+07	0.374331	ME<NE	7.12953e-07	4.62074e-08	5.44944e-07	AT1G07890	APX1	L-ascorbate peroxidase 2	gi|703072710|ref|XP_010089355.1|	75.6	GO:0004601,GO:0020037,GO:0006979,GO:0055114
PSME_00002345-RA	PREDICTED: aspartate aminotransferase, mitochondrial	4.60076e+07	4.50385e+07	5.01663e+07	4.20343e+07	6.14906e+07	4.89759e+07	4.93924e+07	5.04538e+07	5.17926e+07	5.3496e+07	5.36582e+07	5.30209e+07	4.43808e+07	3.95604e+07	3.95902e+07	4.22155e+07	3.94941e+07	4.84574e+07	5.72407e+07	5.23347e+07	4.65745e+07	4.46353e+07	5.17293e+07	0.862864	ME<NE	-	-	0.00607514	-	-	-	-	-	-
PSME_00002354-RA;PSME_00002352-RA	PREDICTED: ubiquitin carboxyl-terminal hydrolase 12 isoform X2	263249	263996	204606	214135	281026	204005	202185	667197	316478	199590	232705	208672	176431	231979	211793	202226	258215	203400	127104	130697	107083	283387	188445	1.50382	ME>NE	-	0.00155467	0.0126551	-	-	-	-	-	-
PSME_00002358-RA	PREDICTED: phosphoenolpyruvate carboxykinase	1.60625e+06	1.7813e+06	2.48367e+06	1.34246e+06	3.24277e+06	2.07612e+06	2.06929e+06	2.10878e+06	2.32591e+06	3.53403e+06	1.92923e+06	1.74093e+06	1.7935e+06	1.1393e+06	1.13229e+06	856296	2.51066e+06	3.65495e+06	5.02037e+06	5.60064e+06	3.82436e+06	1.72869e+06	3.13511e+06	0.551397	ME<NE	-	-	0.000163016	-	-	-	-	-	-
PSME_00002374-RA;PSME_00021406-RA	PREDICTED: heat shock 70 kDa protein 17	3.26831e+07	3.05067e+07	3.26794e+07	2.76461e+07	3.33962e+07	4.06744e+07	3.92543e+07	3.05245e+07	3.89746e+07	2.95317e+07	3.38383e+07	3.34884e+07	3.11898e+07	3.12014e+07	2.17644e+07	2.59858e+07	2.53505e+07	3.15241e+07	3.46807e+07	2.79223e+07	2.95868e+07	2.97317e+07	3.31897e+07	0.895809	ME<NE	-	-	-	-	-	-	-	-	-
PSME_00002381-RA;PSME_00009292-RA	PREDICTED: histone H1-like	2.91097e+06	2.87156e+06	2.7042e+06	4.43867e+06	2.70253e+06	1.22072e+06	1.20346e+06	1.8246e+06	1.92522e+06	2.00827e+06	1.07646e+06	1.46798e+06	1.52409e+06	1.53611e+06	2.48915e+06	1.60437e+06	1.70296e+06	2.02971e+06	2.7835e+06	2.70506e+06	1.99655e+06	2.40078e+06	1.88348e+06	1.27465	ME>NE	0.00533606	-	-	-	-	-	-	-	-
PSME_00002412-RA;PSME_00020184-RA;PSME_00024165-RA	PREDICTED: major allergen Pru ar 1	456043	258416	336062	263976	837849	1.38082e+06	886239	686577	434547	76006	1.55904e+06	1.48072e+06	710917	961493	759230	574401	581225	1.20784e+06	1.95317e+06	2.13415e+06	1.30145e+06	531197	1.22984e+06	0.431925	ME<NE	-	-	-	-	-	-	-	-	-
PSME_00002415-RA	PREDICTED: major pollen allergen Bet v 1-F/I	337440	501818	99926.7	256121	22001.3	7721.69	7908.69	20957.4	18550.6	10842.9	80422.6	74198.1	3732.44	126865	73332.2	130838	61072	180320	201826	51526.6	166108	162692	73328	2.21869	ME>NE	0.000316088	-	-	-	-	-	-	-	-
PSME_00002417-RA	PREDICTED: major pollen allergen Bet v 1-D/H-like	19950.3	25442	49296.9	0	18002.9	70623.2	71505.6	13716.5	76940.4	63944.9	152262	87318.4	38920.1	81646.7	92824.1	22827.5	29179.4	850333	690123	275780	704778	41182.4	274872	0.149824	ME<NE	-	-	-	-	-	-	-	-	-
PSME_00002423-RA	PREDICTED: ribosome-recycling factor, chloroplastic isoform X1	3.86511e+06	3.59665e+06	3.78983e+06	3.96966e+06	2.20874e+06	1.04887e+06	1.28294e+06	3.35091e+06	3.20448e+06	3.34953e+06	1.98322e+06	2.03318e+06	2.52917e+06	3.47905e+06	4.16783e+06	3.83338e+06	3.40919e+06	2.58298e+06	2.33178e+06	2.86518e+06	2.87756e+06	3.66661e+06	2.2812e+06	1.60732	ME>NE	1.90384e-05	-	0.0457461	-	-	-	-	-	-
PSME_00002432-RA	PREDICTED: ATPase family AAA domain-containing protein 3-like	8.16769e+06	7.20293e+06	6.93176e+06	7.08295e+06	6.9408e+06	5.69895e+06	6.95827e+06	6.2123e+06	5.95384e+06	5.11854e+06	5.81028e+06	4.54251e+06	5.54501e+06	3.91857e+06	3.37078e+06	3.46758e+06	3.41244e+06	3.60398e+06	3.55155e+06	4.75497e+06	3.56508e+06	5.57208e+06	5.09909e+06	1.09276	ME>NE	-	-	-	-	-	-	-	-	-
PSME_00002442-RA;PSME_00011975-RA;PSME_00012963-RA;PSME_00022833-RA;PSME_00034117-RA;PSME_00035445-RA;PSME_00038640-RA;PSME_00045545-RA;PSME_00046696-RA;PSME_00055083-RA	PREDICTED: dolichyl-diphosphooligosaccharide--protein glycosyltransferase 48 kDa subunit	3.87361e+07	3.58532e+07	3.99366e+07	3.69462e+07	3.99791e+07	4.15555e+07	4.34485e+07	3.91086e+07	4.84841e+07	4.07751e+07	3.80672e+07	4.19613e+07	3.60337e+07	4.11034e+07	3.71267e+07	3.72555e+07	3.78254e+07	4.25041e+07	4.37696e+07	3.25923e+07	3.67512e+07	3.92376e+07	3.9767e+07	0.986686	ME<NE	-	-	-	-	-	-	-	-	-
PSME_00002449-RA	PREDICTED: 60S ribosomal protein L7-2	4.77409e+06	4.44913e+06	4.60068e+06	4.37116e+06	4.30713e+06	3.2706e+06	3.9777e+06	4.95092e+06	5.02794e+06	5.38873e+06	4.49519e+06	4.35484e+06	4.36166e+06	5.69171e+06	6.62072e+06	5.69749e+06	5.42502e+06	5.01339e+06	4.09576e+06	4.35397e+06	4.57701e+06	5.16089e+06	4.38145e+06	1.17789	ME>NE	-	-	0.00480847	-	-	-	-	-	-
PSME_00002450-RA	PREDICTED: heterogeneous nuclear ribonucleoprotein 1	3.5525e+07	3.11634e+07	3.56702e+07	3.32668e+07	1.6854e+07	1.66386e+07	1.52537e+07	2.91058e+07	3.42535e+07	2.97166e+07	1.83336e+07	2.33221e+07	2.84111e+07	3.1845e+07	3.32245e+07	2.96913e+07	2.80051e+07	1.76138e+07	2.05017e+07	1.73132e+07	1.68794e+07	3.2175e+07	2.00762e+07	1.60265	ME>NE	4.79532e-06	-	0.000116815	-	-	-	-	-	-
PSME_00002465-RA	PREDICTED: acetylornithine deacetylase-like	2.24645e+06	2.06208e+06	2.10436e+06	2.11187e+06	5.21427e+06	4.07445e+06	3.77365e+06	2.23826e+06	3.03055e+06	2.02533e+06	2.0662e+06	2.48667e+06	2.47922e+06	2.20625e+06	1.87693e+06	2.01983e+06	2.50299e+06	2.64424e+06	4.10368e+06	3.22778e+06	2.77937e+06	2.23996e+06	3.17044e+06	0.706512	ME<NE	3.73213e-05	-	0.00514834	-	-	-	-	-	-
PSME_00002466-RA	PREDICTED: acetylornithine deacetylase-like	2.43857e+06	2.85355e+06	2.4927e+06	2.00389e+06	2.92908e+06	2.76136e+06	2.41434e+06	3.82925e+06	4.27771e+06	3.40207e+06	3.257e+06	3.15909e+06	2.98438e+06	2.72688e+06	2.3356e+06	2.29947e+06	2.75784e+06	2.92843e+06	2.91417e+06	2.99546e+06	3.05069e+06	2.80155e+06	2.98146e+06	0.939656	ME<NE	-	0.0333679	-	-	-	-	-	-	-
PSME_00002468-RA	PREDICTED: ubiquitin domain-containing protein DSK2a-like	2.46671e+06	1.8746e+06	2.1562e+06	1.82441e+06	1.28474e+06	2.70984e+06	1.52064e+06	1.86954e+06	3.60637e+06	3.2733e+06	2.88726e+06	3.71052e+06	2.47504e+06	2.31045e+06	1.71461e+06	1.99869e+06	1.46167e+06	2.23335e+06	3.93438e+06	1.73456e+06	2.29912e+06	2.12833e+06	2.55116e+06	0.834258	ME<NE	-	-	-	-	-	-	-	-	-
PSME_00002484-RA	pyrophosphate-dependent phosphofructokinase alpha subunit family protein	7.95689e+06	8.00762e+06	9.64101e+06	8.61602e+06	1.3145e+07	1.13908e+07	1.31458e+07	1.28172e+07	1.29883e+07	1.30403e+07	1.86741e+07	1.93378e+07	1.69139e+07	1.13418e+07	1.13689e+07	1.30813e+07	1.15978e+07	9.18557e+06	1.05585e+07	1.2134e+07	9.36288e+06	1.07417e+07	1.33535e+07	0.804409	ME<NE	0.00154267	0.0444545	-	-	-	-	-	-	-
PSME_00002506-RA;PSME_00010366-RA;PSME_00011794-RA	PREDICTED: intracellular hyaluronan-binding protein 4 isoform X1	5.84498e+06	7.16448e+06	5.80323e+06	4.9974e+06	7.33041e+06	7.29043e+06	7.76513e+06	6.27516e+06	4.89415e+06	6.23305e+06	5.39444e+06	5.04309e+06	5.7725e+06	7.8281e+06	8.08715e+06	6.72371e+06	5.96578e+06	6.18269e+06	7.6155e+06	7.03645e+06	6.198e+06	6.35841e+06	6.53288e+06	0.973294	ME<NE	0.0411212	-	-	-	-	-	-	-	-
PSME_00002523-RA	PREDICTED: V-type proton ATPase subunit a3	9.28747e+06	7.82548e+06	8.04881e+06	8.18313e+06	2.99338e+06	2.36803e+06	2.44818e+06	1.2294e+07	1.18896e+07	5.46214e+06	4.85859e+06	4.91772e+06	4.92188e+06	8.39693e+06	6.70547e+06	9.29315e+06	8.01813e+06	5.50329e+06	5.02049e+06	5.30427e+06	5.2316e+06	8.99422e+06	4.45723e+06	2.01789	ME>NE	2.70188e-09	3.42394e-07	9.57219e-05	AT4G39080	VHA-A3	V-type proton ATPase subunit a3	gi|586648199|ref|XP_006828785.1|	79.5	GO:0015078,GO:0015991,GO:0033179
PSME_00002525-RA	PREDICTED: aldehyde dehydrogenase family 2 member B7, mitochondrial-like	386602	457728	190426	203261	1.72677e+06	1.23058e+06	1.37959e+06	341859	603455	795504	1.07726e+06	672710	1.02134e+06	574516	560330	333581	1.54952e+06	3.4181e+06	3.89083e+06	7.18803e+06	6.09793e+06	520128	2.59079e+06	0.200761	ME<NE	0.000241352	-	2.07148e-05	-	-	-	-	-	-
PSME_00002552-RA	PREDICTED: universal stress protein A-like protein	2.57804e+06	2.60909e+06	3.15073e+06	3.02437e+06	3.57999e+06	3.06156e+06	2.88038e+06	1.8973e+06	1.85817e+06	4.41439e+06	3.10415e+06	2.97368e+06	3.4781e+06	1.65871e+06	2.01225e+06	1.53242e+06	1.73674e+06	2.65773e+06	2.23283e+06	2.84275e+06	2.50387e+06	2.20578e+06	3.06631e+06	0.71936	ME<NE	-	0.000217203	0.00163114	-	-	-	-	-	-
PSME_00002559-RA;PSME_00028489-RA;PSME_00043637-RA;PSME_00050832-RA	PREDICTED: heat shock protein 83	7.03353e+07	6.44253e+07	7.32279e+07	6.18931e+07	6.7063e+07	7.06287e+07	6.97698e+07	5.91997e+07	6.45276e+07	6.04432e+07	5.88331e+07	5.73157e+07	5.86955e+07	5.23937e+07	5.19872e+07	5.4425e+07	5.63353e+07	5.56483e+07	5.22864e+07	5.33563e+07	5.69805e+07	6.0875e+07	6.00928e+07	1.01302	ME>NE	-	-	-	-	-	-	-	-	-
PSME_00002566-RA	PREDICTED: dihydrolipoyllysine-residue acetyltransferase component 4 of pyruvate dehydrogenase complex, chloroplastic	9.60823e+06	8.40531e+06	9.32372e+06	8.42334e+06	4.76616e+06	5.92083e+06	5.70284e+06	7.28277e+06	5.68228e+06	3.14651e+06	2.85326e+06	4.33723e+06	3.25919e+06	6.08183e+06	4.15731e+06	5.99712e+06	4.52248e+06	1.92022e+06	1.95045e+06	2.07123e+06	1.8306e+06	6.94844e+06	3.43259e+06	2.02425	ME>NE	0.000804163	0.000347107	1.07737e-06	AT3G25860	LTA2	dihydrolipoyllysine-residue acetyltransferase component 4 of pyruvate dehydrogenase complex, chloroplastic	gi|225423947|ref|XP_002282287.1|	69.4	GO:0016746,GO:0008152,GO:0016746,GO:0008152
PSME_00002570-RA	PREDICTED: transcription factor BTF3 homolog 4	3.76617e+06	3.33592e+06	3.84197e+06	4.10049e+06	3.5966e+06	3.33115e+06	3.44416e+06	3.63694e+06	4.1421e+06	3.87762e+06	3.07118e+06	3.61428e+06	3.53754e+06	5.29095e+06	6.2155e+06	4.98494e+06	5.68969e+06	3.41524e+06	3.36119e+06	3.59509e+06	4.04669e+06	4.50047e+06	3.53552e+06	1.27293	ME>NE	-	-	6.88258e-05	-	-	-	-	-	-
PSME_00002579-RA	PREDICTED: protein transport protein sec24	1.5794e+06	1.57298e+06	1.77804e+06	1.7012e+06	612394	692028	446520	1.73914e+06	3.34764e+06	855557	740489	715607	926314	1.95835e+06	1.78252e+06	2.38113e+06	2.21291e+06	1.17541e+06	973919	697127	357257	2.00533e+06	744783	2.6925	ME>NE	0.000416377	0.00132289	0.000395856	AT2G27460	ERMO2	protein transport protein sec24	gi|731349454|ref|XP_010685999.1|	75.9	GO:0006886,GO:0006888,GO:0030127
PSME_00002622-RA;PSME_00002193-RA;PSME_00036347-RA	PREDICTED: dnaJ homolog subfamily B member 4-like	1.26063e+06	901552	1.11339e+06	1.06814e+06	891413	819025	927057	1.6832e+06	1.43131e+06	843717	971367	1.27955e+06	1.12044e+06	1.18683e+06	1.35485e+06	1.13917e+06	950385	751540	570316	571095	409619	1.20895e+06	832285	1.45256	ME>NE	-	0.031733	0.000119006	-	-	-	-	-	-
PSME_00002631-RA;PSME_00021923-RA;PSME_00024597-RA	PREDICTED: E3 ubiquitin-protein ligase UPL3-like	778437	461468	501749	582902	618934	568207	776991	568906	461570	192303	905010	438943	673976	319062	257135	214175	236932	324623	267675	479640	417176	438234	514862	0.851168	ME<NE	-	-	-	-	-	-	-	-	-
PSME_00002671-RA;PSME_00002670-RA;PSME_00022599-RA	PREDICTED: 60S ribosomal protein L23a-like	7.32252e+07	7.12227e+07	7.28676e+07	6.904e+07	7.08807e+07	7.64087e+07	7.92179e+07	6.85477e+07	6.07271e+07	5.53861e+07	6.4379e+07	6.48281e+07	6.29341e+07	7.3953e+07	9.2492e+07	8.00352e+07	8.71858e+07	5.13475e+07	5.2305e+07	6.53711e+07	6.56475e+07	7.49296e+07	6.44278e+07	1.163	ME>NE	-	-	0.000423855	-	-	-	-	-	-
PSME_00002681-RA	PREDICTED: hydroquinone glucosyltransferase-like	3.65705e+06	4.10931e+06	4.47352e+06	4.19999e+06	6.75284e+06	6.98245e+06	7.38262e+06	2.47997e+06	3.44781e+06	3.99418e+06	6.2866e+06	7.93943e+06	4.56973e+06	3.88068e+06	3.57078e+06	4.09372e+06	6.03127e+06	7.05249e+06	5.42478e+06	5.43454e+06	5.46234e+06	3.99441e+06	6.11654e+06	0.65305	ME<NE	0.00460456	0.00546627	-	-	-	-	-	-	-
PSME_00002687-RA;PSME_00013838-RA	PREDICTED: L-ascorbate oxidase homolog	5.10343e+06	6.32112e+06	6.10711e+06	5.79363e+06	2.20772e+07	2.42228e+07	1.96977e+07	1.05461e+07	1.60225e+07	1.17468e+07	1.02113e+07	9.7428e+06	1.10284e+07	6.32308e+06	5.042e+06	6.40908e+06	6.98535e+06	7.13796e+06	4.87614e+06	6.63576e+06	5.96576e+06	7.46534e+06	1.21221e+07	0.615847	ME<NE	3.75797e-08	-	-	-	-	-	-	-	-
PSME_00002692-RA;PSME_00002688-RA	PREDICTED: L-ascorbate oxidase homolog	2.94714e+07	2.73798e+07	3.27467e+07	2.38081e+07	3.61953e+07	3.6494e+07	3.9898e+07	2.99106e+07	3.50408e+07	2.91104e+07	2.64764e+07	3.19459e+07	3.02337e+07	3.68805e+07	2.25546e+07	2.8897e+07	3.127e+07	3.06272e+07	2.58991e+07	2.72415e+07	2.90421e+07	2.97959e+07	3.11967e+07	0.9551	ME<NE	0.0179296	-	-	-	-	-	-	-	-
PSME_00002710-RA	PREDICTED: aldehyde dehydrogenase family 2 member C4 isoform X1	1.64617e+06	1.41518e+06	1.49427e+06	1.50307e+06	1.24638e+06	1.14826e+06	1.31668e+06	2.2234e+06	2.53194e+06	1.33048e+06	1.34218e+06	1.2002e+06	1.28648e+06	1.81923e+06	1.90711e+06	1.76449e+06	2.21089e+06	1.39924e+06	2.57081e+06	1.91457e+06	2.41879e+06	1.85158e+06	1.56128e+06	1.18594	ME>NE	-	0.000635164	-	-	-	-	-	-	-
PSME_00002746-RA	PREDICTED: DEAD-box ATP-dependent RNA helicase 38-like	1.85999e+06	1.30204e+06	1.44339e+06	1.51995e+06	1.27066e+06	1.00906e+06	1.22316e+06	1.56744e+06	1.58398e+06	1.36686e+06	1.32558e+06	1.4754e+06	1.31496e+06	1.65839e+06	1.55308e+06	1.67241e+06	1.59719e+06	1.44496e+06	1.31683e+06	1.39672e+06	1.06004e+06	1.57579e+06	1.29129e+06	1.22032	ME>NE	0.0119723	-	0.0269237	-	-	-	-	-	-
PSME_00002763-RA	PREDICTED: ras-related protein Rab7-like	242242	231874	351217	227583	282449	214101	271732	168127	151025	165625	107736	327751	197774	110966	207458	204648	155118	281975	304769	147177	130596	205026	221062	0.927457	ME<NE	-	-	-	-	-	-	-	-	-
PSME_00002768-RA;PSME_00014817-RA	PREDICTED: 5-methyltetrahydropteroyltriglutamate--homocysteine methyltransferase 1	2.82784e+06	2.4676e+06	2.06555e+06	3.27955e+06	1.98312e+06	1.94037e+06	2.42497e+06	2.57829e+06	1.69467e+06	970981	3.19952e+06	1.71828e+06	1.79129e+06	2.31168e+06	2.46717e+06	2.41058e+06	1.74448e+06	2.10801e+06	2.61131e+06	2.21098e+06	2.02446e+06	2.38474e+06	2.08939e+06	1.14136	ME>NE	-	-	-	-	-	-	-	-	-
PSME_00002859-RA;PSME_00018051-RA	PREDICTED: elongation factor Ts, mitochondrial	1.34743e+06	1.35307e+06	1.37717e+06	1.27188e+06	1.37637e+06	990875	1.12309e+06	2.62078e+06	2.143e+06	1.48265e+06	1.59187e+06	1.55271e+06	1.66488e+06	2.65768e+06	2.30248e+06	2.64518e+06	2.96002e+06	2.61596e+06	2.75781e+06	3.51068e+06	2.98703e+06	2.06787e+06	1.96854e+06	1.05046	ME>NE	-	0.00214068	-	-	-	-	-	-	-
PSME_00002971-RA;PSME_00021285-RA;PSME_00025397-RA;PSME_00034856-RA;PSME_00038305-RA;PSME_00046366-RA;PSME_00047958-RA;PSME_00049030-RA	PREDICTED: lysine--tRNA ligase-like isoform X1	1.73894e+07	1.71208e+07	1.80242e+07	1.91894e+07	1.2064e+07	1.02633e+07	1.22391e+07	1.29655e+07	1.48618e+07	1.30932e+07	1.32645e+07	1.25499e+07	1.25391e+07	1.61912e+07	1.40214e+07	1.66986e+07	1.61508e+07	1.60223e+07	1.25218e+07	1.39491e+07	1.27072e+07	1.62613e+07	1.28376e+07	1.2667	ME>NE	3.03151e-05	-	-	-	-	-	-	-	-
PSME_00002972-RA	PREDICTED: plasma membrane-associated cation-binding protein 1	917650	1.42113e+06	1.21393e+06	805873	103573	22987	35555.7	1.78816e+06	30987.4	6261.84	24252.7	32093.1	10626.6	587341	1.0138e+06	942819	543256	144087	110661	280762	111743	926495	80236.6	11.547	ME>NE	0.000525842	0.00637243	0.0392608	AT4G20260	PCAP1	plasma membrane-associated cation-binding protein 1	gi|702315563|ref|XP_010051797.1|	36.5	GO:0051716,GO:0046658
PSME_00002982-RA	Uncharacterized protein L484_022390	1.17755e+06	1.15428e+06	1.12427e+06	1.28839e+06	1.33053e+06	1.44084e+06	1.14085e+06	1.02593e+06	993905	1.10997e+06	868699	355617	301423	1.25865e+06	1.08692e+06	1.13211e+06	982378	857594	818885	687469	743812	1.12244e+06	877791	1.27871	ME>NE	-	-	-	-	-	-	-	-	-
PSME_00002992-RA;PSME_00002993-RA;PSME_00002994-RA;PSME_00040635-RA	PREDICTED: eukaryotic translation initiation factor 2 subunit beta isoform X1	3.67324e+06	2.8053e+06	3.36349e+06	3.02574e+06	1.41226e+06	1.27141e+06	1.32167e+06	3.00936e+06	3.13358e+06	388791	1.95623e+06	1.9566e+06	2.15457e+06	3.56391e+06	4.45003e+06	4.03156e+06	2.94651e+06	2.25106e+06	1.92372e+06	2.1495e+06	2.50776e+06	3.40027e+06	1.75396e+06	1.93862	ME>NE	0.0134214	0.0430821	-	-	-	-	-	-	-
PSME_00002997-RA	PREDICTED: mRNA-capping enzyme	0	0	0	0	53.9961	0	0	32493	77218.6	19030.7	0	0	0	0	0	24139	39770.4	13014.9	0	3496.89	10097.4	17362.1	4153.98	4.17962	ME>NE	-	-	-	-	-	-	-	-	-
PSME_00003012-RA;PSME_00019468-RA;PSME_00023720-RA;PSME_00023991-RA;PSME_00027598-RA;PSME_00031145-RA	PREDICTED: ABC transporter C family member 2	2.29727e+07	1.96372e+07	2.3979e+07	1.99299e+07	1.86399e+07	1.91507e+07	2.10909e+07	1.2287e+07	1.45564e+07	1.03999e+07	1.19984e+07	1.10252e+07	9.96735e+06	1.20584e+07	8.84383e+06	1.18637e+07	1.05285e+07	1.10475e+07	1.41029e+07	9.82417e+06	1.07538e+07	1.56657e+07	1.34546e+07	1.16433	ME>NE	-	-	-	-	-	-	-	-	-
PSME_00003032-RA	PREDICTED: acyl-coenzyme A oxidase 3, peroxisomal-like isoform X1	803624	769958	931043	919942	1.22043e+06	824262	948400	1.26542e+06	1.12849e+06	409911	687306	585604	449683	930500	520590	859021	989330	808005	1.62834e+06	1.03906e+06	801595	911792	854781	1.0667	ME>NE	-	0.00306657	-	-	-	-	-	-	-
PSME_00003033-RA	PREDICTED: acyl-coenzyme A oxidase 3, peroxisomal-like isoform X1	48021	53874.6	42589.8	19848.4	132597	79812.7	13011.6	22921.4	25217.5	17498.2	9004.25	25071.4	2245.59	41508.4	13157.5	34317.1	46795.1	190468	364934	351472	150243	34825.1	121487	0.286657	ME<NE	-	-	0.00299983	-	-	-	-	-	-
PSME_00003058-RA	PREDICTED: serine/threonine-protein phosphatase 4 regulatory subunit 3-like isoform X1	641387	665973	466435	698286	571065	611499	605728	204078	102214	202961	109971	183828	142822	136427	176254	118903	120650	165892	170252	155263	200473	333061	283614	1.17434	ME>NE	-	-	-	-	-	-	-	-	-
PSME_00003063-RA	PREDICTED: transcription elongation factor SPT6	555987	396011	548362	585178	284507	281573	312329	252643	283110	479871	324855	261047	283002	393554	352608	344092	386461	418094	314913	275850	254141	409801	317289	1.29157	ME>NE	0.00176003	-	-	-	-	-	-	-	-
PSME_00003087-RA	Os12g0623900	7.90182e+07	7.71609e+07	7.99184e+07	7.49528e+07	4.61144e+07	5.08261e+07	5.03596e+07	7.56329e+07	6.78955e+07	2.61286e+07	4.48992e+07	3.6781e+07	4.0541e+07	5.67549e+07	4.8291e+07	5.90842e+07	5.5539e+07	3.65426e+07	3.54556e+07	3.42984e+07	3.81083e+07	6.74248e+07	4.0005e+07	1.68541	ME>NE	0.000431404	6.28862e-05	0.000784509	AT5G17920	ATMS1	Os12g0623900	gi|115489652|ref|NP_001067313.1|	77.0	GO:0003871,GO:0008270,GO:0009086,GO:0003871,GO:0008270,GO:0008652
PSME_00003124-RA	PREDICTED: UDP-glucose:glycoprotein glucosyltransferase	9.87259e+06	9.03988e+06	8.38172e+06	8.41786e+06	6.35425e+06	7.07208e+06	7.21041e+06	9.71814e+06	8.50107e+06	4.62445e+06	5.74171e+06	4.50152e+06	5.12716e+06	7.76902e+06	6.06276e+06	7.96724e+06	7.34237e+06	6.39597e+06	5.85881e+06	5.96532e+06	5.59679e+06	8.30727e+06	5.85895e+06	1.41788	ME>NE	0.00714903	2.72846e-05	0.0285773	AT1G71220	EBS1	UDP-glucose:glycoprotein glucosyltransferase	gi|743779826|ref|XP_010920353.1|	65.9	GO:0016757,GO:0003980,GO:0006486
PSME_00003126-RA	PREDICTED: UDP-glucose:glycoprotein glucosyltransferase-like	2.26649e+06	1.49247e+06	1.25701e+06	1.45917e+06	1.33658e+06	1.47419e+06	1.91612e+06	2.83748e+06	1.37092e+06	846296	908615	880350	1.12345e+06	1.71103e+06	1.13375e+06	1.34962e+06	1.45713e+06	1.16774e+06	891243	916771	1.07641e+06	1.63351e+06	1.1398e+06	1.43316	ME>NE	-	0.00318284	-	-	-	-	-	-	-
PSME_00003130-RA;PSME_00032401-RA	PREDICTED: stem-specific protein TSJT1-like	2.99837e+06	3.29602e+06	3.2524e+06	2.75314e+06	2.14136e+06	1.40851e+06	1.72872e+06	4.82421e+06	5.06145e+06	6.80281e+06	3.74855e+06	3.44306e+06	3.81255e+06	4.97153e+06	4.97335e+06	4.05206e+06	4.8543e+06	4.72327e+06	4.12004e+06	3.88461e+06	4.63341e+06	4.10368e+06	3.67699e+06	1.11604	ME>NE	0.00136784	-	-	-	-	-	-	-	-
PSME_00003134-RA	PREDICTED: WD-40 repeat-containing protein MSI4-like	3.06577e+06	4.02965e+06	3.44606e+06	2.96575e+06	2.94382e+06	3.1573e+06	2.77925e+06	3.91862e+06	3.16206e+06	4.07874e+06	2.82701e+06	3.25679e+06	4.29475e+06	3.37654e+06	3.98814e+06	3.49199e+06	2.2726e+06	3.89524e+06	2.95497e+06	3.3234e+06	3.63296e+06	3.37172e+06	3.37675e+06	0.99851	ME<NE	-	-	-	-	-	-	-	-	-
PSME_00003145-RA;PSME_00030283-RA;PSME_00030285-RA;PSME_00036971-RA;PSME_00039186-RA;PSME_00039638-RA;PSME_00043391-RA;PSME_00048351-RA;PSME_00050282-RA;PSME_00053476-RA	PREDICTED: 60S ribosomal protein L4	4.99705e+07	4.55247e+07	5.22623e+07	4.70801e+07	4.63301e+07	3.18399e+07	3.89636e+07	6.19076e+07	6.51827e+07	5.4148e+07	4.89021e+07	4.80763e+07	4.91941e+07	4.7376e+07	4.80209e+07	5.29446e+07	5.05679e+07	4.53141e+07	3.85124e+07	3.89793e+07	3.81997e+07	5.20837e+07	4.34963e+07	1.19743	ME>NE	0.0125461	0.0273349	0.0167651	AT3G09630	SAC56	60S ribosomal protein L4	gi|586646831|ref|XP_006828266.1|	80.3	GO:0003735,GO:0006412,GO:0005840
PSME_00003150-RA	PREDICTED: 60S ribosomal protein L4	1.4353e+07	1.40022e+07	1.43415e+07	1.48363e+07	1.53582e+07	1.14776e+07	1.44585e+07	1.19468e+07	1.31464e+07	1.37557e+07	1.30695e+07	1.24732e+07	1.39926e+07	1.61355e+07	1.67735e+07	1.62164e+07	1.63617e+07	1.52818e+07	1.26644e+07	1.45785e+07	1.30183e+07	1.48113e+07	1.3648e+07	1.08523	ME>NE	-	-	0.0310911	-	-	-	-	-	-
PSME_00003169-RA	PREDICTED: secretory carrier-associated membrane protein 3-like	1.49445e+06	1.66879e+06	1.57952e+06	1.85077e+06	4.71593e+06	3.90593e+06	4.50583e+06	3.89947e+06	2.4665e+06	3.47322e+06	3.10902e+06	2.54289e+06	2.95014e+06	1.78942e+06	1.63648e+06	1.7335e+06	1.5607e+06	4.61823e+06	6.10342e+06	5.30611e+06	3.06119e+06	1.96796e+06	4.02654e+06	0.488748	ME<NE	1.05054e-05	-	6.64467e-06	-	-	-	-	-	-
PSME_00003206-RA	PREDICTED: pre-mRNA-processing factor 39	2.91025e+07	2.65518e+07	2.77788e+07	2.59298e+07	2.06403e+07	2.06668e+07	2.36521e+07	2.87685e+07	2.69635e+07	2.37665e+07	2.15831e+07	2.09484e+07	2.20044e+07	2.38147e+07	2.05959e+07	2.20181e+07	2.25428e+07	2.14773e+07	1.82335e+07	1.94366e+07	1.8716e+07	2.54066e+07	2.10113e+07	1.20919	ME>NE	0.00206025	0.00728693	0.0466764	AT1G04080	PRP39	pre-mRNA-processing factor 39	gi|225437987|ref|XP_002272685.1|	64.7	GO:0006397,GO:0005634,GO:0005515,GO:0005515
PSME_00003232-RA;PSME_00003231-RA;PSME_00030631-RA;PSME_00054825-RA	PREDICTED: isoflavone reductase-like protein	7.27333e+06	6.61704e+06	6.88026e+06	6.39428e+06	1.5133e+07	1.79589e+07	2.2026e+07	3.47119e+06	4.03652e+06	5.75775e+06	1.17083e+07	1.09097e+07	8.73723e+06	4.52728e+06	5.23703e+06	4.0668e+06	6.01252e+06	7.13211e+06	8.74454e+06	8.55086e+06	8.16554e+06	5.45162e+06	1.13476e+07	0.48042	ME<NE	1.32326e-05	0.000251385	0.00395653	AT4G39230	AT4G39230.1	isoflavone reductase-like protein	gi|720024415|ref|XP_010263625.1|	69.2	GO:0016620,GO:0055114,GO:0003854,GO:0016616,GO:0006694,GO:0055114,GO:0016620,GO:0051287,GO:0055114,GO:0003824,GO:0050662,GO:0008677,GO:0055114,GO:0016491,GO:0055114
PSME_00003251-RA	PREDICTED: large subunit GTPase 1 homolog	292812	257316	335753	281589	176313	141583	127558	393081	296855	384179	266351	232404	273504	222825	226219	197833	153079	245526	141435	378379	237311	265736	236777	1.12231	ME>NE	0.00329509	-	-	-	-	-	-	-	-
PSME_00003288-RA	PREDICTED: CCR4-NOT transcription complex subunit 1-like	248500	325782	259543	165732	338289	254019	262837	457788	192996	203106	283570	192670	199231	308496	247434	344647	254324	276305	273394	194089	174599	280524	241101	1.16351	ME>NE	-	-	-	-	-	-	-	-	-
PSME_00003310-RA;PSME_00035643-RA;PSME_00054746-RA	PREDICTED: ras-related protein Rab7	5.22099e+06	5.17987e+06	5.80659e+06	4.74191e+06	9.419e+06	9.65739e+06	8.68826e+06	7.63387e+06	8.34543e+06	5.30949e+06	5.12818e+06	6.58709e+06	5.12653e+06	5.33784e+06	5.16993e+06	4.90944e+06	4.64202e+06	5.18875e+06	6.17713e+06	5.85943e+06	5.71187e+06	5.69879e+06	6.62301e+06	0.860453	ME<NE	2.6725e-06	0.00100287	-	-	-	-	-	-	-
PSME_00003364-RA	PREDICTED: enhancer of mRNA-decapping protein 4	865436	735816	710142	760051	674093	830032	863267	896754	536996	1.2521e+06	1.18759e+06	1.3157e+06	1.32327e+06	791242	793018	797047	670487	987282	769553	855782	895128	755699	995800	0.758886	ME<NE	-	0.000378957	-	-	-	-	-	-	-
PSME_00003390-RA;PSME_00007671-RA;PSME_00012685-RA;PSME_00019071-RA;PSME_00034270-RA;PSME_00035432-RA	PREDICTED: catalase isozyme 1-like	230955	136400	160909	132305	1.17154e+06	1.0356e+06	835931	870580	1.02812e+06	265452	1.76379e+06	1.96737e+06	1.21102e+06	254542	112997	229928	309034	1.00856e+06	1.78025e+06	1.07386e+06	781857	346577	1.17229e+06	0.29564	ME<NE	0.000409286	-	0.000784478	-	-	-	-	-	-
PSME_00003421-RA	PREDICTED: cytochrome c	1.90838e+06	2.6492e+06	1.97787e+06	1.79682e+06	2.10328e+06	1.62111e+06	1.81491e+06	3.3134e+06	2.80153e+06	2.26604e+06	2.94188e+06	2.62206e+06	2.49451e+06	3.08779e+06	2.6986e+06	2.22197e+06	2.22822e+06	1.96283e+06	1.79164e+06	2.14235e+06	2.53716e+06	2.46838e+06	2.20889e+06	1.11748	ME>NE	-	-	-	-	-	-	-	-	-
PSME_00003425-RA;PSME_00035627-RA;PSME_00053047-RA	PREDICTED: naringenin,2-oxoglutarate 3-dioxygenase-like	214916	188593	342620	192935	2.35029e+06	2.16928e+06	3.3277e+06	369733	526539	663162	1.03331e+06	991776	1.0517e+06	385961	203209	300561	542526	1.0031e+06	3.96334e+06	2.4948e+06	1.34874e+06	326759	1.85429e+06	0.176218	ME<NE	1.58209e-06	-	5.19036e-05	-	-	-	-	-	-
PSME_00003459-RA;PSME_00004817-RA;PSME_00012659-RA;PSME_00014909-RA;PSME_00015954-RA;PSME_00020668-RA;PSME_00033981-RA;PSME_00034402-RA;PSME_00035143-RA;PSME_00038500-RA;PSME_00040669-RA;PSME_00045818-RA;PSME_00046958-RA;PSME_00048507-RA;PSME_00049911-RA;PSME_00052721-RA	PREDICTED: stromal 70 kDa heat shock-related protein, chloroplastic-like	2.52037e+06	2.21517e+06	1.97708e+06	2.01374e+06	2.15662e+06	2.15972e+06	3.2913e+06	1.24824e+06	1.1534e+06	1.78901e+06	1.35961e+06	1.26723e+06	1.44425e+06	1.82669e+06	1.96962e+06	1.65494e+06	1.77535e+06	1.91025e+06	1.66636e+06	2.03748e+06	1.85395e+06	1.83546e+06	1.90325e+06	0.964381	ME<NE	-	-	-	-	-	-	-	-	-
PSME_00003466-RA	PREDICTED: probable isoleucine--tRNA ligase, cytoplasmic	489430	354620	486278	444785	462515	400933	416098	278123	421681	503640	199948	412372	408353	220728	321265	385863	468736	348477	385359	236847	175849	387151	359126	1.07803	ME>NE	-	-	-	-	-	-	-	-	-
PSME_00003471-RA	PREDICTED: 26S proteasome non-ATPase regulatory subunit 1 homolog A	6.96684e+06	6.96704e+06	7.50917e+06	7.21579e+06	6.57758e+06	6.24324e+06	6.63938e+06	7.54036e+06	8.66134e+06	9.83092e+06	8.64355e+06	8.66492e+06	8.28395e+06	7.52041e+06	6.49921e+06	8.11528e+06	7.77287e+06	7.45649e+06	7.0979e+06	7.14455e+06	7.69854e+06	7.47683e+06	7.66191e+06	0.975844	ME<NE	-	-	-	-	-	-	-	-	-
PSME_00003492-RA;PSME_00013905-RA;PSME_00013907-RA;PSME_00013908-RA;PSME_00042059-RA;PSME_00043755-RA;PSME_00044500-RA;PSME_00047516-RA;PSME_00048146-RA	PREDICTED: polyadenylate-binding protein 2	4.26484e+07	4.29117e+07	4.75977e+07	3.84291e+07	3.87619e+07	4.10228e+07	4.13651e+07	5.60108e+07	5.14036e+07	5.10819e+07	3.51111e+07	3.46825e+07	3.88392e+07	4.28049e+07	4.07149e+07	4.24888e+07	4.33555e+07	3.40015e+07	3.47876e+07	3.17634e+07	2.92613e+07	4.48365e+07	3.73344e+07	1.20095	ME>NE	-	0.0104849	0.00675865	-	-	-	-	-	-
PSME_00003544-RA;PSME_00003541-RA;PSME_00030667-RA;PSME_00044046-RA;PSME_00045875-RA;PSME_00048818-RA;PSME_00049141-RA;PSME_00050773-RA;PSME_00053867-RA	PREDICTED: lipase-like PAD4	627521	495191	654961	551782	717800	580997	636120	239170	478691	510817	656621	481072	530020	836509	722424	603322	628831	611654	505907	461813	746050	583840	585352	0.997417	ME<NE	-	0.028246	-	-	-	-	-	-	-
PSME_00003586-RA;PSME_00000929-RA;PSME_00002790-RA;PSME_00006842-RA;PSME_00007072-RA;PSME_00007274-RA;PSME_00007821-RA;PSME_00007822-RA;PSME_00012220-RA;PSME_00012915-RA;PSME_00014703-RA;PSME_00014792-RA;PSME_00016500-RA;PSME_00016720-RA;PSME_00016936-RA;PSME_00017298-RA;PSME_00017348-RA;PSME_00018361-RA;PSME_00018993-RA;PSME_00019145-RA;PSME_00021443-RA;PSME_00022849-RA;PSME_00028057-RA;PSME_000…	PREDICTED: probable phosphoribosylformylglycinamidine synthase, chloroplastic/mitochondrial	3.00227e+06	2.51145e+06	2.62816e+06	2.87836e+06	2.8733e+06	2.54461e+06	2.39937e+06	2.65973e+06	2.53579e+06	4.39913e+06	3.86468e+06	4.13097e+06	3.79301e+06	2.47263e+06	2.51548e+06	2.90795e+06	2.95525e+06	2.72708e+06	3.39327e+06	2.3798e+06	2.31437e+06	2.70671e+06	3.16542e+06	0.855087	ME<NE	-	0.00126646	-	-	-	-	-	-	-
PSME_00003658-RA	PREDICTED: NADH-ubiquinone oxidoreductase 20.9 kDa subunit	3.25595e+06	2.75508e+06	2.59653e+06	2.9136e+06	3.34806e+06	2.63388e+06	2.79158e+06	4.09507e+06	3.6396e+06	2.96867e+06	3.00437e+06	2.98111e+06	2.87402e+06	3.3658e+06	3.41651e+06	3.2307e+06	2.83455e+06	2.22421e+06	1.98978e+06	1.8926e+06	2.49219e+06	3.21034e+06	2.65459e+06	1.20935	ME>NE	-	0.0194516	0.000221774	-	-	-	-	-	-
PSME_00003660-RA;PSME_00013577-RA;PSME_00017671-RA;PSME_00051103-RA;PSME_00056263-RA	PREDICTED: tubulin beta chain	7.56288e+06	6.83346e+06	8.51379e+06	7.42232e+06	4.24886e+06	3.03185e+06	3.48285e+06	6.33938e+06	7.87629e+06	5.80596e+06	4.14496e+06	4.8291e+06	5.41429e+06	7.17158e+06	8.18108e+06	7.99927e+06	6.15741e+06	7.32799e+06	6.41188e+06	4.59006e+06	5.45168e+06	7.40574e+06	4.97632e+06	1.4882	ME>NE	3.14274e-05	0.0409464	-	-	-	-	-	-	-
PSME_00003701-RA	PREDICTED: probable linoleate 9S-lipoxygenase 5 isoform X1	1.36878e+06	1.18096e+06	915090	1.12814e+06	971731	1.03623e+06	767521	8.41293e+06	1.12035e+07	867584	1.47698e+06	680257	598972	4.37561e+06	2.61243e+06	5.52257e+06	5.0154e+06	789809	818312	1.17241e+06	1.16905e+06	4.17354e+06	940805	4.43614	ME>NE	-	3.01183e-07	9.79191e-06	-	-	-	-	-	-
PSME_00003705-RA	PREDICTED: flowering time control protein FCA isoform X2	6.09814e+06	5.88637e+06	5.83989e+06	5.24123e+06	2.28133e+06	2.07841e+06	2.07565e+06	7.10516e+06	6.96145e+06	6.21095e+06	5.19563e+06	6.59438e+06	6.5584e+06	5.95417e+06	4.82117e+06	5.00882e+06	4.67176e+06	3.25853e+06	1.92105e+06	2.12249e+06	2.03821e+06	5.75881e+06	3.66682e+06	1.57052	ME>NE	5.51717e-07	-	4.72257e-06	-	-	-	-	-	-
PSME_00003708-RA	PREDICTED: far upstream element-binding protein 1-like	706721	463678	672842	724167	42872.9	39089.8	26785.2	659766	668927	485294	114916	87176.2	168577	88595	279122	282022	153129	40668.4	31190	18830.7	27957	469897	98486.9	4.77116	ME>NE	1.79505e-06	0.00771064	0.00014931	AT2G25970	AT2G25970.1	far upstream element-binding protein 1-like	gi|720035388|ref|XP_010267026.1|	44.7	GO:0003723,GO:0003723,GO:0003723,GO:0005743
PSME_00003734-RA;PSME_00000480-RA;PSME_00044653-RA;PSME_00044903-RA	PREDICTED: aldo-keto reductase family 4 member C9	887913	1.18125e+06	935962	1.05958e+06	848919	430342	332520	6.39539e+06	6.85603e+06	1.74882e+06	1.87242e+06	1.42136e+06	1.53303e+06	1.90262e+06	1.60288e+06	1.79866e+06	1.40776e+06	1.30147e+06	1.37225e+06	1.04801e+06	1.01144e+06	2.4028e+06	1.1746e+06	2.04564	ME>NE	0.00108284	9.75384e-06	-	-	-	-	-	-	-
PSME_00003738-RA;PSME_00033291-RA	ATP-dependent zinc metalloprotease FTSH 2	614799	1.08493e+06	415961	907168	548443	666124	521340	2.02985e+06	1.97194e+06	2.04494e+06	1.24393e+06	548796	1.10236e+06	721221	480234	725426	705097	901925	1.8679e+06	1.76463e+06	1.31555e+06	965663	1.13872e+06	0.848024	ME<NE	-	-	0.0149032	-	-	-	-	-	-
PSME_00003763-RA	PREDICTED: 60S ribosomal protein L13-1	2.3901e+07	2.27409e+07	3.05021e+07	2.42855e+07	2.44612e+07	1.9581e+07	2.00209e+07	196049	319143	225515	788913	1.5611e+06	804444	2.06265e+07	2.69292e+07	2.67618e+07	2.20921e+07	2.0386e+07	2.59528e+07	1.35004e+07	2.01281e+07	1.98354e+07	1.3401e+07	1.48015	ME>NE	-	0.0203944	-	-	-	-	-	-	-
PSME_00003773-RA;PSME_00046285-RA	PREDICTED: malate synthase, glyoxysomal	1.08413e+06	659359	915416	992057	1.82922e+07	6.45526e+06	4.16707e+06	3.6122e+06	3.64083e+06	3.13176e+06	3.3052e+06	2.67804e+06	1.49497e+06	3.23201e+06	2.10941e+06	3.39699e+06	5.33796e+06	3.05245e+06	9.7065e+06	9.72202e+06	6.54058e+06	2.49804e+06	6.23146e+06	0.400875	ME<NE	2.67422e-05	-	-	-	-	-	-	-	-
PSME_00003779-RA	PREDICTED: protein SSUH2 homolog isoform X1	656729	732349	861474	678217	2.00476e+06	2.01378e+06	1.85035e+06	1.08059e+06	973599	752029	816014	1.10622e+06	955904	618064	678970	539558	709989	597615	734094	702881	529174	752954	1.09662e+06	0.686614	ME<NE	4.61088e-07	-	-	-	-	-	-	-	-
PSME_00003816-RA	not_annotated	1.52146e+06	1.31086e+06	1.25644e+06	1.62244e+06	483723	583892	506978	1.29047e+06	624071	936390	435048	576592	752720	1.19606e+06	1.04835e+06	1.25094e+06	1.31511e+06	1.40325e+06	701343	1.10353e+06	1.20454e+06	1.24362e+06	789819	1.57456	ME>NE	0.000217223	-	-	-	-	-	-	-	-
PSME_00003827-RA;PSME_00002077-RA;PSME_00004264-RA;PSME_00004298-RA;PSME_00006248-RA;PSME_00007116-RA;PSME_00009486-RA;PSME_00018505-RA;PSME_00020591-RA;PSME_00022779-RA;PSME_00045877-RA;PSME_00048842-RA	PREDICTED: 3-ketoacyl-CoA thiolase 2, peroxisomal	2.32376e+07	2.11203e+07	2.18226e+07	1.7282e+07	1.97163e+07	1.33074e+07	1.3826e+07	5.71174e+07	5.86826e+07	2.29758e+07	3.47894e+07	3.64814e+07	2.96441e+07	3.09738e+07	2.99101e+07	2.99506e+07	3.68438e+07	2.20898e+07	2.41308e+07	2.2883e+07	2.11716e+07	3.26941e+07	2.37287e+07	1.37783	ME>NE	0.0275511	0.000519307	0.0110186	AT2G33150	PKT3	3-ketoacyl-CoA thiolase 2, peroxisomal	gi|720086889|ref|XP_010243983.1|	84.1	GO:0016747,GO:0008152,GO:0016747,GO:0008152
PSME_00003829-RA	Os07g0684000	7.78437e+07	6.689e+07	7.43564e+07	6.71558e+07	3.63414e+07	3.40972e+07	3.3077e+07	4.03743e+07	5.02609e+07	4.62584e+07	2.87708e+07	2.94339e+07	3.17535e+07	5.68903e+07	7.29129e+07	5.75967e+07	7.18827e+07	3.24976e+07	3.78771e+07	3.40081e+07	2.54409e+07	6.36164e+07	3.3596e+07	1.89357	ME>NE	3.86856e-05	-	5.93539e-05	-	-	-	-	-	-
PSME_00003831-RA	PREDICTED: formin-1 isoform X1	1.729e+06	1.7367e+06	1.57897e+06	1.50778e+06	826197	952358	1.12804e+06	1.68575e+06	1.31401e+06	1.00736e+07	6.15372e+06	6.90746e+06	6.73324e+06	3.23947e+06	3.02949e+06	2.59979e+06	2.48712e+06	3.89513e+06	3.41419e+06	4.55338e+06	3.54488e+06	2.09081e+06	4.3802e+06	0.477332	ME<NE	0.000734288	6.03924e-08	0.0250202	-	-	-	-	-	-
PSME_00003877-RA;PSME_00018281-RA;PSME_00025672-RA;PSME_00027446-RA;PSME_00041537-RA;PSME_00049897-RA	PREDICTED: sucrose synthase 2	3.89412e+06	3.96409e+06	4.48787e+06	3.84824e+06	1.5858e+07	1.42747e+07	1.34562e+07	4.21455e+06	3.3942e+06	5.84353e+06	9.88925e+06	8.75206e+06	8.89544e+06	4.7959e+06	3.38872e+06	3.3275e+06	4.12514e+06	1.06423e+07	1.09625e+07	8.31677e+06	9.02344e+06	3.94403e+06	1.05376e+07	0.37428	ME<NE	1.36653e-07	0.000169209	4.60167e-06	AT4G02280	SUS3	sucrose synthase 2	gi|586674477|ref|XP_006838088.1|	78.1	GO:0016157,GO:0005985
PSME_00003878-RA;PSME_00000046-RA;PSME_00000050-RA;PSME_00004212-RA;PSME_00032539-RA;PSME_00043105-RA;PSME_00043862-RA	PREDICTED: sucrose synthase 3-like	2.02024e+07	2.71057e+07	2.67445e+07	2.12157e+07	7.24169e+07	6.51315e+07	6.26042e+07	1.44005e+07	1.39216e+07	1.32925e+08	6.33131e+07	6.05843e+07	5.76624e+07	1.7651e+07	1.30636e+07	1.0564e+07	2.35299e+07	6.46527e+07	5.80804e+07	5.55708e+07	4.7241e+07	1.88399e+07	6.72893e+07	0.279983	ME<NE	0.000165478	9.71419e-06	1.78782e-05	AT4G02280	SUS3	sucrose synthase 3-like	gi|568852686|ref|XP_006480003.1|	73.2	GO:0016157,GO:0005985
PSME_00003881-RA;PSME_00046456-RA;PSME_00046457-RA;PSME_00052349-RA	Os08g0455800	826907	1.10298e+06	854480	782143	354555	515895	605024	596247	494482	965596	1.27985e+06	746729	1.1934e+06	486499	516261	494574	281010	339220	399086	735813	648079	643558	707569	0.909534	ME<NE	0.0140594	0.0288477	-	-	-	-	-	-	-
PSME_00003884-RA;PSME_00004673-RA;PSME_00028564-RA	Uncharacterized protein isoform 1	606992	549796	629579	647974	605748	599142	668158	587431	262610	478831	484445	403714	610690	655395	523018	629725	402215	525165	491962	557719	476342	549474	536538	1.02411	ME>NE	-	-	-	-	-	-	-	-	-
PSME_00003885-RA	PREDICTED: probable dolichyl-diphosphooligosaccharide--protein glycosyltransferase subunit 3B	6.69151e+06	6.16492e+06	6.99348e+06	6.18693e+06	8.07999e+06	6.41417e+06	7.4796e+06	4.82358e+06	4.66709e+06	3.53399e+06	3.87945e+06	3.77027e+06	3.4933e+06	4.90392e+06	6.26339e+06	5.48778e+06	5.4792e+06	5.37763e+06	5.95914e+06	4.61634e+06	4.7936e+06	5.76618e+06	5.21795e+06	1.10507	ME>NE	-	0.0177524	-	-	-	-	-	-	-
PSME_00003888-RA;PSME_00015185-RA;PSME_00021224-RA	PREDICTED: ER membrane protein complex subunit 1	1.21824e+07	1.13636e+07	1.28176e+07	1.16453e+07	1.30358e+07	1.60377e+07	1.5607e+07	1.32827e+07	1.28256e+07	1.08076e+07	1.09643e+07	1.29856e+07	1.05104e+07	1.11602e+07	8.6986e+06	1.13861e+07	8.96929e+06	8.1932e+06	1.0519e+07	7.60241e+06	8.02552e+06	1.14331e+07	1.1299e+07	1.01187	ME>NE	0.0473958	-	-	-	-	-	-	-	-
PSME_00003891-RA	PREDICTED: zinc finger CCCH domain-containing protein 8-like isoform X1	1.77867e+06	2.67058e+06	2.27401e+06	1.65094e+06	3.60252e+06	2.70001e+06	2.62221e+06	2.52358e+06	2.20398e+06	3.72342e+06	2.63449e+06	2.68228e+06	3.29262e+06	3.186e+06	2.28923e+06	2.45993e+06	2.10294e+06	3.02869e+06	2.84102e+06	2.8904e+06	2.4045e+06	2.31399e+06	2.94747e+06	0.785075	ME<NE	0.0229596	-	-	-	-	-	-	-	-
PSME_00003897-RA	PREDICTED: protein argonaute 10, partial	216507	187694	262862	213263	90659	118911	49448.8	259501	163740	88133.4	80930.3	63355.2	49952.2	151054	166814	220541	296026	61004	28964.3	82908.9	48629.4	213800	69354.3	3.08273	ME>NE	0.00211955	0.00368231	0.000117129	AT5G43810	AGO10	protein argonaute 10, partial	gi|672204572|ref|XP_008778948.1|	39.6	GO:0005515,GO:0003676
PSME_00003908-RA	PREDICTED: 1,2-dihydroxy-3-keto-5-methylthiopentene dioxygenase 2	537833	452590	649427	460605	2.7785e+06	3.96129e+06	2.50849e+06	1.36207e+06	487937	3.37723e+06	3.09848e+06	2.28096e+06	2.20422e+06	1.05805e+06	1.13745e+06	590744	1.17592e+06	2.38175e+06	1.75944e+06	2.22235e+06	2.89235e+06	791262	2.67864e+06	0.295397	ME<NE	3.17635e-06	0.000810999	0.00199833	AT4G14710	-	1,2-dihydroxy-3-keto-5-methylthiopentene dioxygenase 2	gi|586677499|ref|XP_006838948.1|	81.5	GO:0045735,GO:0006355,GO:0010309,GO:0055114
PSME_00003915-RA;PSME_00013061-RA	ENOYL-ACP REDUCTASE 1 family protein	2.83298e+06	3.35625e+06	3.22925e+06	2.92299e+06	1.57723e+06	1.5741e+06	1.73148e+06	2.31598e+06	1.42944e+06	2.18448e+06	1.75468e+06	1.80383e+06	1.79527e+06	1.69931e+06	2.12801e+06	1.67543e+06	2.03607e+06	1.50783e+06	1.53362e+06	1.6385e+06	1.24064e+06	2.36257e+06	1.66742e+06	1.4169	ME>NE	4.97847e-05	-	0.045641	-	-	-	-	-	-
PSME_00003916-RA	PREDICTED: 26S protease regulatory subunit 8 homolog A	1.49399e+07	1.36267e+07	1.62021e+07	1.36587e+07	1.48032e+07	1.15265e+07	1.34678e+07	1.68992e+07	1.54965e+07	1.4536e+07	1.86916e+07	1.47376e+07	1.48843e+07	1.47717e+07	1.50586e+07	1.42737e+07	1.42661e+07	1.54015e+07	1.45754e+07	1.47233e+07	1.39596e+07	1.49193e+07	1.46643e+07	1.01739	ME>NE	-	-	-	-	-	-	-	-	-
PSME_00003943-RA;PSME_00012360-RA	PREDICTED: protein ENHANCED DOWNY MILDEW 2	220118	249539	121666	154207	36832.6	54659.6	5814.03	60964.7	41198	42515.4	81384.1	33283.5	49662	41643.7	41495.6	40138.5	0	47630	4217.16	39034.9	31014.4	97097.1	38731.6	2.50692	ME>NE	-	-	-	-	-	-	-	-	-
PSME_00004036-RA	PREDICTED: mannosyl-oligosaccharide 1,2-alpha-mannosidase MNS1 isoform X1	4.42231e+06	3.7717e+06	4.09472e+06	3.55657e+06	5.46022e+06	6.4824e+06	6.41388e+06	3.58419e+06	3.72116e+06	2.99519e+06	3.20704e+06	2.95613e+06	2.82204e+06	3.37108e+06	2.48471e+06	3.31944e+06	2.2626e+06	3.17729e+06	3.99632e+06	3.0543e+06	3.2652e+06	3.45885e+06	3.98455e+06	0.868066	ME<NE	0.000861393	-	-	-	-	-	-	-	-
PSME_00004099-RA	PREDICTED: cytochrome c oxidase subunit 5b-2, mitochondrial	7.37559e+06	6.81908e+06	7.32476e+06	6.63818e+06	7.90327e+06	8.63047e+06	7.45856e+06	7.84093e+06	8.55977e+06	7.43572e+06	9.7125e+06	8.94555e+06	8.92287e+06	6.63963e+06	7.83645e+06	6.61171e+06	6.88322e+06	7.96538e+06	6.10235e+06	7.18228e+06	6.08474e+06	7.25293e+06	7.84942e+06	0.924008	ME<NE	-	-	-	-	-	-	-	-	-
PSME_00004104-RA	PREDICTED: GTP-binding protein YPTM2	9.63811e+06	6.43519e+06	8.02088e+06	5.36851e+06	5.30503e+06	5.90397e+06	6.3206e+06	8.61931e+06	1.03347e+07	4.45889e+06	3.75284e+06	3.83979e+06	3.8599e+06	6.69685e+06	6.59492e+06	4.65935e+06	4.99548e+06	5.16785e+06	5.31607e+06	5.24062e+06	4.73643e+06	7.13633e+06	4.90018e+06	1.45634	ME>NE	-	6.11603e-05	-	-	-	-	-	-	-
PSME_00004113-RA	PREDICTED: 4-hydroxy-tetrahydrodipicolinate reductase 2, chloroplastic	1.91698e+06	1.80277e+06	1.9807e+06	1.58641e+06	2.00567e+06	1.69927e+06	2.08234e+06	1.27866e+06	1.15162e+06	2.2979e+06	2.30504e+06	2.46875e+06	2.92503e+06	827659	888252	610236	865502	1.19681e+06	1.01088e+06	1.253e+06	1.37376e+06	1.29088e+06	1.8744e+06	0.688688	ME<NE	-	6.1894e-05	0.00114135	-	-	-	-	-	-
PSME_00004120-RA	translocon-associated protein, beta subunit precursor, putative	8.98508e+06	5.62186e+06	8.57816e+06	5.79277e+06	1.43136e+07	1.32845e+07	1.10848e+07	1.52267e+07	1.48409e+07	8.68043e+06	8.95125e+06	9.8061e+06	8.77978e+06	1.20784e+07	9.70633e+06	8.02956e+06	1.04491e+07	8.32721e+06	1.21694e+07	7.65984e+06	8.07868e+06	9.93089e+06	1.01032e+07	0.982941	ME<NE	0.000940734	0.010145	-	-	-	-	-	-	-
PSME_00004141-RA	PREDICTED: arginine--tRNA ligase, cytoplasmic	8.17635e+06	6.41009e+06	6.42596e+06	6.67412e+06	4.33541e+06	3.60933e+06	4.19262e+06	6.1644e+06	6.03535e+06	8.6909e+06	8.53314e+06	7.74607e+06	9.4532e+06	4.69503e+06	4.7224e+06	5.29745e+06	6.20109e+06	4.11524e+06	4.04834e+06	4.48697e+06	4.35593e+06	6.08022e+06	5.77883e+06	1.05215	ME>NE	1.90384e-05	0.0046666	0.0299735	-	-	-	-	-	-
PSME_00004177-RA;PSME_00016670-RA	PREDICTED: V-type proton ATPase catalytic subunit A	7.0649e+07	6.78454e+07	7.45823e+07	6.61297e+07	4.0059e+07	3.50881e+07	3.67232e+07	8.8256e+07	9.38685e+07	6.34858e+07	5.64589e+07	5.79035e+07	5.75003e+07	6.56898e+07	6.50759e+07	7.16347e+07	6.68935e+07	6.28317e+07	5.18456e+07	5.2975e+07	5.15433e+07	7.30625e+07	5.14922e+07	1.4189	ME>NE	1.39054e-07	4.63115e-05	0.00419879	AT1G78900	VHA-A	V-type proton ATPase catalytic subunit A	gi|672117132|ref|XP_008781745.1|	92.1	GO:0005524,GO:0015992,GO:0046034
PSME_00004179-RA;PSME_00043068-RA	PREDICTED: coiled-coil domain-containing protein 18-like	9.30074e+06	8.91269e+06	9.11613e+06	8.77326e+06	1.04906e+07	8.7761e+06	1.15115e+07	1.03824e+07	9.04271e+06	9.33532e+06	1.01144e+07	8.95268e+06	9.44826e+06	9.1672e+06	9.27911e+06	8.78524e+06	8.35297e+06	9.96197e+06	9.33028e+06	9.79119e+06	9.48667e+06	9.11124e+06	9.74536e+06	0.934932	ME<NE	-	-	-	-	-	-	-	-	-
PSME_00004180-RA	PREDICTED: probable 26S proteasome non-ATPase regulatory subunit 3	3.06054e+07	2.88106e+07	2.86861e+07	3.01754e+07	3.40528e+07	3.10792e+07	3.43453e+07	3.42092e+07	3.30659e+07	2.83198e+07	3.15538e+07	3.0889e+07	2.89417e+07	2.92163e+07	2.49428e+07	2.81433e+07	3.03887e+07	2.74113e+07	2.68514e+07	3.04018e+07	2.99949e+07	2.98244e+07	3.03492e+07	0.982708	ME<NE	-	-	-	-	-	-	-	-	-
PSME_00004191-RA	PREDICTED: protein FMP32, mitochondrial isoform X1	372761	392735	297237	199358	128112	163049	141843	20878.5	6352.33	14922	84594.4	89142.2	159227	113505	57946.7	58669.3	68819.2	34136.9	75153.8	20896.1	52481.9	158826	87596.2	1.81316	ME>NE	-	0.00893769	-	-	-	-	-	-	-
PSME_00004199-RA	PREDICTED: calcium-dependent protein kinase 1-like	1.44839e+06	907600	695447	1.02087e+06	3.73202e+06	5.39009e+06	6.07186e+06	2.04164e+06	2.14098e+06	1.06848e+06	3.12347e+06	3.31919e+06	2.41446e+06	1.79378e+06	1.62411e+06	1.59663e+06	1.34689e+06	2.59693e+06	2.43476e+06	2.04019e+06	2.53391e+06	1.46163e+06	3.15685e+06	0.463004	ME<NE	7.87103e-06	-	-	-	-	-	-	-	-
PSME_00004202-RA	calcium-dependent protein kinase SK5-like	3.25079e+06	2.94799e+06	3.10511e+06	2.2159e+06	2.26476e+06	3.05126e+06	3.00628e+06	3.16053e+06	4.64713e+06	2.84293e+06	2.29564e+06	3.61657e+06	3.49873e+06	3.47398e+06	3.19557e+06	2.70646e+06	3.04597e+06	3.01377e+06	2.84472e+06	2.35942e+06	2.79389e+06	3.17494e+06	2.87163e+06	1.10562	ME>NE	-	-	-	-	-	-	-	-	-
PSME_00004225-RA;PSME_00019512-RA	PREDICTED: probable pre-mRNA-splicing factor ATP-dependent RNA helicase	277582	305195	264531	290170	290015	390824	369832	375794	470680	305359	388302	359716	374967	461665	475281	472631	488552	284199	384442	346131	293501	388208	344299	1.12753	ME>NE	-	-	0.00107758	-	-	-	-	-	-
PSME_00004228-RA	PREDICTED: ferredoxin-dependent glutamate synthase, chloroplastic isoform X1	255155	269992	236048	367994	1.14356e+06	812646	640496	475125	161337	645143	448554	522919	531842	330103	153322	237444	136677	306694	373825	562451	454337	262320	585679	0.44789	ME<NE	0.000889849	-	0.0143145	-	-	-	-	-	-
PSME_00004229-RA	PREDICTED: ferredoxin-dependent glutamate synthase 1, chloroplastic/mitochondrial-like	1.10074e+06	1.11664e+06	1.33682e+06	1.21947e+06	2.09242e+06	1.81072e+06	1.78689e+06	1.0324e+06	731534	2.92521e+06	2.44949e+06	2.34261e+06	2.60985e+06	902651	846540	787428	899625	1.6737e+06	1.17184e+06	1.84154e+06	2.40248e+06	997385	2.10062e+06	0.474806	ME<NE	0.00406254	9.80805e-06	0.000123626	AT5G04140	GLU1	ferredoxin-dependent glutamate synthase 1, chloroplastic/mitochondrial-like	gi|565396313|ref|XP_006363768.1|	71.6	GO:0016491,GO:0008152,GO:0055114
PSME_00004252-RA;PSME_00004639-RA;PSME_00004642-RA	glycoside hydrolase family 18 protein	4.70982e+06	3.20466e+06	4.84292e+06	2.98926e+06	4.17281e+06	4.9685e+06	4.34899e+06	1.88523e+06	1.93163e+06	3.48098e+06	2.55248e+06	1.51633e+06	1.17537e+06	3.81556e+06	3.76571e+06	4.88013e+06	6.65548e+06	1.44376e+06	2.68242e+06	1.1264e+06	1.63895e+06	3.86804e+06	2.64609e+06	1.46179	ME>NE	-	-	0.000904588	-	-	-	-	-	-
PSME_00004269-RA	PREDICTED: importin-9	3.44236e+06	3.19286e+06	3.51869e+06	3.14288e+06	2.13637e+06	2.78614e+06	2.38126e+06	3.29314e+06	3.17375e+06	4.48003e+06	2.4543e+06	2.13089e+06	2.60653e+06	2.43725e+06	2.47504e+06	2.38825e+06	2.54042e+06	2.33188e+06	2.18217e+06	2.86989e+06	3.15539e+06	2.96047e+06	2.68317e+06	1.10335	ME>NE	0.048355	-	-	-	-	-	-	-	-
PSME_00004272-RA;PSME_00043293-RA	PREDICTED: 20 kDa chaperonin, chloroplastic	828341	2.73397e+06	1.92056e+06	648216	971292	935324	952261	3.42839e+06	3.08861e+06	2.0981e+06	903417	1.10668e+06	1.40436e+06	1.54567e+06	1.35736e+06	3.18707e+06	652199	1.08711e+06	748587	630975	1.13151e+06	1.93904e+06	1.08815e+06	1.78196	ME>NE	-	-	-	-	-	-	-	-	-
PSME_00004273-RA	PREDICTED: 20 kDa chaperonin, chloroplastic-like	2.82896e+06	6.48267e+06	4.61595e+06	2.08092e+06	2.19078e+06	1.90129e+06	2.17436e+06	7.4332e+06	6.20159e+06	6.17994e+06	3.31492e+06	3.34737e+06	4.10239e+06	6.80814e+06	6.00065e+06	9.15302e+06	2.55522e+06	4.70483e+06	4.02695e+06	2.10082e+06	7.05237e+06	5.41603e+06	3.736e+06	1.44969	ME>NE	-	-	-	-	-	-	-	-	-
PSME_00004286-RA	PREDICTED: protein DEFECTIVE IN MERISTEM SILENCING 3	191427	189133	88214.8	271296	70372	67712.8	66900.4	66861.5	110853	27287.4	60628.3	50675.6	76603.5	115123	208532	230952	388211	194952	175190	189231	241876	186060	111039	1.67563	ME>NE	0.00947528	-	-	-	-	-	-	-	-
PSME_00004319-RA;PSME_00004320-RA	PREDICTED: probable phenylalanine--tRNA ligase beta subunit	2.22687e+06	2.09271e+06	2.1437e+06	1.98054e+06	1.66045e+06	1.894e+06	2.20555e+06	2.99937e+06	2.30007e+06	2.47291e+06	2.35367e+06	2.66294e+06	2.12629e+06	1.77945e+06	1.72547e+06	1.88081e+06	1.62418e+06	2.08994e+06	1.80886e+06	1.53558e+06	1.16068e+06	2.07532e+06	1.99735e+06	1.03903	ME>NE	-	-	-	-	-	-	-	-	-
PSME_00004321-RA	PREDICTED: probable phenylalanine--tRNA ligase beta subunit	1.60771e+06	1.15941e+06	1.71019e+06	1.09259e+06	1.39356e+06	2.4599e+06	2.20186e+06	5.15128e+06	8.53961e+06	8.34997e+06	9.8869e+06	1.06435e+07	7.1439e+06	3.40451e+06	2.81471e+06	3.05695e+06	3.61128e+06	3.1131e+06	4.81693e+06	2.69359e+06	2.58847e+06	3.21483e+06	5.02652e+06	0.639572	ME<NE	-	-	-	-	-	-	-	-	-
PSME_00004325-RA	PREDICTED: transmembrane 9 superfamily member 1	5.08813e+06	5.45649e+06	5.12714e+06	5.7477e+06	4.47551e+06	3.06173e+06	3.6456e+06	5.29845e+06	5.35196e+06	3.52268e+06	3.4936e+06	3.70425e+06	4.06097e+06	4.34051e+06	3.28922e+06	4.89167e+06	4.1367e+06	3.91276e+06	3.42765e+06	2.98933e+06	3.26701e+06	4.8728e+06	3.59646e+06	1.35489	ME>NE	0.00271426	0.00991062	-	-	-	-	-	-	-
PSME_00004334-RA	PREDICTED: dentin sialophosphoprotein-like isoform X4	5.28399e+06	4.76232e+06	5.00284e+06	4.76958e+06	3.16763e+06	3.03701e+06	3.97571e+06	3.1036e+06	2.86368e+06	5.52881e+06	4.64479e+06	4.3586e+06	5.19572e+06	4.17834e+06	4.50608e+06	4.28317e+06	4.369e+06	3.46274e+06	3.49504e+06	3.49069e+06	3.24391e+06	4.31226e+06	3.9637e+06	1.08794	ME>NE	0.000121202	5.77175e-05	0.00511238	-	-	-	-	-	-
PSME_00004353-RA	PREDICTED: ATP-dependent 6-phosphofructokinase 5, chloroplastic-like isoform X1	3.10716e+06	3.29951e+06	3.56012e+06	2.94094e+06	3.6815e+06	3.07499e+06	3.46288e+06	3.07779e+06	3.59642e+06	4.46156e+06	4.68785e+06	4.90937e+06	4.20338e+06	3.97402e+06	3.58164e+06	3.26334e+06	4.57937e+06	4.81623e+06	4.76231e+06	5.41294e+06	4.18538e+06	3.49803e+06	4.33258e+06	0.807378	ME<NE	-	0.0112528	0.0240119	-	-	-	-	-	-
PSME_00004400-RA	PREDICTED: expansin-like A1	3.88253e+06	4.66664e+06	3.31491e+06	4.26287e+06	6.8849e+06	5.5133e+06	5.90984e+06	1.43245e+06	1.06546e+06	3.38561e+06	3.698e+06	4.01142e+06	4.17411e+06	1.75334e+06	1.54501e+06	1.10542e+06	1.37197e+06	5.4727e+06	3.94035e+06	5.00459e+06	4.59185e+06	2.44006e+06	4.78061e+06	0.510408	ME<NE	0.00457173	2.86929e-06	1.82421e-07	AT3G45970	EXLA1	expansin-like A1	gi|672181569|ref|XP_008811008.1|	51.9	-
PSME_00004431-RA	PREDICTED: UPF0202 protein At1g10490	460785	322931	427126	394096	224488	402660	223581	327662	365944	422281	344601	463772	318642	431746	231113	516882	298830	236050	236611	160900	202506	377712	294190	1.2839	ME>NE	-	-	0.0146177	-	-	-	-	-	-
PSME_00004437-RA;PSME_00027820-RA	PREDICTED: aminopeptidase M1	4.09435e+06	4.70935e+06	5.34829e+06	4.24399e+06	7.22511e+06	6.16595e+06	6.5398e+06	4.58241e+06	4.54597e+06	5.12924e+06	5.54623e+06	5.45629e+06	5.33914e+06	4.31714e+06	3.90968e+06	4.63874e+06	5.50705e+06	5.17783e+06	5.3768e+06	7.59406e+06	5.13272e+06	4.5897e+06	5.88029e+06	0.780523	ME<NE	0.00324878	-	0.0428321	-	-	-	-	-	-
PSME_00004438-RA	PREDICTED: aminopeptidase M1	2.40651e+07	2.40431e+07	2.39492e+07	2.22153e+07	3.79306e+07	3.32204e+07	3.52242e+07	3.14434e+07	3.21539e+07	2.91822e+07	3.44981e+07	3.38424e+07	2.95715e+07	2.5682e+07	2.18202e+07	2.4111e+07	2.65243e+07	2.54168e+07	2.83516e+07	3.39388e+07	2.80011e+07	2.56008e+07	3.17434e+07	0.80649	ME<NE	9.52077e-05	-	0.0488092	-	-	-	-	-	-
PSME_00004443-RA	PREDICTED: UDP-N-acetylglucosamine diphosphorylase 1	1.49417e+06	1.95901e+06	1.79564e+06	1.87838e+06	1.34e+06	1.57655e+06	1.44417e+06	740459	1.01612e+06	567369	350848	537220	633542	863970	587225	887850	922584	794852	554369	790252	710676	1.21454e+06	845441	1.43658	ME>NE	-	0.0117614	-	-	-	-	-	-	-
PSME_00004498-RA;PSME_00015328-RA	PREDICTED: coatomer subunit beta'-1-like isoform X1	4.70142e+07	4.84775e+07	5.15916e+07	4.66663e+07	4.25787e+07	4.9218e+07	4.7238e+07	4.88284e+07	5.3403e+07	3.89516e+07	3.85056e+07	3.89069e+07	3.7184e+07	4.12875e+07	3.18794e+07	4.06751e+07	3.71507e+07	3.18199e+07	3.51082e+07	3.30238e+07	3.22623e+07	4.46974e+07	3.86179e+07	1.15743	ME>NE	-	0.00288525	-	-	-	-	-	-	-
PSME_00004511-RA	PREDICTED: KH domain-containing protein At4g18375-like isoform X2	5.82943e+07	6.11628e+07	6.37417e+07	5.84966e+07	4.32041e+07	3.88636e+07	3.68676e+07	8.02037e+07	6.94905e+07	9.24221e+07	8.20817e+07	8.64341e+07	8.19507e+07	5.87605e+07	5.71981e+07	5.91548e+07	4.91878e+07	5.57596e+07	4.74973e+07	5.88233e+07	7.47051e+07	6.15691e+07	6.35099e+07	0.96944	ME<NE	0.00039232	-	-	-	-	-	-	-	-
PSME_00004521-RA	PREDICTED: protein DCL, chloroplastic-like	2056	3014.52	3246.13	0	18768.3	0	0	178072	916037	538176	431973	312125	294007	446644	448593	483103	565437	231409	209804	47619	147890	304620	202888	1.50142	ME>NE	-	-	-	-	-	-	-	-	-
PSME_00004541-RA;PSME_00004540-RA;PSME_00004543-RA	Purple acid phosphatase precursor, putative	7.23685e+06	7.88803e+06	7.81315e+06	7.78044e+06	5.54617e+06	5.248e+06	4.50718e+06	1.18105e+07	1.62834e+07	4.50735e+06	5.07e+06	4.69667e+06	4.41285e+06	7.35627e+06	5.67482e+06	7.29234e+06	7.81985e+06	6.07972e+06	6.26716e+06	5.85521e+06	6.13522e+06	8.69557e+06	5.30232e+06	1.63995	ME>NE	0.000362849	9.94131e-08	-	-	-	-	-	-	-
PSME_00004585-RA	PREDICTED: 60S ribosomal protein L5-like	3.11849e+06	2.50121e+06	2.61216e+06	3.11826e+06	2.81833e+06	2.30285e+06	2.54e+06	3.81371e+06	2.94059e+06	2.2231e+06	2.67989e+06	2.45879e+06	2.62525e+06	2.31497e+06	3.41464e+06	3.32489e+06	2.9769e+06	1.97404e+06	1.84933e+06	2.96584e+06	2.9453e+06	3.01358e+06	2.48934e+06	1.2106	ME>NE	-	-	-	-	-	-	-	-	-
PSME_00004599-RA	PREDICTED: alanine--glyoxylate aminotransferase 2 homolog 1, mitochondrial	1.57674e+07	1.4162e+07	1.55919e+07	1.58118e+07	2.86147e+07	3.69477e+07	3.57486e+07	9.749e+06	1.21619e+07	6.56407e+06	8.85134e+06	1.02361e+07	8.13467e+06	1.36229e+07	1.24315e+07	1.21972e+07	1.27239e+07	1.1747e+07	1.16895e+07	1.11335e+07	1.2344e+07	1.34219e+07	1.65465e+07	0.811166	ME<NE	1.18793e-06	0.0387302	-	-	-	-	-	-	-
PSME_00004672-RA	PREDICTED: brefeldin A-inhibited guanine nucleotide-exchange protein 5 isoform X2	421168	625209	446436	560756	1.51399e+06	1.88539e+06	913586	1.32315e+06	1.2348e+06	1.68736e+06	1.32861e+06	277244	321188	756109	586976	615789	548643	519166	632741	511297	690876	711903	934677	0.761657	ME<NE	0.0167294	-	-	-	-	-	-	-	-
PSME_00004716-RA	PREDICTED: valine--tRNA ligase	7.77653e+06	1.22167e+07	8.06718e+06	1.14738e+07	1.0471e+07	9.1919e+06	9.04327e+06	1.24451e+07	9.87239e+06	9.43024e+06	9.71382e+06	7.45746e+06	8.97648e+06	1.1578e+07	1.33441e+07	1.35294e+07	1.37711e+07	1.08373e+07	9.47212e+06	1.08795e+07	1.00456e+07	1.14074e+07	9.59261e+06	1.18919	ME>NE	-	-	-	-	-	-	-	-	-
PSME_00004717-RA	PREDICTED: valine--tRNA ligase	1.79887e+06	1.93163e+06	1.91671e+06	1.87867e+06	1.24119e+06	1.00628e+06	861360	1.12225e+06	1.33715e+06	1.08812e+06	890583	793739	1.31721e+06	1.98227e+06	2.55312e+06	1.67331e+06	2.78006e+06	1.69024e+06	1.30494e+06	1.02797e+06	818657	1.8974e+06	1.09457e+06	1.73347	ME>NE	0.00359087	-	0.00207051	-	-	-	-	-	-
PSME_00004734-RA;PSME_00004730-RA;PSME_00004731-RA	PREDICTED: polyamine oxidase	2.46639e+06	1.55706e+06	2.1964e+06	2.24523e+06	3.49895e+06	5.66683e+06	5.19446e+06	1.9419e+06	1.86925e+06	6.62233e+06	1.01128e+07	9.05833e+06	1.41708e+07	1.67148e+06	2.02176e+06	1.72006e+06	1.90321e+06	1.70454e+06	1.14899e+06	1.68467e+06	1.96953e+06	1.95927e+06	5.53021e+06	0.354286	ME<NE	0.000466975	2.90197e-06	-	-	-	-	-	-	-
PSME_00004737-RA	PREDICTED: prohibitin-1, mitochondrial	1.2196e+07	9.2331e+06	1.08026e+07	1.08737e+07	8.56756e+06	7.64561e+06	8.48472e+06	1.4324e+07	1.34693e+07	1.35613e+07	1.50738e+07	1.46036e+07	1.28837e+07	1.18323e+07	1.09776e+07	1.15011e+07	1.20699e+07	8.77039e+06	7.55009e+06	9.23869e+06	8.89354e+06	1.1728e+07	1.04794e+07	1.11915	ME>NE	0.00271274	-	0.000842086	-	-	-	-	-	-
PSME_00004761-RA;PSME_00004767-RA	PREDICTED: salicylate carboxymethyltransferase	326304	252498	355344	208098	487885	221487	363070	311796	43002.7	271784	159228	234616	171163	135741	186495	52045.7	170924	78263.2	441633	686020	422523	204225	321606	0.635015	ME<NE	-	-	-	-	-	-	-	-	-
PSME_00004775-RA	peptide methionine sulfoxide reductase A1-like	2.93691e+06	3.87744e+06	3.26091e+06	2.78056e+06	5.25275e+06	6.97635e+06	6.14146e+06	2.85881e+06	3.13114e+06	4.26133e+06	5.90178e+06	5.49007e+06	6.36862e+06	4.08784e+06	4.06961e+06	2.73419e+06	3.8071e+06	7.85953e+06	6.30272e+06	6.97537e+06	7.92889e+06	3.35445e+06	6.31444e+06	0.531235	ME<NE	0.000147992	0.00132289	7.25091e-05	AT5G07470	PMSR3	peptide methionine sulfoxide reductase A1-like	gi|808154214|ref|NP_001294898.1|	77.5	GO:0003735,GO:0006412,GO:0005840,GO:0008113,GO:0055114,GO:0004519,GO:0006298,GO:0005634
PSME_00004838-RA	vacuolar ATP synthase subunit C, putative	7.48819e+06	7.22435e+06	7.37746e+06	6.96187e+06	4.8657e+06	4.05138e+06	3.73081e+06	7.79073e+06	9.15329e+06	5.73217e+06	5.74311e+06	5.61969e+06	5.13689e+06	6.93294e+06	5.34368e+06	5.72033e+06	5.16422e+06	4.795e+06	5.42748e+06	5.06373e+06	4.40755e+06	6.91571e+06	4.96123e+06	1.39395	ME>NE	1.38161e-05	0.000943272	-	-	-	-	-	-	-
PSME_00004839-RA	PREDICTED: V-type proton ATPase subunit C	6.31214e+06	5.28251e+06	6.11419e+06	5.70006e+06	2.13405e+06	2.90383e+06	2.77867e+06	7.20598e+06	7.53984e+06	4.23495e+06	3.39139e+06	3.32626e+06	4.11818e+06	5.00396e+06	4.11863e+06	4.21137e+06	4.48448e+06	3.10363e+06	2.9777e+06	3.07716e+06	3.02413e+06	5.59732e+06	3.18818e+06	1.75565	ME>NE	2.93701e-07	1.40017e-05	0.000556433	AT1G12840	DET3	V-type proton ATPase subunit C	gi|514804864|ref|XP_004977299.1|	72.1	GO:0015078,GO:0015991,GO:0033180,GO:0003690,GO:0042262
PSME_00004871-RA;PSME_00011958-RA;PSME_00015343-RA;PSME_00016364-RA;PSME_00017533-RA;PSME_00023654-RA;PSME_00024988-RA;PSME_00025457-RA;PSME_00026015-RA;PSME_00028306-RA;PSME_00030367-RA;PSME_00038123-RA;PSME_00040848-RA;PSME_00048952-RA	PREDICTED: alpha-galactosidase 1-like isoform X1	525150	365389	680437	449561	1.33017e+06	1.19892e+06	1.73926e+06	627728	661470	812544	861953	1.60851e+06	1.7205e+06	1.88186e+06	1.77948e+06	1.38406e+06	2.26518e+06	1.92856e+06	1.16635e+06	1.77052e+06	1.37835e+06	1.06203e+06	1.41051e+06	0.75294	ME<NE	0.000203926	0.0333681	-	-	-	-	-	-	-
PSME_00004876-RA	glycosyl hydrolase family 18 protein	331340	327294	168151	196509	1.40879e+06	1.10001e+06	247659	174429	664058	179607	23586.3	125436	185372	2.73884e+06	1.62946e+06	1.86376e+06	2.36273e+06	2.24408e+06	2.13566e+06	2.27649e+06	2.54151e+06	1.04566e+06	1.13347e+06	0.922525	ME<NE	-	-	-	-	-	-	-	-	-
PSME_00004877-RA	PREDICTED: GDSL esterase/lipase 2-like	160782	146351	113665	124944	90239	181894	188686	1.57196e+06	2.67381e+06	310008	249423	230749	303718	40825.6	89400.4	80179.8	73856.9	118398	63536.3	72987.1	68631.3	507577	170752	2.9726	ME>NE	-	3.83376e-06	-	-	-	-	-	-	-
PSME_00004895-RA	PREDICTED: phosphomethylpyrimidine synthase, chloroplastic isoform X1	1.27344e+06	1.67094e+06	1.90022e+06	1.91244e+06	592158	655398	365071	1.9687e+06	1.73138e+06	579578	381095	313050	375189	1.26429e+06	1.10486e+06	1.46066e+06	911232	1.01495e+06	1.10682e+06	693210	416052	1.51982e+06	590234	2.57494	ME>NE	0.000167842	7.14418e-05	-	-	-	-	-	-	-
PSME_00004917-RA	PREDICTED: probable acyl-activating enzyme 18, peroxisomal isoform X1	112346	55151.4	81403.4	151614	843844	637869	1.00411e+06	435536	350648	439244	1.36241e+06	1.18152e+06	790319	682050	538805	639609	759339	771628	1.41654e+06	1.04369e+06	806680	380650	936168	0.406604	ME<NE	1.66158e-06	0.0308604	-	-	-	-	-	-	-
PSME_00004919-RA	PREDICTED: chaperone protein ClpB3, mitochondrial	1.71657e+07	1.54672e+07	1.66178e+07	1.66245e+07	2.83582e+07	2.36699e+07	2.71171e+07	1.64676e+07	1.43849e+07	1.55819e+07	1.1686e+07	1.14607e+07	1.22645e+07	1.3835e+07	1.32839e+07	1.28351e+07	1.56448e+07	1.96206e+07	1.78055e+07	2.17769e+07	2.10159e+07	1.52327e+07	1.91234e+07	0.796546	ME<NE	7.63762e-05	-	0.000581179	-	-	-	-	-	-
PSME_00004931-RA	SGS domain-containing protein isoform 1	1.41086e+06	1.6276e+06	1.84847e+06	1.14689e+06	833760	480087	727695	1.09174e+06	1.06821e+06	1.14966e+06	1.46603e+06	1.06293e+06	1.17078e+06	1.4507e+06	1.98148e+06	1.34413e+06	1.13395e+06	1.54263e+06	1.2398e+06	825934	1.19556e+06	1.4104e+06	1.06317e+06	1.3266	ME>NE	0.000431404	-	-	-	-	-	-	-	-
PSME_00004940-RA;PSME_00004526-RA;PSME_00026412-RA;PSME_00028956-RA	PREDICTED: stromal 70 kDa heat shock-related protein, chloroplastic-like	3.54106e+07	3.43172e+07	3.25712e+07	2.86557e+07	3.20358e+07	3.48166e+07	3.74928e+07	3.49818e+07	3.82501e+07	4.16691e+07	3.90804e+07	3.80649e+07	3.6756e+07	3.21368e+07	2.79032e+07	2.80359e+07	2.87032e+07	2.83986e+07	2.7721e+07	2.99439e+07	3.25542e+07	3.20966e+07	3.44121e+07	0.932712	ME<NE	-	-	-	-	-	-	-	-	-
PSME_00004942-RA	ATOZI1, putative	683794	418694	516951	578575	1.40236e+06	566944	739572	722138	1.03431e+06	911316	1.58894e+06	671528	559554	721823	895667	735495	697637	927740	871184	996571	989334	700509	929550	0.7536	ME<NE	-	-	-	-	-	-	-	-	-
PSME_00004950-RA;PSME_00001094-RA;PSME_00003837-RA;PSME_00006699-RA;PSME_00008839-RA;PSME_00009196-RA;PSME_00009981-RA;PSME_00010727-RA;PSME_00010989-RA;PSME_00012226-RA;PSME_00012517-RA;PSME_00014009-RA;PSME_00014452-RA;PSME_00016062-RA;PSME_00019674-RA;PSME_00019721-RA;PSME_00025318-RA;PSME_00026280-RA;PSME_00026905-RA;PSME_00030281-RA;PSME_00032140-RA;PSME_00032594-RA;PSME_00033471-RA;PSME_000…	Adenosine kinase 2	1.27316e+08	1.30323e+08	1.3561e+08	1.16433e+08	6.48417e+07	6.06854e+07	6.51481e+07	1.66428e+08	1.71568e+08	8.34238e+07	9.60635e+07	8.9622e+07	8.44135e+07	1.52398e+08	1.61215e+08	1.63497e+08	1.605e+08	8.85632e+07	9.70768e+07	8.46144e+07	8.5037e+07	1.48529e+08	8.17718e+07	1.81638	ME>NE	1.77464e-08	2.33745e-07	9.5642e-08	AT5G03300	ADK2	Adenosine kinase 2	gi|703159351|ref|XP_010112227.1|	84.4	-
PSME_00004957-RA	PREDICTED: protein disulfide isomerase-like 1-5	2.10979e+06	2.35566e+06	2.17775e+06	1.90219e+06	1.41926e+06	1.95695e+06	1.89927e+06	1.91853e+06	1.77765e+06	1.85827e+06	1.57983e+06	2.04801e+06	1.79988e+06	1.80892e+06	1.7007e+06	1.90803e+06	1.38281e+06	1.53461e+06	1.13673e+06	951676	1.46928e+06	1.9042e+06	1.60489e+06	1.1865	ME>NE	-	-	0.0273222	-	-	-	-	-	-
PSME_00004980-RA	PREDICTED: stem-specific protein TSJT1-like	157125	83275.5	79373.9	109994	414851	270454	179492	394476	427963	141346	310928	164566	78249.7	421568	476700	272605	1.38175e+06	720881	415471	915939	445280	380483	368860	1.03151	ME>NE	0.0254004	-	-	-	-	-	-	-	-
PSME_00004985-RA	PREDICTED: RNA-binding protein 28	498763	359755	225095	264540	49278.1	23123.8	109744	418832	297009	191321	149843	154253	183752	341517	252449	185773	74220.3	101702	75022.8	117065	214519	291795	124511	2.34352	ME>NE	0.000277466	-	-	-	-	-	-	-	-
PSME_00005056-RA	PREDICTED: CO(2)-response secreted protease	189302	300856	216666	210430	1.39592e+06	1.57873e+06	1.56298e+06	342826	481316	1.01259e+06	3.27547e+06	3.08788e+06	2.13169e+06	476364	239707	188530	325435	1.07965e+06	1.00207e+06	1.15508e+06	1.12324e+06	297143	1.67321e+06	0.177589	ME<NE	3.4983e-06	8.66689e-05	0.000120326	AT1G20160	ATSBT5.2	CO(2)-response secreted protease	gi|586711932|ref|XP_006846917.1|	54.9	GO:0004252,GO:0006508
PSME_00005064-RA	PREDICTED: protein disulfide isomerase-like 2-3	1.12309e+07	9.76339e+06	1.03563e+07	9.75299e+06	1.23324e+07	1.22133e+07	1.31951e+07	1.29016e+07	1.42277e+07	7.13721e+06	1.04962e+07	1.03203e+07	1.06467e+07	1.03263e+07	9.27529e+06	9.69529e+06	1.10979e+07	8.43973e+06	8.93656e+06	9.36091e+06	9.01838e+06	1.08628e+07	1.01906e+07	1.06596	ME>NE	0.042742	0.00544346	-	-	-	-	-	-	-
PSME_00005065-RA	PREDICTED: protein disulfide isomerase-like 2-3	2.37796e+07	1.90781e+07	2.32095e+07	2.02481e+07	2.34061e+07	2.36221e+07	2.10565e+07	2.99806e+07	3.5177e+07	2.24295e+07	2.29344e+07	2.534e+07	2.57863e+07	2.2819e+07	1.6987e+07	1.92934e+07	2.02298e+07	1.94993e+07	2.44825e+07	1.94446e+07	2.12107e+07	2.30802e+07	2.26556e+07	1.01874	ME>NE	-	0.013003	-	-	-	-	-	-	-
PSME_00005120-RA	PREDICTED: trafficking protein particle complex subunit 3	3.14856e+06	3.00844e+06	2.97902e+06	2.64342e+06	1.6404e+06	1.66891e+06	1.80421e+06	1.89889e+06	1.57838e+06	2.3817e+06	2.00081e+06	1.82115e+06	2.40923e+06	2.20877e+06	2.62328e+06	2.1001e+06	1.98736e+06	2.21074e+06	1.59967e+06	1.83368e+06	2.35129e+06	2.41762e+06	1.97471e+06	1.22429	ME>NE	0.000136428	-	-	-	-	-	-	-	-
PSME_00005124-RA	PREDICTED: hexokinase-2-like	21989.1	152946	43873.1	81464.6	273250	249320	359512	172109	0	74260.2	223351	410529	283534	135488	115586	125339	90328.7	71597.1	83970.8	91015.1	15256.4	93912.4	194145	0.483723	ME<NE	-	0.0124967	-	-	-	-	-	-	-
PSME_00005145-RA	PREDICTED: ultraviolet-B receptor UVR8	3.55273e+06	4.48654e+06	4.80564e+06	3.20459e+06	2.32527e+06	3.03717e+06	2.87757e+06	4.23966e+06	4.97016e+06	2.05711e+06	2.49108e+06	1.67431e+06	1.28828e+06	7.23795e+06	6.53396e+06	6.11197e+06	1.02339e+07	8.34935e+06	6.05146e+06	5.70865e+06	7.07245e+06	5.53771e+06	3.90297e+06	1.41884	ME>NE	0.0489081	0.000413287	-	-	-	-	-	-	-
PSME_00005174-RA	PREDICTED: phosphoenolpyruvate carboxykinase	3.22063e+06	2.37809e+06	3.42569e+06	2.38466e+06	815961	833227	1.03974e+06	1.39464e+06	2.54061e+06	1.17821e+06	759809	926949	846136	2.84283e+06	2.02202e+06	1.62446e+06	2.87038e+06	2.89602e+06	5.34073e+06	3.58527e+06	2.67499e+06	2.4704e+06	1.89973e+06	1.30039	ME>NE	5.72577e-05	0.0102926	-	-	-	-	-	-	-
PSME_00005178-RA	PREDICTED: beta-glucosidase 44-like	1.49781e+07	1.41677e+07	1.4653e+07	1.50873e+07	1.99024e+07	1.89775e+07	2.19626e+07	1.5413e+07	1.60744e+07	1.93219e+07	2.91213e+07	2.80886e+07	2.6919e+07	1.52051e+07	1.66077e+07	1.48691e+07	1.69969e+07	1.75517e+07	1.42711e+07	1.71896e+07	1.62158e+07	1.54052e+07	2.08656e+07	0.738308	ME<NE	0.00331568	0.00048607	-	-	-	-	-	-	-
PSME_00005252-RA;PSME_00053029-RA	PREDICTED: subtilisin-like protease	190770	72665.8	95573.8	210758	2.61757e+06	1.831e+06	1.55494e+06	269438	214553	590663	1.40986e+06	1.23097e+06	1.09355e+06	118653	141274	116520	120084	874495	459590	351415	891678	155029	1.17325e+06	0.132137	ME<NE	4.11517e-07	0.00109565	0.000100916	AT5G67360	ARA12	subtilisin-like protease	gi|719970664|ref|XP_010271938.1|	52.6	GO:0004252,GO:0006508
PSME_00005257-RA	PREDICTED: heme oxygenase 1, chloroplastic	268154	392998	172678	324174	872660	609294	822721	385264	249284	1.08209e+06	1.42531e+06	1.0937e+06	1.02179e+06	131266	195098	209115	122848	304441	191409	309525	482786	245088	746884	0.328147	ME<NE	0.000668183	0.000318533	0.0128816	AT2G26670	TED4	heme oxygenase 1, chloroplastic	gi|586686978|ref|XP_006842077.1|	59.2	GO:0004392,GO:0006788,GO:0055114
PSME_00005262-RA	PREDICTED: bifunctional UDP-glucose 4-epimerase and UDP-xylose 4-epimerase 1 isoform X2	3.36405e+06	2.26238e+06	3.3738e+06	3.17298e+06	5.44892e+06	4.82664e+06	5.63048e+06	2.34868e+06	2.96054e+06	6.64819e+06	6.19767e+06	6.31863e+06	4.33446e+06	4.42707e+06	4.30991e+06	4.14891e+06	4.10101e+06	3.44008e+06	3.30484e+06	4.00727e+06	4.28169e+06	3.44693e+06	4.94899e+06	0.696492	ME<NE	0.000336435	8.26849e-05	-	-	-	-	-	-	-
PSME_00005292-RA	PREDICTED: adenine phosphoribosyltransferase 1-like	1.36005e+06	1.77593e+06	1.42663e+06	1.59518e+06	759513	1.07514e+06	1.16319e+06	1.37307e+06	1.27619e+06	749690	829778	1.1903e+06	1.18548e+06	2.36203e+06	2.7731e+06	2.47366e+06	2.4771e+06	1.54304e+06	960016	679599	1.05048e+06	1.88929e+06	1.01693e+06	1.85784	ME>NE	0.023314	-	9.74001e-05	-	-	-	-	-	-
PSME_00005297-RA	PREDICTED: probable inactive purple acid phosphatase 2	1.8087e+06	1.81251e+06	2.22256e+06	1.86983e+06	2.88492e+06	1.59013e+06	1.74718e+06	2.76389e+06	3.55101e+06	3.81374e+06	3.17236e+06	3.18251e+06	3.50501e+06	1.00678e+06	613874	713132	1.16929e+06	953161	816031	1.20472e+06	1.07084e+06	1.75316e+06	2.17642e+06	0.805524	ME<NE	-	-	-	-	-	-	-	-	-
PSME_00005300-RA;PSME_00006487-RA;PSME_00006488-RA;PSME_00006490-RA;PSME_00006491-RA;PSME_00012761-RA;PSME_00032034-RA	PREDICTED: carbamoyl-phosphate synthase large chain, chloroplastic-like	2.16809e+06	1.88833e+06	2.00817e+06	2.18328e+06	1.64541e+06	1.36017e+06	1.11148e+06	1.80975e+06	2.08525e+06	3.65468e+06	2.58216e+06	2.61615e+06	2.62623e+06	3.03168e+06	3.03419e+06	2.46397e+06	3.41604e+06	2.08389e+06	2.25099e+06	2.50934e+06	1.95811e+06	2.40888e+06	2.21806e+06	1.08603	ME>NE	0.00255382	0.0151724	0.0166382	-	-	-	-	-	-
PSME_00005303-RA	PREDICTED: heat shock protein 90-1	2.56046e+08	2.33879e+08	2.58554e+08	2.45665e+08	9.07895e+07	8.81829e+07	9.45083e+07	1.77034e+08	1.62556e+08	1.20019e+08	1.25384e+08	1.03343e+08	1.12737e+08	2.21391e+08	2.19679e+08	2.5553e+08	2.2162e+08	1.68264e+08	1.39144e+08	1.38635e+08	1.55827e+08	2.25195e+08	1.2153e+08	1.853	ME>NE	2.5854e-09	0.00028579	1.96071e-05	AT2G04030	CR88	heat shock protein 90-1	gi|586722069|ref|XP_006849050.1|	67.6	GO:0005524,GO:0051082,GO:0006457,GO:0006950
PSME_00005305-RA	PREDICTED: succinate dehydrogenase subunit 6, mitochondrial	3.25522e+06	3.4055e+06	3.25554e+06	3.6788e+06	9.55329e+06	7.77628e+06	7.06773e+06	6.12512e+06	4.40287e+06	5.06766e+06	6.30915e+06	5.92098e+06	5.72143e+06	3.45697e+06	4.07484e+06	4.0684e+06	4.04793e+06	4.49293e+06	5.15113e+06	4.91281e+06	4.29934e+06	3.97712e+06	6.02479e+06	0.660125	ME<NE	3.6262e-07	-	-	-	-	-	-	-	-
PSME_00005306-RA	PREDICTED: aconitate hydratase, cytoplasmic	5.85831e+07	5.77762e+07	6.29266e+07	5.17091e+07	6.42664e+07	7.06957e+07	6.57202e+07	6.9367e+07	6.91414e+07	4.87187e+07	5.1684e+07	5.18697e+07	4.54097e+07	4.51784e+07	3.68581e+07	4.58666e+07	4.19591e+07	3.53356e+07	4.4891e+07	3.59002e+07	3.28864e+07	5.39366e+07	4.97616e+07	1.0839	ME>NE	-	0.00336425	-	-	-	-	-	-	-
PSME_00005308-RA	PREDICTED: histone deacetylase HDT2-like	60721.3	164384	322363	84421.3	25723.2	5188.95	6222.51	96216.3	13049.5	64202.4	188096	145422	154569	43398.3	7162.29	135437	109355	9465.56	620.905	69357.4	4602.58	103651	61224.6	1.69296	ME>NE	0.0185393	-	-	-	-	-	-	-	-
PSME_00005312-RA	PREDICTED: proteinaceous RNase P 1, chloroplastic/mitochondrial-like	1.77692e+06	1.06149e+06	1.41576e+06	1.91846e+06	2.80388e+06	2.67489e+06	3.65439e+06	923102	1.06633e+06	1.29199e+06	1.86918e+06	2.06939e+06	1.69125e+06	1.31547e+06	1.44637e+06	853250	1.73302e+06	1.18718e+06	1.45619e+06	1.87671e+06	1.48938e+06	1.35102e+06	2.00586e+06	0.673536	ME<NE	0.00207482	0.0290244	-	-	-	-	-	-	-
PSME_00005336-RA	PREDICTED: dynamin-2A-like	4.45305e+06	4.95034e+06	4.09367e+06	4.90722e+06	4.18736e+06	3.64195e+06	4.61482e+06	7.08998e+06	5.47591e+06	2.77989e+06	3.61856e+06	3.66086e+06	3.6347e+06	5.04867e+06	4.54905e+06	5.768e+06	4.82676e+06	4.35378e+06	4.16814e+06	4.74718e+06	4.37222e+06	5.11627e+06	3.97995e+06	1.28551	ME>NE	-	0.000101992	-	-	-	-	-	-	-
PSME_00005341-RA	PREDICTED: chaperone protein ClpB1	5905.68	4270.74	41467	80524.4	596968	245194	273021	3420.42	8331.1	169816	68053.7	69932.5	32894.2	18.2399	8005.11	7631.29	8769.27	434170	235243	222609	65919.8	16834.3	219438	0.0767155	ME<NE	0.0337912	-	0.001722	-	-	-	-	-	-
PSME_00005358-RA	PREDICTED: 40S ribosomal protein S24-1-like	9.49372e+06	9.37391e+06	1.12246e+07	9.02213e+06	9.75971e+06	6.93409e+06	8.58241e+06	1.17748e+07	1.13469e+07	1.02375e+07	9.34236e+06	8.35969e+06	9.19488e+06	9.85403e+06	1.10979e+07	1.10614e+07	1.01884e+07	6.81284e+06	7.68606e+06	7.24499e+06	8.0851e+06	1.04438e+07	8.38542e+06	1.24547	ME>NE	-	0.0493211	0.000820785	-	-	-	-	-	-
PSME_00005366-RA	PREDICTED: gamma carbonic anhydrase 1, mitochondrial	2.57162e+06	2.46315e+06	2.33851e+06	2.32564e+06	3.95798e+06	3.76931e+06	3.67763e+06	4.07386e+06	3.52122e+06	5.38234e+06	5.08127e+06	5.10412e+06	4.53129e+06	3.14995e+06	3.57559e+06	2.94355e+06	3.40997e+06	4.36624e+06	4.75264e+06	5.13115e+06	3.99865e+06	3.03731e+06	4.52296e+06	0.67153	ME<NE	2.3912e-05	0.00639537	0.000380512	AT1G47260	GAMMA CA2	gamma carbonic anhydrase 1, mitochondrial	gi|659087978|ref|XP_008444737.1|	77.9	-
PSME_00005367-RA	PREDICTED: gamma carbonic anhydrase 1, mitochondrial-like	6.14191e+06	5.38059e+06	5.97513e+06	6.05157e+06	1.07029e+07	7.3634e+06	8.06007e+06	8.19444e+06	6.16208e+06	8.47298e+06	8.51282e+06	8.94721e+06	8.62065e+06	5.44921e+06	5.83753e+06	5.37014e+06	4.99823e+06	6.17128e+06	6.13623e+06	7.06155e+06	5.36307e+06	5.95608e+06	7.76474e+06	0.767068	ME<NE	0.00126346	-	-	-	-	-	-	-	-
PSME_00005372-RA;PSME_00005371-RA	PREDICTED: 40S ribosomal protein S3a-like	4.15997e+07	3.88462e+07	4.35367e+07	3.79409e+07	4.74197e+07	4.28414e+07	5.05383e+07	3.43209e+07	3.6556e+07	4.17257e+07	3.62591e+07	3.9002e+07	3.83677e+07	3.74058e+07	4.26503e+07	3.55227e+07	3.69016e+07	3.13908e+07	3.30879e+07	3.09144e+07	3.39571e+07	3.85281e+07	3.86822e+07	0.996016	ME<NE	0.0401602	-	0.0208777	-	-	-	-	-	-
PSME_00005378-RA;PSME_00007196-RA;PSME_00007914-RA;PSME_00018897-RA;PSME_00020432-RA;PSME_00022847-RA;PSME_00026306-RA;PSME_00027632-RA;PSME_00032639-RA;PSME_00037066-RA;PSME_00040182-RA;PSME_00045423-RA;PSME_00048778-RA;PSME_00049050-RA;PSME_00050140-RA;PSME_00052119-RA;PSME_00052872-RA;PSME_00053744-RA;PSME_00054123-RA	PREDICTED: vacuolar protein sorting-associated protein 35B	2.033e+06	1.84642e+06	1.8855e+06	1.73496e+06	4.10435e+06	3.52895e+06	4.1843e+06	2.59291e+06	2.74039e+06	2.2115e+06	3.08244e+06	2.90948e+06	2.60485e+06	2.0893e+06	1.56453e+06	1.62596e+06	1.87103e+06	2.16734e+06	2.14248e+06	2.80828e+06	2.29618e+06	1.9984e+06	2.91274e+06	0.68609	ME<NE	2.71156e-06	-	0.0122794	-	-	-	-	-	-
PSME_00005399-RA	PREDICTED: glutamine--tRNA ligase	3.05535e+06	3.20951e+06	2.89054e+06	2.4108e+06	1.65147e+06	1.9981e+06	2.09172e+06	2.41984e+06	2.2893e+06	2.65428e+06	1.48595e+06	1.52023e+06	1.70443e+06	3.41644e+06	2.39669e+06	2.66938e+06	2.01385e+06	2.87657e+06	2.54532e+06	1.99404e+06	2.77859e+06	2.67717e+06	2.11824e+06	1.26386	ME>NE	0.0185393	-	-	-	-	-	-	-	-
PSME_00005401-RA	PREDICTED: glutamine--tRNA ligase	2.52206e+06	2.1603e+06	2.19492e+06	2.17824e+06	1.39866e+06	1.39079e+06	1.23954e+06	1.43931e+06	1.6053e+06	1.81381e+06	1.34058e+06	1.27557e+06	1.29024e+06	2.3395e+06	2.15513e+06	2.03485e+06	2.17965e+06	2.26983e+06	1.77774e+06	1.74207e+06	1.556e+06	2.08093e+06	1.55408e+06	1.33901	ME>NE	0.000119481	-	-	-	-	-	-	-	-
PSME_00005413-RA;PSME_00023862-RA	PREDICTED: NPL4-like protein 1	1.75484e+06	1.59711e+06	1.33165e+06	1.5362e+06	1.75031e+06	1.7152e+06	1.45962e+06	1.69776e+06	1.86578e+06	1.40407e+06	1.69125e+06	1.53405e+06	1.32109e+06	1.52204e+06	1.71146e+06	1.59655e+06	1.77791e+06	1.73045e+06	1.57549e+06	1.53357e+06	1.63217e+06	1.63913e+06	1.57702e+06	1.03938	ME>NE	-	-	-	-	-	-	-	-	-
PSME_00005435-RA	PREDICTED: single-stranded DNA-binding protein WHY1, chloroplastic-like isoform X2	3.91696e+06	3.03587e+06	3.7626e+06	3.83526e+06	904134	667179	661621	5.35677e+06	4.04439e+06	2.58115e+06	1.28958e+06	1.02869e+06	1.40281e+06	2.7453e+06	3.59267e+06	3.61185e+06	3.5675e+06	968394	1.68285e+06	1.0567e+06	1.43427e+06	3.74692e+06	1.2434e+06	3.01345	ME>NE	1.0661e-06	0.000205201	0.000133023	AT1G14410	WHY1	single-stranded DNA-binding protein WHY1, chloroplastic-like isoform X2	gi|502093654|ref|XP_004490010.1|	52.7	-
PSME_00005438-RA	PREDICTED: 60S ribosomal protein L17-2	1.95054e+07	1.84552e+07	2.03057e+07	1.90969e+07	1.63132e+07	1.30777e+07	1.49697e+07	2.06833e+07	2.03437e+07	2.14819e+07	1.58711e+07	1.87953e+07	1.82308e+07	1.826e+07	2.09218e+07	1.73924e+07	1.87521e+07	1.31418e+07	1.33802e+07	1.36345e+07	1.40575e+07	1.93716e+07	1.57231e+07	1.23205	ME>NE	0.00256555	-	0.00048273	-	-	-	-	-	-
PSME_00005458-RA	PREDICTED: peroxisomal adenine nucleotide carrier 1	281284	548091	450087	358552	1.31036e+06	778194	821643	664897	589595	179817	557809	235293	259343	572895	618192	564783	722926	535220	848105	856744	649684	537130	639292	0.840196	ME<NE	0.00271831	0.0135702	-	-	-	-	-	-	-
PSME_00005463-RA	PREDICTED: extensin	179889	294014	171975	148209	36539.9	28189.9	37342.9	524574	598119	357764	63566.2	79167	340593	81566	147461	159385	79748	68864.1	29393.6	18675.1	50020.2	238494	100920	2.36321	ME>NE	0.00110704	0.0269544	0.0196109	AT5G09620	AT5G09620.1	extensin	gi|721631527|ref|XP_010230432.1|	33.0	GO:0005515
PSME_00005464-RA	PREDICTED: peroxiredoxin-2B-like	1.24163e+08	1.37824e+08	1.30467e+08	9.84497e+07	4.34281e+07	4.52991e+07	5.12266e+07	8.2221e+07	1.19952e+08	5.03623e+07	5.3392e+07	4.99283e+07	4.86933e+07	1.02925e+08	1.07508e+08	8.96885e+07	8.73148e+07	7.36958e+07	6.76398e+07	5.48957e+07	7.95215e+07	1.08051e+08	5.61893e+07	1.92299	ME>NE	7.01197e-07	0.000169575	0.00655804	AT1G60740	AT1G60740.1	peroxiredoxin-2B-like	gi|568843528|ref|XP_006475658.1|	77.8	GO:0016209,GO:0016491,GO:0055114,GO:0016491
PSME_00005472-RA	PREDICTED: long chain acyl-CoA synthetase 4	4.80396e+06	4.57563e+06	4.3805e+06	5.00162e+06	8.25267e+06	5.64148e+06	6.99057e+06	5.77629e+06	6.84013e+06	5.22526e+06	6.68347e+06	5.9586e+06	5.73706e+06	5.12682e+06	4.3332e+06	4.99625e+06	4.51335e+06	5.90747e+06	7.03879e+06	6.41836e+06	6.46887e+06	5.03477e+06	6.39296e+06	0.787549	ME<NE	0.000834724	-	0.00347323	-	-	-	-	-	-
PSME_00005490-RA	PREDICTED: ubiquitin carboxyl-terminal hydrolase 6	395955	458986	318853	1.40118e+06	1.22394e+06	197542	1.28197e+06	617474	319771	1.02296e+06	335019	182772	1.0704e+06	1.16887e+06	1.18377e+06	1.13489e+06	1.11864e+06	1.42289e+06	1.03347e+06	1.64773e+06	1.47757e+06	811838	990569	0.819567	ME<NE	-	-	-	-	-	-	-	-	-
PSME_00005491-RA	PREDICTED: ubiquitin carboxyl-terminal hydrolase 6	1.02063e+07	1.08554e+07	1.09696e+07	9.86413e+06	1.09176e+07	1.02496e+07	1.19595e+07	1.17996e+07	1.08552e+07	1.00942e+07	1.09124e+07	1.15405e+07	1.27003e+07	7.74188e+06	7.35929e+06	8.27133e+06	7.9239e+06	1.07038e+07	1.01052e+07	1.06567e+07	1.01161e+07	9.58468e+06	1.09051e+07	0.878918	ME<NE	-	-	0.000410555	-	-	-	-	-	-
PSME_00005507-RA;PSME_00023836-RA;PSME_00023837-RA;PSME_00040127-RA;PSME_00040128-RA;PSME_00055073-RA	PREDICTED: peroxidase 12-like	3.24385e+07	3.78532e+07	4.01748e+07	2.76588e+07	1.79248e+07	1.48886e+07	1.514e+07	4.53465e+07	5.1895e+07	1.28758e+08	7.71694e+07	5.84146e+07	9.78662e+07	3.40466e+07	3.34768e+07	2.63157e+07	3.76753e+07	4.1144e+07	3.82812e+07	5.09887e+07	5.38396e+07	3.66881e+07	5.40377e+07	0.678935	ME<NE	0.000349129	0.0102032	-	-	-	-	-	-	-
PSME_00005541-RA;PSME_00027578-RA;PSME_00027579-RA;PSME_00027580-RA;PSME_00046996-RA	PREDICTED: 14-3-3-like protein D	3.17966e+07	3.44492e+07	3.3867e+07	2.90937e+07	4.25807e+07	3.484e+07	3.79248e+07	2.44099e+07	2.49309e+07	3.46531e+07	4.07425e+07	4.16381e+07	3.9743e+07	2.94968e+07	3.22483e+07	2.73909e+07	2.94374e+07	3.29723e+07	3.36931e+07	3.5576e+07	3.58727e+07	2.9712e+07	3.72942e+07	0.796693	ME<NE	0.0254004	6.21603e-05	0.0391934	AT1G26480	GRF12	14-3-3-like protein D	gi|720068224|ref|XP_010277038.1|	85.7	GO:0005198,GO:0019028,GO:0044781
PSME_00005544-RA	TCP-1/cpn60 chaperonin family protein	5.51714e+07	5.07473e+07	5.78725e+07	5.19353e+07	4.62862e+07	5.02895e+07	5.01766e+07	5.15524e+07	5.82008e+07	6.65926e+07	5.40967e+07	5.28917e+07	4.627e+07	5.32426e+07	5.09277e+07	5.3091e+07	5.43415e+07	4.47727e+07	4.39552e+07	4.26774e+07	5.07012e+07	5.37083e+07	4.98827e+07	1.07669	ME>NE	-	-	-	-	-	-	-	-	-
PSME_00005546-RA;PSME_00048238-RA;PSME_00049075-RA	PREDICTED: transformation/transcription domain-associated protein-like	1.2135e+06	1.00847e+06	985661	1.19632e+06	1.15827e+06	750912	560795	836107	571302	607821	1.14719e+06	658593	632626	762340	633317	536386	510446	671370	550513	565660	852243	825384	741454	1.1132	ME>NE	-	-	-	-	-	-	-	-	-
PSME_00005557-RA	PREDICTED: cucumber peeling cupredoxin	7.68259e+06	9.86381e+06	8.8796e+06	9.63586e+06	2.70653e+07	3.22875e+07	2.61455e+07	5.4925e+06	4.2144e+06	1.5604e+07	1.73706e+07	1.56987e+07	1.50349e+07	1.07614e+07	5.83141e+06	7.14006e+06	6.2763e+06	1.28514e+07	9.43149e+06	1.26231e+07	1.0672e+07	7.5778e+06	1.77077e+07	0.427938	ME<NE	7.38418e-07	3.54394e-06	0.00464239	AT2G31050	-	cucumber peeling cupredoxin	gi|586642665|ref|XP_006826439.1|	42.2	GO:0009055
PSME_00005581-RA	PREDICTED: probable galactinol--sucrose galactosyltransferase 2	5.06062e+06	4.92425e+06	5.16308e+06	4.28729e+06	8.84394e+06	9.06027e+06	6.72871e+06	4.59394e+06	4.97134e+06	5.37051e+06	4.83195e+06	4.21582e+06	5.61291e+06	3.88957e+06	2.72138e+06	3.10466e+06	4.06708e+06	3.85357e+06	5.74008e+06	7.2233e+06	4.92645e+06	4.27832e+06	6.03704e+06	0.708678	ME<NE	0.00256867	-	0.00603628	-	-	-	-	-	-
PSME_00005592-RA	PREDICTED: 26S proteasome non-ATPase regulatory subunit 6	1.87978e+06	1.64752e+06	1.90892e+06	1.76098e+06	2.19647e+06	2.44777e+06	2.55531e+06	2.27733e+06	2.01247e+06	2.03726e+06	2.06501e+06	2.03408e+06	1.89107e+06	900531	1.02433e+06	1.0598e+06	1.18345e+06	774991	821698	1.07161e+06	915833	1.56551e+06	1.7101e+06	0.91545	ME<NE	0.00434171	-	-	-	-	-	-	-	-
PSME_00005603-RA	Asparagine synthetase 3 isoform 3	4.05643e+06	3.90741e+06	4.13096e+06	3.85961e+06	1.54827e+06	1.3061e+06	1.37059e+06	4.26928e+06	3.78003e+06	1.21536e+06	1.7077e+06	1.58621e+06	1.79567e+06	3.32902e+06	3.62372e+06	3.92004e+06	3.57682e+06	4.33759e+06	3.00496e+06	2.75985e+06	2.79255e+06	3.84533e+06	2.12953e+06	1.80572	ME>NE	3.14903e-07	5.90783e-06	-	-	-	-	-	-	-
PSME_00005604-RA	PREDICTED: asparagine synthetase	1.41027e+07	1.51321e+07	1.42138e+07	1.26113e+07	9.18849e+06	9.97364e+06	8.43056e+06	1.55999e+07	1.38308e+07	8.18809e+06	7.45202e+06	6.64479e+06	7.66533e+06	1.35556e+07	1.26921e+07	1.32193e+07	1.35379e+07	1.34575e+07	1.18135e+07	1.02103e+07	1.1501e+07	1.38496e+07	9.50229e+06	1.4575	ME>NE	6.98158e-05	3.34072e-06	-	-	-	-	-	-	-
PSME_00005636-RA	PREDICTED: pyrophosphate--fructose 6-phosphate 1-phosphotransferase subunit beta	7.30577e+06	8.22602e+06	7.28475e+06	6.24187e+06	1.14173e+07	1.20232e+07	1.32887e+07	1.15885e+07	1.13447e+07	1.30162e+07	1.93422e+07	1.98017e+07	1.70193e+07	1.01061e+07	8.34997e+06	1.10471e+07	8.33075e+06	7.41424e+06	9.42935e+06	9.46131e+06	8.3494e+06	8.98255e+06	1.27784e+07	0.702946	ME<NE	0.000322057	0.0100281	-	-	-	-	-	-	-
PSME_00005640-RA	glutathione peroxidase, putative	5.33123e+06	4.44216e+06	5.2246e+06	4.26121e+06	3.35064e+06	2.58602e+06	3.44609e+06	4.95323e+06	4.00795e+06	4.08579e+06	3.47122e+06	4.42545e+06	4.8252e+06	4.31926e+06	4.52777e+06	3.80452e+06	4.74733e+06	4.00091e+06	4.08529e+06	4.52887e+06	4.03498e+06	4.56193e+06	3.89459e+06	1.17135	ME>NE	0.000688164	-	-	-	-	-	-	-	-
PSME_00005642-RA;PSME_00005641-RA;PSME_00005643-RA;PSME_00012658-RA;PSME_00013637-RA;PSME_00014712-RA;PSME_00050548-RA	PREDICTED: probable phospholipid hydroperoxide glutathione peroxidase	5.23562e+06	5.3878e+06	3.66558e+06	3.42724e+06	5.18542e+06	4.38942e+06	4.61867e+06	1.40298e+07	1.20094e+07	6.02508e+06	6.30015e+06	7.46245e+06	6.27257e+06	8.61832e+06	7.87479e+06	6.43409e+06	7.72449e+06	5.2151e+06	5.67608e+06	7.6978e+06	6.05785e+06	7.44072e+06	5.90005e+06	1.26113	ME>NE	-	0.000413287	-	-	-	-	-	-	-
PSME_00005676-RA	PREDICTED: 14-3-3-like protein GF14 iota isoform X2	1.02692e+07	1.10964e+07	1.36768e+07	1.03487e+07	1.14356e+07	1.33396e+07	1.29644e+07	1.19842e+07	1.47547e+07	1.5082e+07	1.51349e+07	1.61535e+07	1.23116e+07	1.07044e+07	1.24193e+07	1.14867e+07	1.44359e+07	1.32061e+07	1.53337e+07	1.05183e+07	1.00307e+07	1.21176e+07	1.32282e+07	0.916045	ME<NE	-	-	-	-	-	-	-	-	-
PSME_00005680-RA	PREDICTED: ADP,ATP carrier protein 3, mitochondrial	1.49593e+07	1.47957e+07	1.61208e+07	1.40264e+07	1.69411e+07	1.41463e+07	1.63233e+07	1.6284e+07	1.23199e+07	6.6764e+06	1.13599e+07	1.07951e+07	1.02704e+07	1.08007e+07	1.20357e+07	1.43626e+07	1.17172e+07	8.8453e+06	7.84356e+06	1.0257e+07	1.03651e+07	1.37422e+07	1.12567e+07	1.22081	ME>NE	-	0.0214019	0.0457461	-	-	-	-	-	-
PSME_00005683-RA;PSME_00010077-RA;PSME_00017480-RA;PSME_00018859-RA;PSME_00027132-RA;PSME_00029796-RA;PSME_00046131-RA;PSME_00047345-RA;PSME_00047721-RA;PSME_00054273-RA	PREDICTED: calreticulin-like	1.0797e+08	1.06523e+08	1.12491e+08	8.58262e+07	9.71957e+07	1.09705e+08	1.08804e+08	7.76268e+07	9.76824e+07	8.82505e+07	9.34835e+07	8.55204e+07	9.38227e+07	1.02576e+08	8.51588e+07	9.36011e+07	1.02806e+08	8.30464e+07	9.33578e+07	5.75527e+07	5.93188e+07	9.72261e+07	8.8187e+07	1.1025	ME>NE	-	-	0.0233075	-	-	-	-	-	-
PSME_00005755-RA	PREDICTED: epidermis-specific secreted glycoprotein EP1	623303	654491	521968	553221	817247	841941	820760	488792	883500	4.54835e+06	5.45833e+06	5.69396e+06	4.63878e+06	546203	623080	392832	773841	787803	536809	670916	620039	606123	2.31227e+06	0.262134	ME<NE	-	6.03924e-08	-	-	-	-	-	-	-
PSME_00005757-RA	3-ketoacyl-CoA reductase 1 isoform 1	800725	689035	771604	916097	527972	370410	560605	740383	933513	406922	645707	478580	375751	1.43531e+06	1.62393e+06	1.38195e+06	1.47428e+06	910326	973434	957083	798566	1.07668e+06	636851	1.69063	ME>NE	0.00191142	0.00240914	0.00185033	AT1G67730	KCR1	3-ketoacyl-CoA reductase 1 isoform 1	gi|590695583|ref|XP_007044931.1|	72.3	-
PSME_00005764-RA	PREDICTED: alpha,alpha-trehalose-phosphate synthase	458814	307963	400246	633311	787230	433502	484229	593765	728347	230948	370735	170133	189588	834337	814227	945963	927780	802398	872586	741781	632156	664475	519572	1.27889	ME>NE	-	0.00055846	-	-	-	-	-	-	-
PSME_00005765-RA	PREDICTED: putative chromatin-remodeling complex ATPase chain	1.60521e+06	1.737e+06	1.7177e+06	1.78526e+06	677165	577553	721440	1.62959e+06	1.5234e+06	769828	757381	629493	860759	1.57169e+06	1.4781e+06	1.70997e+06	1.06599e+06	1.39399e+06	953020	1.03666e+06	1.3937e+06	1.58239e+06	888271	1.78143	ME>NE	2.02604e-06	0.000177252	-	-	-	-	-	-	-
PSME_00005793-RA;PSME_00007328-RA;PSME_00028574-RA;PSME_00033867-RA;PSME_00054609-RA	glycoside hydrolase family 18 protein	3.27512e+06	4.22442e+06	3.04158e+06	3.4259e+06	1.31239e+07	1.27731e+07	1.22901e+07	2.55993e+06	1.85153e+06	2.14973e+06	2.02239e+06	1.99255e+06	2.17994e+06	2.25725e+06	1.95705e+06	2.39894e+06	1.97611e+06	3.96184e+06	4.11456e+06	3.83484e+06	3.84287e+06	2.69678e+06	5.66234e+06	0.476267	ME<NE	2.5854e-09	-	7.28723e-06	-	-	-	-	-	-
PSME_00005810-RA;PSME_00003962-RA;PSME_00029484-RA;PSME_00031156-RA;PSME_00035434-RA;PSME_00037882-RA;PSME_00039125-RA;PSME_00040633-RA	PREDICTED: elongation factor 1-delta-like	2.96375e+07	3.32575e+07	3.77619e+07	2.49405e+07	1.77595e+07	1.40429e+07	1.35579e+07	4.46585e+07	4.33612e+07	4.25368e+07	3.56157e+07	3.88807e+07	3.96061e+07	4.46667e+07	4.91776e+07	4.81936e+07	2.83497e+07	3.37887e+07	3.73121e+07	2.50226e+07	3.4877e+07	3.84005e+07	3.02727e+07	1.26848	ME>NE	0.000150652	-	-	-	-	-	-	-	-
PSME_00005832-RA	PREDICTED: NADP-dependent malic enzyme isoform X1	5.42857e+06	5.8626e+06	5.92687e+06	5.27734e+06	4.22342e+06	4.096e+06	5.36124e+06	1.06435e+07	1.20705e+07	3.63921e+06	6.61333e+06	6.7077e+06	5.78886e+06	8.8277e+06	5.84675e+06	6.15242e+06	7.94546e+06	6.00939e+06	1.49334e+07	1.02233e+07	8.66891e+06	7.39817e+06	6.93316e+06	1.06707	ME>NE	-	0.00774784	-	-	-	-	-	-	-
PSME_00005834-RA	PREDICTED: translocase of chloroplast 34, chloroplastic	1.4663e+06	1.07599e+06	1.36232e+06	1.46824e+06	1.4558e+06	1.27045e+06	1.06405e+06	1.48657e+06	1.34773e+06	643090	1.22864e+06	1.34257e+06	1.26642e+06	1.25522e+06	1.55211e+06	1.56154e+06	1.25922e+06	1.07389e+06	1.06482e+06	1.21902e+06	1.24515e+06	1.38353e+06	1.17036e+06	1.18214	ME>NE	-	-	-	-	-	-	-	-	-
PSME_00005856-RA	PREDICTED: 60S ribosomal protein L8	1.64315e+07	1.65034e+07	1.68126e+07	1.63975e+07	9.16093e+06	9.06112e+06	1.12157e+07	1.57777e+07	1.19104e+07	8.48792e+06	5.78724e+06	6.94137e+06	7.26162e+06	1.38215e+07	1.78454e+07	1.55106e+07	1.32586e+07	6.73768e+06	6.77556e+06	7.18652e+06	6.73021e+06	1.54269e+07	7.75872e+06	1.98833	ME>NE	0.000104914	6.33413e-05	1.85627e-06	AT4G36130	-	60S ribosomal protein L8	gi|225461187|ref|XP_002283149.1|	91.2	GO:0003735,GO:0006412,GO:0005622,GO:0005840,GO:0003735,GO:0006412,GO:0005840
PSME_00005860-RA	eukaryotic peptide chain release factor GTP-binding subunit, putative	9.49272e+06	9.19742e+06	9.2916e+06	1.00916e+07	9.56452e+06	9.40222e+06	9.16309e+06	1.02267e+07	8.67515e+06	1.21545e+07	1.15593e+07	1.0809e+07	1.15913e+07	9.93288e+06	1.00478e+07	1.03331e+07	1.03404e+07	1.20345e+07	9.47483e+06	1.05871e+07	9.09999e+06	9.76292e+06	1.04946e+07	0.930282	ME<NE	-	0.0276352	-	-	-	-	-	-	-
PSME_00005866-RA	PREDICTED: citrate synthase, glyoxysomal	1.20649e+07	1.15937e+07	1.15021e+07	1.02761e+07	1.15761e+07	9.1874e+06	1.10885e+07	1.49504e+07	1.48474e+07	7.20872e+06	9.33777e+06	1.14655e+07	8.5602e+06	1.28931e+07	1.07467e+07	1.19217e+07	1.19332e+07	9.00484e+06	1.42914e+07	1.20222e+07	9.96375e+06	1.22729e+07	1.03369e+07	1.18729	ME>NE	-	0.00306938	-	-	-	-	-	-	-
PSME_00005876-RA	PREDICTED: protein transport protein SEC31 homolog B	1.52046e+07	1.50002e+07	1.66439e+07	1.4556e+07	1.76381e+07	1.46284e+07	1.51327e+07	2.1248e+07	1.9837e+07	1.86324e+07	2.1049e+07	2.09158e+07	2.10215e+07	1.68839e+07	1.38062e+07	1.59414e+07	1.43873e+07	1.68493e+07	1.44494e+07	1.19615e+07	1.29508e+07	1.63509e+07	1.6839e+07	0.971011	ME<NE	-	-	-	-	-	-	-	-	-
PSME_00005921-RA	isoleucyl-tRNA synthetase family protein	1.02476e+06	840017	1.10323e+06	988837	727205	433421	539142	405908	985310	798122	660917	705823	745887	759089	686104	606081	581977	502651	411438	454697	317148	798131	572405	1.39435	ME>NE	0.00677012	-	0.0226021	-	-	-	-	-	-
PSME_00005932-RA	PREDICTED: cysteine--tRNA ligase, cytoplasmic isoform X3	864689	1.46049e+06	690685	914585	855643	842267	554781	445221	757656	559355	640069	405657	589161	702626	825020	1.12246e+06	1.02871e+06	1.0762e+06	1.138e+06	1.00686e+06	868468	881214	776042	1.13552	ME>NE	-	-	-	-	-	-	-	-	-
PSME_00005934-RA	PREDICTED: cysteine--tRNA ligase, cytoplasmic isoform X2	793426	724833	795072	693472	709390	803636	702352	755334	560998	508873	624329	601099	583672	781232	573413	706323	611307	674617	466312	576409	591546	699541	622021	1.12463	ME>NE	-	-	-	-	-	-	-	-	-
PSME_00005937-RA	PREDICTED: calnexin homolog	4.80195e+06	3.80198e+06	4.00529e+06	3.93223e+06	3.52138e+06	3.78327e+06	4.5132e+06	4.01803e+06	3.21623e+06	3.92829e+06	4.62464e+06	3.84848e+06	3.86208e+06	3.3406e+06	3.09851e+06	3.04829e+06	2.6261e+06	3.50447e+06	3.18321e+06	3.67143e+06	3.10341e+06	3.58892e+06	3.77671e+06	0.950276	ME<NE	-	-	-	-	-	-	-	-	-
PSME_00005939-RA	PREDICTED: calnexin homolog	7.72567e+07	8.15723e+07	8.11616e+07	7.55547e+07	1.2016e+08	1.1922e+08	1.19327e+08	9.05006e+07	1.02951e+08	9.95212e+07	1.21349e+08	1.16804e+08	1.20544e+08	7.4039e+07	5.63577e+07	7.29666e+07	5.98285e+07	8.09092e+07	9.58171e+07	9.5145e+07	7.87211e+07	7.72189e+07	1.06138e+08	0.727534	ME<NE	0.000172683	-	0.00281662	-	-	-	-	-	-
PSME_00005952-RA;PSME_00015003-RA	PREDICTED: serine hydroxymethyltransferase, mitochondrial	1.16828e+07	8.73385e+06	1.02384e+07	6.80083e+06	9.87258e+06	1.1202e+07	1.13924e+07	7.67488e+06	8.22901e+06	9.08325e+06	1.11682e+07	1.2261e+07	6.72844e+06	7.83373e+06	5.0255e+06	5.85042e+06	7.06838e+06	8.15706e+06	1.21033e+07	7.5979e+06	8.28212e+06	7.91377e+06	9.80439e+06	0.807167	ME<NE	-	-	-	-	-	-	-	-	-
PSME_00005953-RA	PREDICTED: serine hydroxymethyltransferase, mitochondrial	8.38644e+06	8.82425e+06	9.39738e+06	9.03699e+06	1.33828e+07	1.09071e+07	1.12088e+07	4.33891e+06	5.81716e+06	6.23188e+06	6.31921e+06	5.78644e+06	7.64574e+06	7.83495e+06	6.71014e+06	7.9247e+06	8.78734e+06	8.3796e+06	9.9877e+06	9.26729e+06	7.53495e+06	7.70583e+06	8.7865e+06	0.877007	ME<NE	0.013808	-	-	-	-	-	-	-	-
PSME_00005956-RA;PSME_00011127-RA;PSME_00014784-RA;PSME_00027317-RA;PSME_00035495-RA;PSME_00035517-RA;PSME_00050298-RA	PREDICTED: coatomer subunit epsilon-1	1.33082e+06	1.3135e+06	1.44586e+06	1.27906e+06	1.10591e+06	1.26458e+06	1.23972e+06	1.87505e+06	1.20039e+06	865459	1.04975e+06	887866	890692	933189	1.12274e+06	1.0431e+06	985328	837138	1.03813e+06	832458	987373	1.2529e+06	999915	1.25301	ME>NE	-	0.00096886	-	-	-	-	-	-	-
PSME_00005983-RA	PREDICTED: caleosin isoform X1	447345	261368	559581	299179	200349	71654.2	136150	3.08482e+06	5.29137e+06	36332.4	75873.1	61667.8	59374.7	126393	214698	329199	533961	271098	573383	165885	212292	1.11479e+06	169460	6.5785	ME>NE	0.0116609	2.24249e-07	-	-	-	-	-	-	-
PSME_00006003-RA;PSME_00026931-RA	Beta-galactosidase 8 isoform 1	678842	679656	444124	518146	393852	494967	387114	409328	682282	1.2933e+06	861591	692651	966882	928807	447101	621386	702922	639638	159115	201428	407459	611259	590727	1.03476	ME>NE	-	-	0.0173778	-	-	-	-	-	-
PSME_00006062-RA	PREDICTED: 116 kDa U5 small nuclear ribonucleoprotein component	2.69572e+06	2.75668e+06	2.42503e+06	2.59167e+06	2.08955e+06	2.24328e+06	1.9424e+06	3.00176e+06	2.40886e+06	2.63208e+06	3.09448e+06	2.95179e+06	2.97232e+06	2.49105e+06	2.62724e+06	2.51192e+06	2.08792e+06	2.71978e+06	2.42315e+06	2.13488e+06	2.57765e+06	2.55978e+06	2.52558e+06	1.01354	ME>NE	0.0156477	-	-	-	-	-	-	-	-
PSME_00006079-RA	PREDICTED: CBS domain-containing protein CBSX3, mitochondrial-like	1.12698e+07	1.10187e+07	1.11284e+07	1.00377e+07	2.60693e+07	1.8993e+07	1.88038e+07	1.46287e+07	1.82074e+07	3.7042e+07	2.47617e+07	3.04349e+07	2.89506e+07	1.25207e+07	1.74418e+07	1.56207e+07	1.97088e+07	1.83369e+07	1.65636e+07	2.23711e+07	2.2477e+07	1.41583e+07	2.40731e+07	0.588137	ME<NE	0.000148024	0.00140371	-	-	-	-	-	-	-
PSME_00006102-RA	PREDICTED: alpha-galactosidase isoform X3	3.75235e+06	4.00922e+06	4.11456e+06	3.07496e+06	1.56606e+07	1.41525e+07	1.34782e+07	4.91937e+06	8.34069e+06	6.47167e+06	6.24421e+06	6.11324e+06	6.4038e+06	3.09969e+06	2.7667e+06	2.3446e+06	3.9137e+06	5.49345e+06	5.50136e+06	6.23372e+06	6.88805e+06	4.03358e+06	8.4219e+06	0.47894	ME<NE	9.94102e-08	-	9.20085e-05	-	-	-	-	-	-
PSME_00006131-RA	V(D)J recombination-activating protein 2 isoform 3	1.98301e+06	2.96898e+06	954072	1.21537e+06	1.34006e+06	824408	774526	1.72331e+06	1.26291e+06	1.41843e+06	1.78413e+06	1.42929e+06	1.90087e+06	2.1061e+06	2.50781e+06	1.3775e+06	1.22649e+06	1.55393e+06	1.2124e+06	2.03685e+06	3.22509e+06	1.73255e+06	1.59091e+06	1.08904	ME>NE	-	-	-	-	-	-	-	-	-
PSME_00006153-RA	PREDICTED: transmembrane 9 superfamily member 4-like	7.6571e+06	6.57563e+06	7.92361e+06	6.50966e+06	3.49077e+06	3.59643e+06	3.80521e+06	1.06333e+07	9.29962e+06	4.26226e+06	3.59804e+06	3.91939e+06	4.25718e+06	5.70621e+06	5.04164e+06	7.04562e+06	5.79845e+06	3.27752e+06	3.1631e+06	2.91596e+06	2.74676e+06	7.21909e+06	3.54842e+06	2.03445	ME>NE	1.62833e-06	4.52346e-07	2.31498e-06	AT3G13772	TMN7	transmembrane 9 superfamily member 4-like	gi|720064071|ref|XP_010275836.1|	81.3	GO:0016021,GO:0016021
PSME_00006154-RA	PREDICTED: probable Xaa-Pro aminopeptidase P isoform X2	509595	815230	933339	702714	617009	836600	797966	55156	33828.5	65002.5	455175	101682	133321	867191	958877	1.37893e+06	1.04167e+06	891661	705085	873110	961826	729653	585313	1.2466	ME>NE	-	0.010219	-	-	-	-	-	-	-
PSME_00006155-RA	PREDICTED: probable Xaa-Pro aminopeptidase P	1.25596e+07	1.23871e+07	1.24266e+07	1.12853e+07	1.21833e+07	1.34802e+07	1.20513e+07	1.98292e+07	1.8374e+07	9.12149e+06	1.09521e+07	1.09511e+07	9.70678e+06	1.13939e+07	1.10811e+07	1.05178e+07	1.20407e+07	8.76261e+06	9.18786e+06	8.53339e+06	8.62703e+06	1.31895e+07	1.03234e+07	1.27764	ME>NE	-	7.17387e-07	0.000966919	-	-	-	-	-	-
PSME_00006168-RA	Diphosphomevalonate decarboxylase	1.64847e+06	2.04854e+06	1.58952e+06	1.80215e+06	3.24782e+06	2.73569e+06	3.6111e+06	3.71809e+06	3.17331e+06	1.91733e+06	3.92454e+06	3.05369e+06	2.64938e+06	1.44297e+06	1.3351e+06	1.35814e+06	1.37466e+06	1.82883e+06	3.33649e+06	3.06328e+06	2.19021e+06	1.94909e+06	2.86894e+06	0.679377	ME<NE	0.00281549	-	0.00175374	-	-	-	-	-	-
PSME_00006186-RA;PSME_00006035-RA	PREDICTED: citrate synthase, mitochondrial	6.12551e+06	8.44633e+06	7.57478e+06	5.89932e+06	9.03167e+06	1.22759e+07	1.48281e+07	4.8843e+06	6.83655e+06	9.19231e+06	9.2181e+06	1.03274e+07	1.08646e+07	1.13968e+07	7.65372e+06	7.49888e+06	8.95229e+06	9.26971e+06	1.40097e+07	1.26937e+07	1.26752e+07	7.52685e+06	1.13079e+07	0.66563	ME<NE	0.00314185	0.00978824	0.0495101	AT2G44350	ATCS	citrate synthase, mitochondrial	gi|823224387|ref|XP_012444960.1|	86.8	GO:0046912,GO:0016740,GO:0009058
PSME_00006195-RA	PREDICTED: 26S proteasome non-ATPase regulatory subunit 12 homolog A isoform X1	2.25003e+07	2.1073e+07	2.10397e+07	2.16944e+07	2.23749e+07	2.29611e+07	2.48185e+07	2.25595e+07	2.29408e+07	2.02229e+07	2.07603e+07	2.09265e+07	2.03795e+07	2.0604e+07	1.99828e+07	2.15812e+07	2.35726e+07	2.25141e+07	2.03935e+07	2.04371e+07	1.96387e+07	2.17548e+07	2.14025e+07	1.01646	ME>NE	-	-	-	-	-	-	-	-	-
PSME_00006199-RA	PREDICTED: cysteine-rich receptor-like protein kinase 2	56330.5	43003.6	33639.8	106592	175077	23552.1	102529	167114	105775	113883	155486	37177	74683.1	235127	262997	169615	262993	134467	122952	96414	134306	144319	106411	1.35623	ME>NE	-	-	-	-	-	-	-	-	-
PSME_00006219-RA;PSME_00011573-RA;PSME_00026148-RA	PREDICTED: 4-coumarate--CoA ligase-like 7	1.30621e+06	934592	1.12028e+06	1.32907e+06	559696	406961	382003	1.40543e+06	1.46692e+06	90329	346252	283694	284301	1.36342e+06	1.31225e+06	1.68587e+06	1.84645e+06	330873	519212	369980	422673	1.37705e+06	363271	3.7907	ME>NE	0.00188668	2.48301e-05	9.61536e-05	AT4G05160	AT4G05160.1	4-coumarate-CoA ligase-like 7	gi|720035974|ref|XP_010267197.1|	57.9	GO:0003824,GO:0008152
PSME_00006238-RA;PSME_00024205-RA	PREDICTED: glucose-1-phosphate adenylyltransferase large subunit 1	1.36207e+06	1.65486e+06	1.55049e+06	1.68686e+06	430114	344885	487611	1.47646e+06	205545	322552	530382	336886	409077	829030	1.38074e+06	1.16738e+06	1.45225e+06	525448	490819	601574	556668	1.27657e+06	457820	2.78837	ME>NE	0.00100376	-	0.0260997	-	-	-	-	-	-
PSME_00006251-RA	PREDICTED: 26S proteasome regulatory subunit RPN13	1.40301e+06	1.43554e+06	1.12532e+06	1.1822e+06	903478	1.31375e+06	1.15116e+06	1.4593e+06	1.36268e+06	1.88017e+06	1.51479e+06	1.30456e+06	1.37748e+06	1.36826e+06	2.04349e+06	1.44855e+06	1.72707e+06	1.43368e+06	1.94875e+06	1.69884e+06	1.70481e+06	1.45554e+06	1.47559e+06	0.986415	ME<NE	-	-	-	-	-	-	-	-	-
PSME_00006277-RA	PREDICTED: LOW QUALITY PROTEIN: acidic leucine-rich nuclear phosphoprotein 32-related protein-like	2.47214e+06	2.12001e+06	2.20174e+06	2.30493e+06	3.06781e+06	2.01398e+06	2.69334e+06	1.00184e+06	1.11886e+06	1.69816e+06	1.91329e+06	1.45078e+06	1.73659e+06	2.0829e+06	2.3309e+06	2.23709e+06	2.09783e+06	3.11179e+06	2.12642e+06	2.51155e+06	2.83019e+06	1.99682e+06	2.28672e+06	0.873227	ME<NE	-	0.00256823	-	-	-	-	-	-	-
PSME_00006284-RA;PSME_00003462-RA	PREDICTED: E3 ubiquitin-protein ligase UPL1-like	2.63482e+06	2.2066e+06	2.58991e+06	3.05144e+06	2.01056e+06	2.38096e+06	2.87984e+06	1.88735e+06	2.34212e+06	1.90549e+06	2.59066e+06	1.63067e+06	2.07399e+06	2.66553e+06	2.39011e+06	2.35868e+06	2.03419e+06	2.61673e+06	2.82058e+06	3.04997e+06	2.91247e+06	2.41608e+06	2.4429e+06	0.989019	ME<NE	-	-	-	-	-	-	-	-	-
PSME_00006291-RA;PSME_00047787-RA	PREDICTED: adenylate kinase 4	2.99995e+07	2.63675e+07	2.92357e+07	2.54209e+07	2.61652e+07	2.16768e+07	2.80288e+07	2.80509e+07	2.77777e+07	2.29122e+07	2.81229e+07	3.22952e+07	2.4854e+07	3.26753e+07	3.11317e+07	2.90415e+07	3.23629e+07	2.58415e+07	3.29107e+07	3.21961e+07	2.71538e+07	2.92064e+07	2.74688e+07	1.06326	ME>NE	-	-	-	-	-	-	-	-	-
PSME_00006299-RA;PSME_00001898-RA;PSME_00002397-RA;PSME_00007838-RA;PSME_00011938-RA;PSME_00012484-RA;PSME_00026958-RA;PSME_00036836-RA;PSME_00037458-RA;PSME_00042708-RA;PSME_00043459-RA;PSME_00048215-RA;PSME_00052265-RA	PREDICTED: methylthioribose kinase	1.10569e+07	1.06e+07	1.10948e+07	9.30279e+06	1.05205e+07	1.19577e+07	1.17108e+07	1.06667e+07	1.13361e+07	1.20324e+07	1.00828e+07	1.04735e+07	1.14474e+07	1.01277e+07	1.05583e+07	1.03649e+07	1.06935e+07	1.12836e+07	9.95632e+06	1.05282e+07	1.08461e+07	1.05802e+07	1.09854e+07	0.963114	ME<NE	-	-	-	-	-	-	-	-	-
PSME_00006308-RA;PSME_00036955-RA	PREDICTED: nuclear cap-binding protein subunit 1	3.34214e+06	3.24453e+06	3.11019e+06	3.54391e+06	1.77768e+06	1.54293e+06	1.67658e+06	3.11641e+06	2.99749e+06	2.3771e+06	1.43972e+06	1.40013e+06	1.67862e+06	2.77403e+06	2.34812e+06	2.72309e+06	2.54464e+06	1.79955e+06	1.76789e+06	1.89744e+06	1.69906e+06	2.97446e+06	1.73243e+06	1.71693	ME>NE	1.09167e-05	0.000257868	0.00241298	AT2G13540	ABH1	nuclear cap-binding protein subunit 1	gi|659099004|ref|XP_008450385.1|	56.9	GO:0003723,GO:0005515,GO:0006914,GO:0016070,GO:0016070,GO:0007030,GO:0010508,GO:0019901
PSME_00006320-RA	PREDICTED: glutathione reductase, cytosolic	3.57295e+07	3.91355e+07	3.8865e+07	3.16804e+07	4.78128e+07	5.6921e+07	4.61201e+07	2.21357e+07	2.34053e+07	1.89695e+07	2.86124e+07	2.81097e+07	2.61425e+07	2.86126e+07	2.50312e+07	2.49643e+07	3.11853e+07	4.25308e+07	4.15766e+07	4.32291e+07	4.04139e+07	3.00745e+07	3.82217e+07	0.786844	ME<NE	0.00596278	-	0.000594381	-	-	-	-	-	-
PSME_00006322-RA	PREDICTED: imidazole glycerol phosphate synthase hisHF, chloroplastic isoform X1	8.24217e+06	8.47502e+06	1.08272e+07	9.57075e+06	7.02367e+06	5.76918e+06	6.08411e+06	3.7478e+06	5.39334e+06	5.59164e+06	4.66833e+06	5.13609e+06	5.29939e+06	5.16045e+06	5.5276e+06	5.41461e+06	5.2913e+06	5.38763e+06	4.06296e+06	5.06044e+06	4.82389e+06	6.76502e+06	5.35521e+06	1.26326	ME>NE	0.00154267	-	-	-	-	-	-	-	-
PSME_00006340-RA;PSME_00053272-RA	Nucleic acid-binding, OB-fold-like protein	3.00081e+06	3.28825e+06	3.0736e+06	2.65927e+06	1.15744e+06	1.19552e+06	1.34435e+06	1.83704e+06	2.1744e+06	2.87219e+06	1.66734e+06	1.58815e+06	2.7986e+06	2.68836e+06	3.31967e+06	2.00484e+06	3.08867e+06	3.29726e+06	1.86429e+06	2.26826e+06	2.45236e+06	2.71349e+06	2.04598e+06	1.32626	ME>NE	0.000138495	-	-	-	-	-	-	-	-
PSME_00006402-RA	PREDICTED: putative G3BP-like protein isoform X1	3.33452e+06	3.8631e+06	3.44594e+06	3.40352e+06	3.24367e+06	3.12117e+06	3.50046e+06	4.26239e+06	3.49198e+06	1.51728e+06	2.69558e+06	2.54148e+06	2.68361e+06	3.81397e+06	4.99869e+06	4.45233e+06	4.01846e+06	3.2381e+06	3.09594e+06	3.51376e+06	3.32666e+06	3.90849e+06	2.95252e+06	1.32378	ME>NE	-	0.00317923	0.0443914	-	-	-	-	-	-
PSME_00006428-RA	PREDICTED: universal stress protein A-like protein isoform X2	1.19165e+06	1.6081e+06	1.58125e+06	1.42179e+06	3.8423e+06	4.47516e+06	4.27132e+06	299846	899711	3.18959e+06	2.61238e+06	1.7652e+06	2.46678e+06	1.95712e+06	2.05931e+06	1.83282e+06	2.46297e+06	2.14045e+06	3.07014e+06	3.06264e+06	2.39969e+06	1.53146e+06	3.02688e+06	0.505953	ME<NE	0.000147292	2.13464e-05	-	-	-	-	-	-	-
PSME_00006455-RA;PSME_00005086-RA;PSME_00007878-RA;PSME_00016164-RA;PSME_00031200-RA;PSME_00038338-RA;PSME_00039346-RA	PREDICTED: 65-kDa microtubule-associated protein 1	6.92541e+06	6.37601e+06	7.03562e+06	6.2865e+06	3.41926e+06	3.68295e+06	4.21043e+06	6.0835e+06	5.6152e+06	4.58594e+06	4.40222e+06	4.04891e+06	4.79023e+06	5.50684e+06	5.40379e+06	6.26636e+06	6.68574e+06	6.34385e+06	4.13714e+06	5.20964e+06	5.25287e+06	6.2185e+06	4.55304e+06	1.36579	ME>NE	2.59185e-05	0.0296451	-	-	-	-	-	-	-
PSME_00006462-RA	PREDICTED: nucleolar and coiled-body phosphoprotein 1-like	5.70147e+06	5.21525e+06	6.82625e+06	6.50198e+06	2.70949e+06	2.85657e+06	3.00222e+06	6.52622e+06	5.72919e+06	4.6621e+06	3.67721e+06	3.80971e+06	4.30592e+06	6.53651e+06	6.10507e+06	7.64142e+06	5.65198e+06	6.84849e+06	5.8829e+06	5.57566e+06	6.7398e+06	6.24353e+06	4.55183e+06	1.37165	ME>NE	1.50866e-06	0.00296436	-	-	-	-	-	-	-
PSME_00006535-RA	Os08g0545300	8.32896e+06	7.90594e+06	8.91006e+06	7.60391e+06	1.42175e+07	1.68061e+07	1.48675e+07	6.29434e+06	6.67621e+06	1.68747e+07	1.35955e+07	1.18427e+07	1.25774e+07	6.87958e+06	8.5123e+06	8.18609e+06	1.32629e+07	1.18444e+07	8.59155e+06	1.24699e+07	1.40133e+07	8.25603e+06	1.34273e+07	0.614868	ME<NE	0.000711111	0.000739111	-	-	-	-	-	-	-
PSME_00006540-RA	PREDICTED: MICOS complex subunit Mic10	5.76675e+06	4.64604e+06	4.56525e+06	6.00524e+06	7.39961e+06	6.52154e+06	5.5572e+06	5.50454e+06	6.39923e+06	5.53413e+06	6.20974e+06	6.57016e+06	6.22149e+06	4.11604e+06	5.52062e+06	4.24521e+06	4.81539e+06	4.40789e+06	4.16992e+06	4.68194e+06	3.84283e+06	5.15843e+06	5.55604e+06	0.928437	ME<NE	-	-	-	-	-	-	-	-	-
PSME_00006579-RA	PREDICTED: exportin-1	3.91e+07	3.35171e+07	3.31603e+07	3.47047e+07	3.04362e+07	3.87312e+07	3.76287e+07	3.96486e+07	3.45472e+07	3.71321e+07	3.31618e+07	3.31356e+07	3.28838e+07	3.15597e+07	3.06301e+07	3.14477e+07	3.43844e+07	2.86678e+07	3.44488e+07	3.0161e+07	3.29649e+07	3.427e+07	3.35774e+07	1.02062	ME>NE	-	-	-	-	-	-	-	-	-
PSME_00006584-RA	PREDICTED: dihydropyrimidine dehydrogenase	9.06719e+06	9.03932e+06	9.39756e+06	8.29856e+06	2.0529e+07	1.62179e+07	1.68145e+07	7.92658e+06	7.3116e+06	8.28491e+06	1.11996e+07	1.08329e+07	9.88889e+06	7.09829e+06	6.83558e+06	6.86517e+06	7.88883e+06	8.48921e+06	9.34666e+06	1.14572e+07	9.2156e+06	7.97287e+06	1.20251e+07	0.663017	ME<NE	2.5622e-06	0.0262646	0.00520349	AT3G17810	PYD1	dihydropyrimidine dehydrogenase	gi|720048779|ref|XP_010271236.1|	86.5	GO:0016627,GO:0055114,GO:0005737,GO:0017150,GO:0050660,GO:0008033,GO:0055114
PSME_00006592-RA;PSME_00031417-RA	PREDICTED: probable ubiquitin conjugation factor E4	1.68741e+06	1.2998e+06	1.70002e+06	1.67231e+06	1.45456e+06	1.63719e+06	1.63111e+06	1.3525e+06	1.0918e+06	1.19034e+06	1.32894e+06	1.37012e+06	1.33291e+06	1.42962e+06	1.17782e+06	1.2837e+06	1.30242e+06	1.97263e+06	1.44121e+06	1.51649e+06	1.35654e+06	1.39974e+06	1.47564e+06	0.948565	ME<NE	-	-	-	-	-	-	-	-	-
PSME_00006609-RA	PREDICTED: heterogeneous nuclear ribonucleoprotein 1	7.97998e+06	7.1709e+06	7.80057e+06	7.93701e+06	1.40631e+06	1.22991e+06	1.14376e+06	7.82345e+06	8.4991e+06	8.27947e+06	1.60628e+06	3.06672e+06	8.24425e+06	6.21281e+06	8.60924e+06	7.99182e+06	7.09549e+06	1.7308e+06	1.17319e+06	1.14293e+06	1.75296e+06	7.71204e+06	2.79787e+06	2.7564	ME>NE	3.414e-05	-	7.86696e-05	-	-	-	-	-	-
PSME_00006612-RA	PREDICTED: polypyrimidine tract-binding protein homolog 3-like isoform X1	1.30662e+07	1.32912e+07	1.31798e+07	1.16102e+07	8.65202e+06	7.92668e+06	8.63763e+06	1.42298e+07	1.90827e+07	1.54658e+07	1.32482e+07	1.1939e+07	1.22696e+07	1.15569e+07	1.20236e+07	1.0856e+07	1.12976e+07	1.00596e+07	8.58981e+06	1.01218e+07	1.05223e+07	1.30194e+07	1.06757e+07	1.21954	ME>NE	0.000172023	0.0431696	-	-	-	-	-	-	-
PSME_00006614-RA;PSME_00013538-RA;PSME_00025822-RA;PSME_00029965-RA;PSME_00033918-RA	PREDICTED: aldehyde dehydrogenase family 3 member H1	1.87e+06	1.56476e+06	1.77036e+06	1.82188e+06	284921	138516	114029	676078	1.07322e+06	94525	243474	165281	204673	1.17213e+06	1.0627e+06	1.65797e+06	1.69217e+06	709544	1.23125e+06	1.11257e+06	582671	1.43613e+06	443769	3.23621	ME>NE	4.97531e-07	0.000147054	-	-	-	-	-	-	-
PSME_00006615-RA;PSME_00031843-RA	PREDICTED: DNA replication licensing factor MCM7-like isoform X2	9.69491e+06	8.52916e+06	8.24441e+06	1.00479e+07	4.94647e+06	6.01302e+06	5.46633e+06	8.28492e+06	6.73598e+06	8.53663e+06	5.31346e+06	5.83349e+06	8.42427e+06	7.25187e+06	8.44242e+06	7.84787e+06	6.24948e+06	6.66131e+06	4.99489e+06	5.08826e+06	6.31995e+06	8.13289e+06	6.14528e+06	1.32344	ME>NE	0.00142179	-	-	-	-	-	-	-	-
PSME_00006653-RA;PSME_00006654-RA	PREDICTED: 3-ketoacyl-CoA thiolase 2, peroxisomal isoform X1	1.50667e+06	1.43358e+06	1.68414e+06	1.17682e+06	1.98003e+06	2.12995e+06	2.81499e+06	1.4594e+06	2.02667e+06	709615	4.2158e+06	4.70681e+06	2.46422e+06	2.47318e+06	2.13891e+06	2.32857e+06	2.1111e+06	2.82852e+06	5.39666e+06	3.19247e+06	2.68017e+06	1.8339e+06	3.01084e+06	0.609101	ME<NE	-	-	-	-	-	-	-	-	-
PSME_00006659-RA	PREDICTED: heat shock 70 kDa protein 14-like	849780	844515	888800	916016	821285	668934	1.02909e+06	678649	396971	519501	518353	567458	881112	624061	569615	754715	575501	652348	491285	524999	557732	709862	657463	1.0797	ME>NE	-	-	-	-	-	-	-	-	-
PSME_00006668-RA	PREDICTED: nuclear pore complex protein NUP155	2.37373e+06	2.22389e+06	2.19355e+06	2.35634e+06	2.31823e+06	1.80898e+06	2.04326e+06	1.63497e+06	1.76409e+06	1.99924e+06	2.40546e+06	2.26802e+06	1.78836e+06	1.74241e+06	1.50638e+06	1.74946e+06	1.71128e+06	1.97469e+06	1.69505e+06	1.88615e+06	1.59839e+06	1.92561e+06	1.98053e+06	0.972271	ME<NE	-	-	-	-	-	-	-	-	-
PSME_00006679-RA;PSME_00006678-RA;PSME_00022928-RA;PSME_00025590-RA;PSME_00033263-RA	PREDICTED: alcohol dehydrogenase class-3-like	1.89655e+07	1.79911e+07	2.2998e+07	1.64984e+07	3.32304e+07	3.63063e+07	3.65809e+07	3.73794e+07	5.00277e+07	2.62088e+07	3.63418e+07	3.34893e+07	2.38978e+07	2.43912e+07	1.85047e+07	2.0464e+07	2.63574e+07	3.10128e+07	4.76507e+07	3.73283e+07	2.71332e+07	2.53577e+07	3.35618e+07	0.755553	ME<NE	0.000824373	-	0.00657281	-	-	-	-	-	-
PSME_00006683-RA;PSME_00009781-RA;PSME_00009782-RA;PSME_00009784-RA;PSME_00009786-RA;PSME_00018014-RA;PSME_00021109-RA;PSME_00032996-RA;PSME_00048439-RA;PSME_00050591-RA	PREDICTED: caffeic acid 3-O-methyltransferase	263870	309045	252585	228681	2.03259e+06	2.08157e+06	2.08063e+06	616915	536935	338118	533724	690078	436708	587498	471089	261647	283826	1.88624e+06	1.5102e+06	1.55627e+06	1.86196e+06	381209	1.36437e+06	0.279403	ME<NE	6.038e-08	-	1.97799e-06	-	-	-	-	-	-
PSME_00006700-RA	U3 small nucleolar RNA-associated protein 10 and NUC211 domain-containing protein, putative isoform 1	740491	610480	645722	879837	186606	274896	271666	536099	494224	234761	301760	227059	429808	297174	367879	476498	411544	347303	270964	188112	271825	545995	273160	1.99881	ME>NE	3.19671e-05	0.0187653	-	-	-	-	-	-	-
PSME_00006706-RA	PREDICTED: acyl-coenzyme A oxidase 4, peroxisomal	925823	946113	788583	808768	891698	755114	927230	380136	434638	204583	585257	158665	345253	488727	531327	419691	389040	417737	446872	739735	531879	611285	545820	1.11994	ME>NE	-	-	-	-	-	-	-	-	-
PSME_00006747-RA;PSME_00006746-RA;PSME_00019040-RA	PREDICTED: 60S ribosomal protein L15-1	5.20133e+06	4.69085e+06	5.66971e+06	5.09234e+06	3.48675e+06	3.66006e+06	3.89922e+06	5.90063e+06	4.51617e+06	4.39427e+06	3.13485e+06	3.48671e+06	3.59682e+06	4.93067e+06	6.97203e+06	6.37723e+06	4.93758e+06	3.4097e+06	3.31216e+06	2.94671e+06	3.66502e+06	5.42885e+06	3.54475e+06	1.53152	ME>NE	0.0072313	0.0157191	0.00013034	AT4G16720	AT4G16720.1	60S ribosomal protein L15-1	gi|743827617|ref|XP_010933636.1|	90.7	GO:0003735,GO:0006412,GO:0005840
PSME_00006766-RA;PSME_00006765-RA	PREDICTED: acyl-coenzyme A thioesterase 9, mitochondrial	2.882e+06	2.08045e+06	2.23145e+06	2.32888e+06	2.04526e+06	1.54647e+06	2.03016e+06	2.17012e+06	2.22688e+06	1.87202e+06	1.98599e+06	1.97735e+06	2.33149e+06	1.97983e+06	1.61483e+06	1.39754e+06	1.67651e+06	1.55732e+06	1.73542e+06	1.52309e+06	1.35683e+06	2.05885e+06	1.81467e+06	1.13456	ME>NE	0.0416469	-	-	-	-	-	-	-	-
PSME_00006773-RA	PREDICTED: dolichyl-diphosphooligosaccharide--protein glycosyltransferase subunit STT3A	915806	911678	834678	820373	895392	1.0915e+06	723489	645910	617531	675517	398089	536033	396006	709910	478210	556074	401425	534499	413050	317240	532301	689159	592102	1.16392	ME>NE	-	-	-	-	-	-	-	-	-
PSME_00006791-RA;PSME_00006789-RA;PSME_00050395-RA	non-symbiotic hemoglobin, putative	1.00673e+07	9.08602e+06	1.03045e+07	6.97465e+06	2.48303e+07	1.85142e+07	1.77695e+07	1.9257e+07	2.26766e+07	3.40591e+07	3.2304e+07	3.20357e+07	2.9158e+07	1.31094e+07	1.13437e+07	1.07566e+07	1.67514e+07	2.19593e+07	2.1992e+07	2.35038e+07	2.03777e+07	1.30327e+07	2.51367e+07	0.518473	ME<NE	1.09467e-05	0.0116764	0.000442187	AT2G16060	HB1	non-symbiotic hemoglobin, putative	gi|255556145|ref|XP_002519107.1|	62.9	GO:0019825,GO:0020037
PSME_00006847-RA	PREDICTED: probable linoleate 9S-lipoxygenase 5 isoform X1	478257	257698	375477	402897	77489.1	277370	190505	1.01592e+06	1.05272e+06	579761	461837	324861	490580	239779	463676	536287	477773	272818	258144	233485	394376	530049	323748	1.63723	ME>NE	0.00936396	0.0274835	-	-	-	-	-	-	-
PSME_00006851-RA	PREDICTED: probable linoleate 9S-lipoxygenase 5 isoform X1	160836	447768	319319	575476	27170.7	72895.6	76425.3	272915	253004	34484.5	35115	6322.18	12677.6	15078.9	21549.7	28314.8	36017.6	23845.4	12250	30673.5	27334.7	213028	32654	6.52378	ME>NE	0.000878097	0.000147802	-	-	-	-	-	-	-
PSME_00006858-RA	PREDICTED: protein argonaute 4B	474198	281311	373705	654503	288106	348571	75834.2	983381	509647	523866	261238	214184	268131	620078	638487	884869	652280	89845.7	149147	30222.1	182491	607246	221058	2.747	ME>NE	-	-	0.000311124	-	-	-	-	-	-
PSME_00006859-RA	PREDICTED: ubiquitin carboxyl-terminal hydrolase 13 isoform X1	1.25561e+06	1.56047e+06	1.72168e+06	1.405e+06	1.17307e+06	932262	953837	943341	1.30778e+06	1.04128e+06	919170	998315	986688	1.164e+06	1.03342e+06	1.15615e+06	1.12072e+06	981886	821115	724784	547447	1.26682e+06	916350	1.38246	ME>NE	0.00984003	-	0.0056191	-	-	-	-	-	-
PSME_00006860-RA	PREDICTED: ubiquitin carboxyl-terminal hydrolase 13 isoform X1	1.71025e+06	1.90044e+06	1.98369e+06	1.9136e+06	1.66326e+06	1.13561e+06	1.56595e+06	2.17905e+06	1.83152e+06	1.60186e+06	1.34177e+06	1.22447e+06	1.37601e+06	1.72731e+06	1.75735e+06	1.36205e+06	1.65851e+06	1.34252e+06	1.3215e+06	988116	659092	1.80238e+06	1.29274e+06	1.39423	ME>NE	-	-	0.00958945	-	-	-	-	-	-
PSME_00006887-RA	not_annotated	288808	83873.1	213565	252249	175048	128129	81861.1	52482.5	49484.8	91740.9	66465.9	50929.5	99527.2	35584.1	70772.2	62767.1	48212.2	20554	33066.4	23781.2	26225.2	115780	72484.3	1.59731	ME>NE	-	-	0.0216711	-	-	-	-	-	-
PSME_00006921-RA	PREDICTED: N-alpha-acetyltransferase 16, NatA auxiliary subunit-like	2.95985e+06	2.66047e+06	2.47492e+06	3.17143e+06	3.16551e+06	3.24911e+06	4.32855e+06	1.73653e+06	2.18746e+06	1.55307e+06	1.47377e+06	1.5964e+06	1.89441e+06	2.23576e+06	2.3783e+06	1.98918e+06	1.94891e+06	1.7878e+06	1.93025e+06	2.00932e+06	2.09248e+06	2.37428e+06	2.28006e+06	1.04132	ME>NE	0.0351987	-	-	-	-	-	-	-	-
PSME_00006922-RA	PREDICTED: N-alpha-acetyltransferase 15, NatA auxiliary subunit-like isoform X2	1.68094e+07	1.46824e+07	1.90326e+07	1.49251e+07	8.48073e+06	7.10815e+06	8.18908e+06	1.46077e+07	1.4645e+07	7.94439e+06	8.66864e+06	8.90466e+06	8.31805e+06	1.42611e+07	1.02462e+07	1.37034e+07	1.39663e+07	8.32367e+06	6.92014e+06	7.83113e+06	8.19595e+06	1.46879e+07	8.08042e+06	1.81772	ME>NE	1.56713e-06	0.000169575	6.29748e-05	AT1G80410	EMB2753	N-alpha-acetyltransferase 15, NatA auxiliary subunit-like isoform X2	gi|719994551|ref|XP_010254212.1|	68.2	GO:0005515,GO:0005515
PSME_00006929-RA	PREDICTED: ras-related protein RABD1	1.59017e+07	1.65643e+07	1.78093e+07	1.48136e+07	9.52118e+06	1.02312e+07	1.11084e+07	1.58804e+07	2.41726e+07	1.47728e+07	1.39552e+07	1.35561e+07	1.465e+07	1.99241e+07	2.10483e+07	1.85838e+07	1.71729e+07	1.51951e+07	1.28512e+07	1.09282e+07	1.54601e+07	1.81871e+07	1.29299e+07	1.40659	ME>NE	0.000602501	0.0234126	0.0038471	AT1G02130	RA-5	ras-related protein RABD1	gi|720052880|ref|XP_010272548.1|	80.9	GO:0005524,GO:0005524,GO:0016887,GO:0005525,GO:0005525,GO:0007264,GO:0005525,GO:0005525,GO:0003924,GO:0005525,GO:0005525,GO:0005525,GO:0007264,GO:0005524,GO:0006576
PSME_00006930-RA	translation elongation factor G, putative	1.16828e+06	962972	1.00799e+06	990880	542004	566543	437877	943845	637892	724887	591688	905796	867745	612275	627517	666726	738901	590621	628193	575054	687923	835728	647121	1.29145	ME>NE	3.19148e-05	-	-	-	-	-	-	-	-
PSME_00006933-RA	PREDICTED: polyadenylate-binding protein RBP47 isoform X2	3.01448e+06	2.84609e+06	2.96358e+06	2.70498e+06	2.43995e+06	1.33343e+06	1.08333e+06	3.61215e+06	3.36439e+06	3.71389e+06	1.28255e+06	1.55046e+06	3.16606e+06	2.08996e+06	2.37444e+06	2.09168e+06	2.41493e+06	2.34902e+06	1.78644e+06	1.99383e+06	1.66798e+06	2.74767e+06	2.03336e+06	1.35129	ME>NE	0.0170383	-	-	-	-	-	-	-	-
PSME_00006942-RA	PREDICTED: caffeoyl-CoA O-methyltransferase	4.54434e+06	4.66302e+06	2.9919e+06	2.14891e+06	4.24365e+06	3.2805e+06	3.73215e+06	4.25426e+06	2.53867e+06	3.74278e+06	4.40728e+06	3.07232e+06	2.76321e+06	3.11812e+06	3.01208e+06	2.44222e+06	2.24285e+06	3.06086e+06	6.12134e+06	3.35513e+06	2.48102e+06	3.19564e+06	3.66002e+06	0.873119	ME<NE	-	-	-	-	-	-	-	-	-
PSME_00006949-RA	PREDICTED: translational activator GCN1-like isoform X1	1.2981e+06	1.21703e+06	1.45989e+06	1.39462e+06	1.06173e+06	1.59507e+06	1.39847e+06	550860	747348	954117	1.22666e+06	905584	755800	1.50762e+06	1.02656e+06	1.12519e+06	1.31889e+06	877002	1.25022e+06	1.23258e+06	1.56143e+06	1.16461e+06	1.16533e+06	0.999379	ME<NE	-	-	-	-	-	-	-	-	-
PSME_00006951-RA	PREDICTED: translational activator GCN1	3.52854e+06	3.13849e+06	2.74354e+06	2.83343e+06	2.28444e+06	2.82387e+06	3.19746e+06	3.61962e+06	3.91431e+06	3.69508e+06	3.11227e+06	2.74236e+06	2.6759e+06	3.4285e+06	2.80541e+06	2.52925e+06	2.83076e+06	2.21959e+06	1.95778e+06	2.74108e+06	2.60048e+06	3.13718e+06	2.73185e+06	1.14838	ME>NE	-	-	-	-	-	-	-	-	-
PSME_00006963-RA	PREDICTED: DNA (cytosine-5)-methyltransferase 1-like isoform X2	315741	172502	222604	203054	92887.1	83125.2	109311	538931	89172	139343	187608	93098.2	88269.2	171388	133223	126137	193949	25123	21091.4	86132.5	25920.3	216670	86537.2	2.50378	ME>NE	0.0494814	-	0.00113775	-	-	-	-	-	-
PSME_00006965-RA	Actin-like ATPase superfamily protein isoform 1	3.38463e+06	2.92847e+06	2.71431e+06	3.12679e+06	1.02551e+06	1.33464e+06	1.55742e+06	4.55954e+06	4.94636e+06	2.32977e+06	2.5711e+06	2.63532e+06	2.3081e+06	4.2361e+06	3.55285e+06	4.43584e+06	5.53512e+06	2.90714e+06	3.77349e+06	3.50624e+06	4.29229e+06	3.942e+06	2.56737e+06	1.53543	ME>NE	5.19105e-06	0.000413287	-	-	-	-	-	-	-
PSME_00006966-RA	PREDICTED: glycerol kinase	19663.7	119739	45292.4	49482.2	22973.7	11053.9	18606	46859.8	226679	161609	9386.21	5501.58	3818.83	148201	130630	54586.4	161129	38071.8	41129.7	21700.2	113629	100226	40680	2.46377	ME>NE	-	0.0459135	-	-	-	-	-	-	-
PSME_00006978-RA;PSME_00006637-RA;PSME_00014759-RA;PSME_00020348-RA;PSME_00026744-RA;PSME_00049263-RA	PREDICTED: nucleolin	4.12717e+07	4.46783e+07	4.21235e+07	3.94703e+07	2.58171e+07	2.08559e+07	1.68352e+07	3.7615e+07	4.14904e+07	4.25017e+07	2.212e+07	2.87531e+07	3.53069e+07	2.87892e+07	2.57025e+07	2.79393e+07	2.78258e+07	2.28471e+07	2.47128e+07	2.11635e+07	2.25126e+07	3.56906e+07	2.5766e+07	1.38518	ME>NE	8.70076e-05	-	-	-	-	-	-	-	-
PSME_00007036-RA;PSME_00007037-RA	PREDICTED: serpin-ZX	1.19527e+07	1.17299e+07	1.10932e+07	9.88987e+06	1.2035e+07	1.10637e+07	1.15749e+07	9.52955e+06	1.0148e+07	1.13627e+07	1.15181e+07	1.23586e+07	1.1899e+07	9.89537e+06	1.04166e+07	8.20677e+06	1.11611e+07	1.24605e+07	1.08658e+07	1.17063e+07	1.25051e+07	1.04023e+07	1.17591e+07	0.884619	ME<NE	-	-	0.023205	-	-	-	-	-	-
PSME_00007040-RA	PREDICTED: aspartic proteinase nepenthesin-2	579507	1.07858e+06	678280	686689	87403.8	125390	58452.7	2.01947e+06	2.14556e+06	198147	124401	231299	207110	702856	593516	1.06605e+06	856909	145143	344772	253761	117220	1.04074e+06	172100	6.04731	ME>NE	1.37258e-06	2.86876e-06	0.000109329	AT3G25700	-	aspartic proteinase nepenthesin-2	gi|848915158|ref|XP_012855375.1|	39.7	-
PSME_00007049-RA;PSME_00000346-RA;PSME_00020316-RA;PSME_00040064-RA;PSME_00042155-RA	PREDICTED: ADP,ATP carrier protein 1, mitochondrial-like	1.83516e+06	2.60525e+06	2.55785e+06	2.37986e+06	3.10179e+06	3.42362e+06	2.75273e+06	2.24301e+06	3.60198e+06	2.4562e+06	2.58856e+06	3.03492e+06	2.92806e+06	2.36529e+06	2.62757e+06	2.76409e+06	1.94958e+06	2.0473e+06	3.02691e+06	2.07552e+06	1.79306e+06	2.49296e+06	2.65715e+06	0.938209	ME<NE	-	-	-	-	-	-	-	-	-
PSME_00007084-RA	PREDICTED: probable glucan 1,3-beta-glucosidase A-like	118171	316631	91856.4	203777	962502	413388	393625	368065	364319	195314	204203	192457	286549	105314	58193.9	35719.3	22617.2	396592	324955	213407	432169	168466	365015	0.461533	ME<NE	0.00535341	-	9.01625e-05	-	-	-	-	-	-
PSME_00007088-RA	PREDICTED: probable phosphomevalonate kinase	582098	487522	640237	667325	790795	986430	902837	805481	637183	749153	607620	587928	421303	798616	640277	578855	606685	1.04192e+06	1.20952e+06	819248	928931	644428	822336	0.783655	ME<NE	0.0105819	-	0.00758376	-	-	-	-	-	-
PSME_00007090-RA	PREDICTED: probable phosphomevalonate kinase	1.23941e+06	1.22258e+06	941695	1.01322e+06	1.56133e+06	1.36583e+06	1.85694e+06	410872	1.00992e+06	490335	583273	940862	801142	1.14651e+06	1.02296e+06	925668	1.14419e+06	1.37728e+06	1.1442e+06	1.56181e+06	1.37177e+06	1.0077e+06	1.1868e+06	0.849095	ME<NE	-	-	-	-	-	-	-	-	-
PSME_00007098-RA	uninformative	678596	664551	621641	900898	347679	195024	460862	1.087e+06	666884	243140	339792	254885	381825	596102	823180	730909	833765	736696	367792	665681	705901	760352	427207	1.77982	ME>NE	0.00242839	0.00131326	-	-	-	-	-	-	-
PSME_00007157-RA	PREDICTED: bark storage protein A-like isoform X1	7315.51	23361	197.306	85079.3	6148.35	10490	19221.2	110079	46053	16049.7	0	0	8649.56	732545	439496	673962	943629	691702	835685	617671	1.30001e+06	306172	318693	0.960709	ME<NE	-	0.0251579	-	-	-	-	-	-	-
PSME_00007173-RA	PREDICTED: serine/threonine-protein phosphatase PP2A catalytic subunit	1.0768e+06	1.148e+06	958555	941572	412662	425322	546294	921491	734147	826835	792367	712183	830763	1.20578e+06	1.13439e+06	1.19316e+06	912721	760528	616780	463354	417841	1.02266e+06	618630	1.65311	ME>NE	2.72018e-05	-	0.000101175	-	-	-	-	-	-
PSME_00007175-RA;PSME_00011421-RA;PSME_00031182-RA	PREDICTED: 14-3-3-like protein GF14 iota	2.79857e+07	2.88928e+07	3.28803e+07	2.88012e+07	2.06265e+07	2.42616e+07	2.17949e+07	2.26857e+07	2.40112e+07	2.09119e+07	2.11569e+07	2.04983e+07	2.03951e+07	2.85046e+07	3.15729e+07	2.67744e+07	2.63642e+07	2.53655e+07	2.71519e+07	2.07675e+07	2.90786e+07	2.78473e+07	2.29099e+07	1.21551	ME>NE	0.00269479	-	-	-	-	-	-	-	-
PSME_00007202-RA;PSME_00009617-RA	PREDICTED: protein BONZAI 3	1.32279e+08	1.20167e+08	1.26218e+08	1.42697e+08	1.55251e+08	1.27847e+08	1.32289e+08	1.57529e+08	1.38036e+08	1.56338e+08	1.16979e+08	1.2042e+08	1.57967e+08	1.50795e+08	1.51037e+08	1.48229e+08	1.46085e+08	1.62445e+08	1.82786e+08	1.64085e+08	1.46361e+08	1.41307e+08	1.47525e+08	0.957855	ME<NE	-	-	-	-	-	-	-	-	-
PSME_00007228-RA;PSME_00033160-RA;PSME_00041217-RA	PREDICTED: pumilio homolog 2-like	410808	337786	304073	322252	329649	271837	244334	143455	166339	334204	320979	545982	487670	122643	96989.5	177812	235982	228225	80607.9	212632	131752	231814	289807	0.799892	ME<NE	-	0.00593971	-	-	-	-	-	-	-
PSME_00007237-RA	PREDICTED: embryonic protein DC-8	792922	293772	589751	538592	98196.8	9392.82	33365.2	134920	191895	35384.8	26793.2	108587	41420.7	686789	719364	805647	708998	386906	275432	197017	357328	546265	142711	3.82776	ME>NE	1.90864e-05	0.0349463	-	-	-	-	-	-	-
PSME_00007262-RA	PREDICTED: bilirubin oxidase-like	128350	127596	110652	113121	329173	380029	397377	54103.9	100010	652509	657975	1.07151e+06	1.19922e+06	45144.6	29754.2	49159.2	44576	55461.6	36391.3	36470.4	79449.9	80246.7	445052	0.180309	ME<NE	0.000146552	2.42931e-07	-	-	-	-	-	-	-
PSME_00007276-RA	PREDICTED: polyribonucleotide nucleotidyltransferase 2, mitochondrial	2.29332e+06	2.13605e+06	2.78259e+06	2.42437e+06	1.2899e+06	922483	1.20754e+06	1.90208e+06	2.06907e+06	1.04088e+06	1.17395e+06	2.33416e+06	874788	1.1481e+06	1.4471e+06	1.5478e+06	1.37075e+06	836173	1.82926e+06	873212	851070	1.91212e+06	1.20304e+06	1.58941	ME>NE	0.00433743	-	-	-	-	-	-	-	-
PSME_00007283-RA;PSME_00016976-RA	Cullin-associated and neddylation dissociated	1.50749e+07	1.3481e+07	1.35938e+07	1.30147e+07	9.94328e+06	1.11248e+07	1.34407e+07	1.23361e+07	1.20624e+07	1.08492e+07	1.18632e+07	9.43028e+06	9.88472e+06	1.19558e+07	1.01047e+07	1.07057e+07	1.21634e+07	9.84059e+06	9.67436e+06	1.08558e+07	1.04675e+07	1.24493e+07	1.06704e+07	1.16671	ME>NE	0.0390344	-	-	-	-	-	-	-	-
PSME_00007302-RA;PSME_00015940-RA	In2-1 protein	5.75673e+06	3.75905e+06	4.70865e+06	3.85831e+06	2.13844e+07	1.58536e+07	1.63419e+07	2.89993e+07	2.59231e+07	1.14566e+07	2.16994e+07	2.00629e+07	1.73665e+07	4.7109e+07	4.25157e+07	3.88299e+07	6.09856e+07	3.07429e+07	5.30558e+07	3.92458e+07	4.13831e+07	2.62445e+07	2.62357e+07	1.00034	ME>NE	1.56713e-06	0.0432198	-	-	-	-	-	-	-
PSME_00007345-RA	PREDICTED: transmembrane 9 superfamily member 7	7.85319e+06	7.6214e+06	8.53604e+06	8.37949e+06	2.45504e+06	1.74214e+06	2.3926e+06	7.74363e+06	9.807e+06	1.72074e+06	1.61176e+06	1.90354e+06	1.65634e+06	8.6412e+06	7.45841e+06	1.00915e+07	7.7971e+06	2.03456e+06	2.04262e+06	1.69272e+06	2.08384e+06	8.3929e+06	1.93963e+06	4.32707	ME>NE	8.68385e-09	4.8695e-09	1.79814e-09	AT3G13772	TMN7	transmembrane 9 superfamily member 7	gi|747052768|ref|XP_011072512.1|	82.2	GO:0016021,GO:0016021
PSME_00007346-RA	PREDICTED: DNA-directed RNA polymerase II subunit RPB2	1.31356e+06	1.31747e+06	1.17456e+06	1.70262e+06	1.09179e+06	1.53383e+06	1.40384e+06	1.89259e+06	1.56954e+06	2.11899e+06	2.05843e+06	935859	1.89286e+06	1.22665e+06	1.18757e+06	1.64213e+06	1.1906e+06	1.73802e+06	771688	1.75411e+06	1.16704e+06	1.42173e+06	1.49695e+06	0.949749	ME<NE	-	-	-	-	-	-	-	-	-
PSME_00007364-RA	PREDICTED: glycine-rich protein DOT1	383467	211834	536133	500488	291930	228645	220043	151743	110149	278922	183394	137755	139109	557213	588021	412705	497744	287124	456608	557163	260219	394950	276447	1.42867	ME>NE	-	-	-	-	-	-	-	-	-
PSME_00007365-RA;PSME_00010260-RA;PSME_00014059-RA;PSME_00019442-RA;PSME_00022580-RA;PSME_00024215-RA;PSME_00032309-RA;PSME_00037221-RA;PSME_00037364-RA;PSME_00043289-RA;PSME_00043865-RA;PSME_00044652-RA;PSME_00052938-RA	Coatomer subunit delta	8.63604e+06	8.09874e+06	8.022e+06	7.11152e+06	6.37463e+06	6.43767e+06	6.64857e+06	9.5785e+06	1.12225e+07	8.18823e+06	7.95537e+06	7.31685e+06	7.55183e+06	6.53634e+06	5.88131e+06	6.25771e+06	6.33695e+06	6.30924e+06	6.16357e+06	6.26019e+06	6.21122e+06	7.76816e+06	6.85613e+06	1.13302	ME>NE	0.00372567	0.000910021	-	-	-	-	-	-	-
PSME_00007384-RA	PREDICTED: dihydroflavonol-4-reductase-like	1.52574e+06	1.07401e+06	1.23144e+06	1.12032e+06	6.54751e+06	4.23999e+06	4.6427e+06	2.32243e+06	1.37435e+06	2.84686e+06	4.84704e+06	4.83246e+06	2.99526e+06	1.58668e+06	1.10727e+06	1.31576e+06	1.38619e+06	2.04251e+06	5.51875e+06	5.39664e+06	1.86854e+06	1.40442e+06	4.16166e+06	0.337466	ME<NE	0.00011765	0.0389107	0.00418827	AT5G42800	DFR	dihydroflavonol-4-reductase-like	gi|743758301|ref|XP_010926084.1|	45.1	GO:0003854,GO:0016616,GO:0006694,GO:0055114,GO:0003824,GO:0050662
PSME_00007391-RA	PREDICTED: gamma carbonic anhydrase-like 1, mitochondrial	3.72112e+06	3.97805e+06	3.84062e+06	4.15534e+06	5.83576e+06	6.68433e+06	6.88517e+06	4.74006e+06	4.70966e+06	5.76046e+06	5.66335e+06	6.74543e+06	5.71998e+06	2.72256e+06	2.85132e+06	2.56452e+06	2.47475e+06	2.42912e+06	2.53253e+06	2.65352e+06	2.74412e+06	3.5758e+06	4.87762e+06	0.733104	ME<NE	1.97372e-06	0.00936918	-	-	-	-	-	-	-
PSME_00007401-RA	PREDICTED: 40S ribosomal protein S3-3	1.77978e+06	1.63052e+06	2.2006e+06	1.36992e+06	1.35979e+06	1.08905e+06	1.27409e+06	1.3175e+06	2.43265e+06	1.99182e+06	1.70726e+06	2.16987e+06	2.03009e+06	2.89885e+06	3.0075e+06	3.3333e+06	2.77568e+06	1.41295e+06	1.52849e+06	1.34922e+06	1.56514e+06	2.27463e+06	1.58889e+06	1.43159	ME>NE	0.0286636	-	8.7088e-05	-	-	-	-	-	-
PSME_00007414-RA;PSME_00049164-RA	PREDICTED: heat shock 70 kDa protein, mitochondrial	1.35603e+08	1.5749e+08	1.47913e+08	1.24672e+08	1.05264e+08	1.16609e+08	1.22388e+08	1.75121e+08	1.51536e+08	1.02765e+08	1.08441e+08	9.73523e+07	1.0293e+08	1.27229e+08	1.1627e+08	1.32354e+08	1.1553e+08	1.15241e+08	9.37858e+07	1.03026e+08	1.2295e+08	1.38372e+08	1.0825e+08	1.27826	ME>NE	0.0219173	0.000246187	-	-	-	-	-	-	-
PSME_00007485-RA	PREDICTED: actin	3.40782e+06	4.28931e+06	4.35744e+06	4.00685e+06	958614	641616	630667	3.47998e+06	3.42361e+06	1.00775e+06	1.44669e+06	1.5006e+06	850627	5.98587e+06	4.85941e+06	5.11118e+06	5.06107e+06	435130	353062	634319	487557	4.39825e+06	813330	5.40771	ME>NE	7.62923e-08	6.21603e-05	1.45611e-09	AT5G09810	ACT7	actin	gi|586709530|ref|XP_006846523.1|	95.7	-
PSME_00007486-RA	PREDICTED: eukaryotic translation initiation factor 3 subunit I	2.8433e+07	2.69223e+07	2.91961e+07	2.42618e+07	2.64479e+07	2.5715e+07	2.53987e+07	2.60376e+07	2.69182e+07	3.09747e+07	3.00659e+07	3.15578e+07	3.09791e+07	2.64819e+07	2.53677e+07	2.48082e+07	2.45832e+07	2.78794e+07	2.8158e+07	2.17039e+07	2.44183e+07	2.6301e+07	2.75726e+07	0.953882	ME<NE	-	-	-	-	-	-	-	-	-
PSME_00007495-RA;PSME_00007494-RA;PSME_00045999-RA	PREDICTED: bifunctional epoxide hydrolase 2	642535	859635	637437	639452	1.58475e+06	1.29873e+06	1.53866e+06	882573	713912	927772	1.63328e+06	1.56037e+06	1.48861e+06	926456	853234	576127	556565	2.10029e+06	1.81232e+06	1.54292e+06	1.76775e+06	728793	1.56868e+06	0.464591	ME<NE	0.000299815	0.0126967	4.03952e-05	AT3G51000	AT3G51000.1	bifunctional epoxide hydrolase 2	gi|586645896|ref|XP_006827812.1|	60.8	GO:0008236,GO:0006508,GO:0016787,GO:0016887,GO:0006812,GO:0016021
PSME_00007502-RA;PSME_00041666-RA	PREDICTED: mannose-1-phosphate guanyltransferase alpha isoform X1	1.19477e+06	1.20519e+06	1.12343e+06	1.23422e+06	380977	310836	490150	2.20638e+06	1.56879e+06	487613	675653	734089	730398	1.2473e+06	1.25359e+06	1.38934e+06	1.22746e+06	630958	494211	524735	720406	1.36505e+06	561821	2.42969	ME>NE	7.38418e-07	9.80805e-06	3.31087e-05	AT1G74910	AT1G74910.1	mannose-1-phosphate guanyltransferase alpha isoform X1	gi|764585518|ref|XP_011464531.1|	67.3	-
PSME_00007504-RA	PREDICTED: histidinol dehydrogenase, chloroplastic isoform X1	1.00528e+06	1.19223e+06	1.18313e+06	924229	828880	849052	805466	1.47007e+06	1.08364e+06	1.36702e+06	1.60682e+06	1.16019e+06	1.38781e+06	682125	1.06976e+06	669831	745721	750523	481648	717878	907258	1.0026e+06	987504	1.01529	ME>NE	-	-	-	-	-	-	-	-	-
PSME_00007510-RA;PSME_00007511-RA;PSME_00007513-RA;PSME_00014532-RA;PSME_00014534-RA	PREDICTED: GDSL esterase/lipase At4g01130-like	673248	782313	566000	588821	1.47866e+06	1.68419e+06	1.28806e+06	997568	960092	1.1209e+06	804893	778225	1.23549e+06	512313	433506	386180	442114	228523	127408	207436	223105	634216	834264	0.76021	ME<NE	9.8875e-05	-	7.72038e-05	-	-	-	-	-	-
PSME_00007531-RA;PSME_00022106-RA;PSME_00032849-RA;PSME_00033341-RA	PREDICTED: translationally-controlled tumor protein homolog	5.24919e+07	5.86008e+07	5.80072e+07	4.63509e+07	3.39166e+07	3.59438e+07	3.32671e+07	7.55102e+07	6.85742e+07	4.57917e+07	3.78197e+07	3.57747e+07	4.16313e+07	4.89374e+07	5.73539e+07	4.5841e+07	4.07564e+07	4.34936e+07	3.94182e+07	4.19284e+07	4.52624e+07	5.52424e+07	3.9477e+07	1.39935	ME>NE	0.000165674	6.92975e-05	-	-	-	-	-	-	-
PSME_00007605-RA	Os02g0831900	404097	358828	314990	229656	210979	383108	54676	59160.8	197421	181446	333773	50327.9	93268.4	107933	106112	22200.9	21620.4	11652.7	18345.3	22272.9	100424	182202	132752	1.3725	ME>NE	-	-	-	-	-	-	-	-	-
PSME_00007616-RA	PREDICTED: 40S ribosomal protein SA	2.97219e+06	2.15972e+06	2.06109e+06	3.33314e+06	3.14593e+06	2.87463e+06	2.83452e+06	2.40355e+06	2.80482e+06	2.10768e+06	3.14084e+06	2.56381e+06	2.51409e+06	3.91505e+06	4.48995e+06	4.41934e+06	3.53327e+06	2.30761e+06	2.21712e+06	2.65715e+06	2.15554e+06	3.20921e+06	2.59263e+06	1.23782	ME>NE	-	-	0.000382557	-	-	-	-	-	-
PSME_00007624-RA;PSME_00000728-RA;PSME_00004913-RA	N-terminal nucleophile aminohydrolases (Ntn hydrolases) superfamily protein isoform 1	7.70751e+06	7.14933e+06	8.30805e+06	7.09677e+06	9.89367e+06	9.51118e+06	1.04177e+07	8.17584e+06	7.63348e+06	1.05042e+07	9.26171e+06	9.2772e+06	1.03429e+07	9.4098e+06	1.06986e+07	8.54421e+06	1.07714e+07	9.14775e+06	8.98541e+06	9.90062e+06	1.08358e+07	8.5495e+06	9.82529e+06	0.870153	ME<NE	0.00234253	0.0282198	-	-	-	-	-	-	-
PSME_00007653-RA;PSME_00045023-RA	PREDICTED: 40S ribosomal protein S19-3	1.17875e+07	1.08552e+07	1.15513e+07	1.03908e+07	8.71911e+06	7.40196e+06	6.36334e+06	1.42661e+07	1.40638e+07	1.11964e+07	1.24678e+07	1.12653e+07	1.1903e+07	5.5231e+06	5.38924e+06	4.66408e+06	5.39205e+06	3.9561e+06	3.34663e+06	3.94558e+06	4.44343e+06	9.38831e+06	7.72805e+06	1.21484	ME>NE	0.000214943	-	0.00248591	-	-	-	-	-	-
PSME_00007659-RA	PREDICTED: ER membrane protein complex subunit 7 homolog isoform X2	1.85917e+06	2.10266e+06	2.0396e+06	1.51526e+06	1.56624e+06	1.70743e+06	1.97412e+06	2.52479e+06	2.15049e+06	1.85112e+06	1.55605e+06	1.92119e+06	2.1218e+06	1.62772e+06	1.77041e+06	1.95077e+06	1.50246e+06	2.02449e+06	2.03197e+06	1.34949e+06	1.29847e+06	1.90433e+06	1.76385e+06	1.07964	ME>NE	-	-	-	-	-	-	-	-	-
PSME_00007664-RA	PREDICTED: TBC1 domain family member 22B-like isoform X1	450382	303556	352492	416986	334455	327055	369206	383725	416560	426905	291879	322437	350730	352656	211541	275241	324020	300386	223904	305924	262494	348716	319580	1.09117	ME>NE	-	-	-	-	-	-	-	-	-
PSME_00007668-RA	PREDICTED: S-formylglutathione hydrolase	7.653e+06	8.22432e+06	7.76902e+06	7.04364e+06	9.93484e+06	1.10989e+07	1.15996e+07	5.2612e+06	4.74565e+06	7.92299e+06	1.06483e+07	1.09603e+07	1.17481e+07	7.69094e+06	9.18507e+06	6.00525e+06	7.71978e+06	1.0065e+07	8.57342e+06	9.44996e+06	9.93177e+06	7.12979e+06	1.01757e+07	0.700665	ME<NE	0.00503935	5.74646e-05	0.0467804	AT2G41530	SFGH	S-formylglutathione hydrolase	gi|586694089|ref|XP_006843471.1|	77.9	GO:0008236,GO:0006508,GO:0016787,GO:0016788,GO:0047746,GO:0015996
PSME_00007685-RA;PSME_00001591-RA;PSME_00003409-RA;PSME_00018296-RA	PREDICTED: cullin-1-like	1.67138e+06	1.50055e+06	1.70529e+06	1.56071e+06	1.27934e+06	1.46264e+06	1.59112e+06	1.84812e+06	2.50284e+06	1.59354e+06	1.04601e+06	1.3241e+06	1.41112e+06	1.12968e+06	870805	1.2453e+06	1.30517e+06	883107	962358	747469	802983	1.53398e+06	1.19125e+06	1.28771	ME>NE	-	0.00469724	0.0292019	-	-	-	-	-	-
PSME_00007702-RA	PREDICTED: 60S ribosomal protein L28-2-like	4.02221e+07	3.75499e+07	4.10725e+07	3.88278e+07	2.96053e+07	1.97726e+07	2.53157e+07	5.4503e+07	5.09907e+07	4.39166e+07	3.82759e+07	3.74875e+07	3.85866e+07	4.47624e+07	4.98795e+07	4.73407e+07	3.50743e+07	3.31783e+07	3.27092e+07	2.97465e+07	4.47137e+07	4.40223e+07	3.39371e+07	1.29717	ME>NE	0.000923953	-	-	-	-	-	-	-	-
PSME_00007704-RA;PSME_00003184-RA	PREDICTED: 60S ribosomal protein L24-like	1.95215e+07	2.29629e+07	2.58193e+07	2.1676e+07	1.66972e+07	1.69101e+07	1.72807e+07	2.77513e+07	2.26633e+07	2.43314e+07	1.54391e+07	1.99256e+07	2.22933e+07	1.93865e+07	2.63883e+07	2.65838e+07	1.64771e+07	1.833e+07	1.66173e+07	1.45181e+07	1.89095e+07	2.2923e+07	1.82957e+07	1.25292	ME>NE	-	-	-	-	-	-	-	-	-
PSME_00007711-RA	PREDICTED: regulator of nonsense transcripts 1 homolog	1.41957e+06	1.44567e+06	1.32082e+06	1.58178e+06	787751	796520	814630	720076	1.74704e+06	404578	236235	507965	641920	1.22362e+06	1.03279e+06	1.26871e+06	791468	593418	542837	419346	192213	1.25515e+06	539765	2.32537	ME>NE	-	0.0118267	0.00328554	-	-	-	-	-	-
PSME_00007725-RA;PSME_00000462-RA;PSME_00002775-RA;PSME_00004517-RA;PSME_00004519-RA;PSME_00004936-RA;PSME_00006314-RA;PSME_00007063-RA;PSME_00009323-RA;PSME_00010086-RA;PSME_00010563-RA;PSME_00011582-RA;PSME_00011898-RA;PSME_00012880-RA;PSME_00013517-RA;PSME_00014279-RA;PSME_00014656-RA;PSME_00015145-RA;PSME_00015191-RA;PSME_00015457-RA;PSME_00016311-RA;PSME_00016767-RA;PSME_00017883-RA;PSME_000…	PREDICTED: cell division cycle protein 48 homolog	1.24953e+07	1.20529e+07	1.26971e+07	1.25248e+07	1.11883e+07	1.02075e+07	1.10196e+07	1.13883e+07	1.1792e+07	6.74093e+06	8.00312e+06	7.44069e+06	7.2161e+06	1.05239e+07	9.57511e+06	1.07927e+07	1.17539e+07	1.08665e+07	9.46291e+06	8.65119e+06	7.74212e+06	1.15596e+07	8.95808e+06	1.29041	ME>NE	-	0.000186065	-	-	-	-	-	-	-
PSME_00007732-RA	PREDICTED: partner of Y14 and mago-like	501759	517519	658706	636808	321048	123932	122021	621408	511665	305351	193836	227728	301814	591004	381861	531152	417794	556624	231036	446261	521578	536968	304657	1.76253	ME>NE	0.000222955	0.0179286	-	-	-	-	-	-	-
PSME_00007776-RA;PSME_00042108-RA;PSME_00047930-RA	protein disulfide isomerase-like protein	6.50247e+07	6.88036e+07	6.82096e+07	5.65581e+07	3.93013e+07	4.34682e+07	4.45586e+07	7.28324e+07	8.44755e+07	3.81817e+07	4.04113e+07	3.91274e+07	3.80655e+07	6.28347e+07	5.02667e+07	6.06331e+07	5.31201e+07	4.45245e+07	3.76713e+07	3.78125e+07	4.55807e+07	6.42759e+07	4.07912e+07	1.57573	ME>NE	0.000100055	3.29485e-06	0.00100644	AT5G60640	PDIL1-4	protein disulfide isomerase-like protein	gi|357453901|ref|XP_003597231.1|	63.9	GO:0045454,GO:0016209,GO:0016491,GO:0055114,GO:0009306,GO:0005788,GO:0016491
PSME_00007787-RA	PREDICTED: malonyl-CoA-acyl carrier protein transacylase, mitochondrial	6.50558e+06	6.32272e+06	6.53933e+06	5.40223e+06	4.46227e+06	4.75785e+06	4.52252e+06	3.37293e+06	5.40034e+06	6.83219e+06	6.52649e+06	6.18212e+06	5.89771e+06	6.25204e+06	6.79207e+06	6.08204e+06	5.36725e+06	7.01096e+06	5.91098e+06	6.8227e+06	7.12785e+06	5.80365e+06	6.00488e+06	0.96649	ME<NE	0.0095694	0.00477564	-	-	-	-	-	-	-
PSME_00007809-RA	PREDICTED: double-stranded RNA-binding protein 8-like	518777	595597	450041	510213	270498	252971	160105	221975	184245	34241.7	222021	23088.6	88582.5	559142	679871	721870	535777	843165	573191	678912	589622	497751	339673	1.46538	ME>NE	0.0485697	0.0236738	-	-	-	-	-	-	-
PSME_00007812-RA	PREDICTED: eukaryotic translation initiation factor 3 subunit C	2.32669e+06	2.0942e+06	2.06672e+06	2.29382e+06	3.123e+06	2.18514e+06	2.13368e+06	2.29408e+06	2.49488e+06	3.03441e+06	2.4029e+06	1.94139e+06	2.67916e+06	2.02618e+06	1.28196e+06	1.77009e+06	1.40572e+06	2.10179e+06	3.03172e+06	4.25595e+06	3.82405e+06	2.00543e+06	2.79211e+06	0.718251	ME<NE	-	-	0.000784478	-	-	-	-	-	-
PSME_00007835-RA	PREDICTED: thioredoxin H-type-like	3.24647e+06	4.21848e+06	3.82849e+06	2.88349e+06	1.91803e+06	3.09713e+06	1.91016e+06	2.10685e+06	4.65625e+06	865784	894252	884950	727851	7.39471e+06	4.98856e+06	3.66373e+06	4.35194e+06	2.75983e+06	3.24678e+06	3.86785e+06	4.03999e+06	4.1339e+06	2.20115e+06	1.87806	ME>NE	0.049012	8.39974e-05	-	-	-	-	-	-	-
PSME_00007847-RA	PREDICTED: AP-2 complex subunit alpha-1	5.2952e+06	4.62611e+06	4.96744e+06	5.03613e+06	3.62878e+06	2.83805e+06	2.90515e+06	4.6975e+06	5.14074e+06	3.49902e+06	3.36956e+06	3.6597e+06	3.32055e+06	4.3361e+06	3.05954e+06	4.21609e+06	4.01028e+06	3.53547e+06	3.52685e+06	3.52685e+06	2.55787e+06	4.53851e+06	3.30617e+06	1.37274	ME>NE	0.000355178	0.0118305	-	-	-	-	-	-	-
PSME_00007869-RA;PSME_00044501-RA	PREDICTED: isocitrate lyase	27773.7	30319.1	7824.13	22277.7	220662	15297.8	20255.9	21911.8	13396	6412.09	27886.4	32496.4	37234.9	37714.9	45395.4	67703	67150.4	47829	1.1179e+06	234377	93179.3	34146.6	168503	0.202647	ME<NE	-	-	-	-	-	-	-	-	-
PSME_00007892-RA	PREDICTED: 3-hydroxyisobutyryl-CoA hydrolase-like protein 3, mitochondrial	1.24581e+06	1.8043e+06	1.07942e+06	949838	727345	1.04556e+06	1.24437e+06	3.90249e+06	2.7497e+06	670292	2.1195e+06	1.97625e+06	1.60705e+06	1.54268e+06	1.70138e+06	1.40577e+06	1.41473e+06	2.54531e+06	1.60964e+06	2.14423e+06	2.07173e+06	1.77961e+06	1.61466e+06	1.10216	ME>NE	-	0.0161385	-	-	-	-	-	-	-
PSME_00007928-RA	PREDICTED: presequence protease 2, chloroplastic/mitochondrial-like isoform X2	888166	755441	759203	655498	500358	441987	485342	1.35861e+06	1.03038e+06	738069	700206	615334	603906	867311	946040	1.07373e+06	918174	605051	576620	734787	634694	925255	603305	1.53364	ME>NE	0.00019599	0.00014703	0.000650959	AT1G49630	PREP2	presequence protease 2, chloroplastic/mitochondrial-like isoform X2	gi|731358967|ref|XP_010691033.1|	74.5	-
PSME_00007930-RA;PSME_00029571-RA	zinc metalloprotease, putative	3.59477e+06	3.27839e+06	3.40591e+06	3.06843e+06	3.35688e+06	3.03441e+06	3.26381e+06	5.01781e+06	4.70542e+06	3.54972e+06	3.61995e+06	3.51829e+06	3.51072e+06	4.51325e+06	4.62685e+06	4.26784e+06	5.29045e+06	3.80278e+06	3.74017e+06	4.15887e+06	4.3369e+06	4.17691e+06	3.62659e+06	1.15175	ME>NE	-	0.000953581	0.0284204	-	-	-	-	-	-
PSME_00007932-RA	PREDICTED: presequence protease 1, chloroplastic/mitochondrial	5.15557e+06	4.94317e+06	4.80907e+06	4.70043e+06	4.90849e+06	4.23566e+06	4.5324e+06	6.46694e+06	6.39182e+06	4.28101e+06	4.52125e+06	4.68944e+06	4.03009e+06	5.21555e+06	6.29745e+06	5.46061e+06	6.13763e+06	3.79109e+06	4.70421e+06	4.33297e+06	4.44589e+06	5.55783e+06	4.40659e+06	1.26125	ME>NE	-	0.000341224	0.00066644	-	-	-	-	-	-
PSME_00007962-RA	PREDICTED: glycerate dehydrogenase isoform X2	1.74888e+06	1.65226e+06	1.62161e+06	2.02516e+06	2.85552e+06	3.44842e+06	3.45727e+06	1.63071e+06	1.84655e+06	2.33175e+06	2.53976e+06	2.58355e+06	2.65408e+06	1.68787e+06	2.01176e+06	1.46194e+06	1.85767e+06	2.433e+06	2.35752e+06	2.51859e+06	2.32739e+06	1.75444e+06	2.68244e+06	0.654047	ME<NE	3.65392e-06	0.0020668	0.00132049	AT1G68010	HPR	glycerate dehydrogenase isoform X2	gi|695029004|ref|XP_009401900.1|	81.9	GO:0016620,GO:0055114,GO:0016616,GO:0051287,GO:0008152,GO:0055114,GO:0003857,GO:0016491,GO:0006631,GO:0055114,GO:0051287,GO:0055114
PSME_00007963-RA	PREDICTED: glycerate dehydrogenase isoform X1	360320	262839	405385	384426	432663	224808	267746	152263	235273	74385.1	293385	109199	146024	110310	247261	267415	190200	418938	468674	310160	237536	261569	271229	0.964386	ME<NE	-	-	-	-	-	-	-	-	-
PSME_00007994-RA	PREDICTED: pentatricopeptide repeat-containing protein At1g77360, mitochondrial	212513	111978	253655	474131	775378	411401	620518	406172	306850	408047	867452	462630	335846	743024	800847	700345	814582	900433	782683	745840	961197	482410	661039	0.729775	ME<NE	0.00547067	-	-	-	-	-	-	-	-
PSME_00008017-RA;PSME_00002977-RA;PSME_00005213-RA;PSME_00008220-RA;PSME_00010175-RA;PSME_00012240-RA;PSME_00012619-RA;PSME_00012673-RA;PSME_00014736-RA;PSME_00015088-RA;PSME_00016685-RA;PSME_00016806-RA;PSME_00026103-RA;PSME_00026535-RA;PSME_00026623-RA;PSME_00027815-RA;PSME_00036486-RA;PSME_00038956-RA;PSME_00041746-RA;PSME_00042148-RA;PSME_00043367-RA;PSME_00043858-RA;PSME_00044882-RA;PSME_000…	PREDICTED: poly(rC)-binding protein 1 isoform X1	6.5531e+07	6.41183e+07	6.42739e+07	6.14634e+07	3.90867e+07	2.27625e+07	2.05088e+07	5.96434e+07	6.14991e+07	6.29916e+07	4.12404e+07	4.2026e+07	5.44838e+07	5.35977e+07	5.1382e+07	5.66531e+07	5.20596e+07	3.38405e+07	2.54393e+07	2.23694e+07	2.65851e+07	5.90221e+07	3.55758e+07	1.65905	ME>NE	2.51576e-05	-	0.000238819	-	-	-	-	-	-
PSME_00008028-RA	PREDICTED: nucleolar protein 12	247724	285769	228793	245758	162393	138634	137298	193331	130958	158381	136976	132151	238638	419288	275930	345983	317972	313741	265424	148290	286239	269151	192560	1.39775	ME>NE	0.0106635	-	-	-	-	-	-	-	-
PSME_00008044-RA	PREDICTED: ubiquitin carboxyl-terminal hydrolase 12 isoform X2	1.45741e+06	1.22241e+06	1.37077e+06	1.42738e+06	1.09845e+06	948618	1.18358e+06	1.93477e+06	1.70328e+06	1.06595e+06	1.53902e+06	1.40192e+06	1.39095e+06	1.54883e+06	1.28632e+06	1.50079e+06	1.47082e+06	1.37408e+06	1.29641e+06	1.51728e+06	1.11565e+06	1.49228e+06	1.26654e+06	1.17823	ME>NE	0.0290361	0.02193	-	-	-	-	-	-	-
PSME_00008062-RA;PSME_00036352-RA	PREDICTED: actin-depolymerizing factor 7-like	3.10895e+07	3.42372e+07	3.5535e+07	2.71162e+07	2.08348e+07	2.16688e+07	2.4136e+07	4.97631e+07	4.96961e+07	2.02748e+07	2.11037e+07	2.06075e+07	2.26814e+07	3.21141e+07	3.42692e+07	2.91353e+07	3.17408e+07	1.97002e+07	2.49833e+07	1.95791e+07	2.1721e+07	3.54696e+07	2.15719e+07	1.64425	ME>NE	0.000428095	3.75853e-07	0.000158066	AT4G00680	ADF8	actin-depolymerizing factor 7-like	gi|672129167|ref|XP_008788089.1|	77.5	GO:0003779,GO:0005622
PSME_00008063-RA	PREDICTED: coatomer subunit beta-1	1.3011e+07	1.47903e+07	1.51389e+07	1.35341e+07	1.18509e+07	1.338e+07	1.33428e+07	1.9453e+07	1.87491e+07	1.30993e+07	1.31774e+07	1.12779e+07	1.18649e+07	1.28015e+07	1.1321e+07	1.24737e+07	1.30262e+07	8.67644e+06	8.59276e+06	8.63002e+06	8.65205e+06	1.44299e+07	1.11404e+07	1.29527	ME>NE	-	3.54695e-05	3.65154e-05	-	-	-	-	-	-
PSME_00008080-RA	PREDICTED: expansin-B3-like	312360	229215	98439.4	214017	1.19428e+06	1.27102e+06	1.23884e+06	383483	357196	4.13726e+06	2.10136e+06	2.50787e+06	2.95659e+06	245059	171397	110261	229603	226583	225883	166650	490854	235103	1.50156e+06	0.156572	ME<NE	1.97656e-05	4.56687e-05	-	-	-	-	-	-	-
PSME_00008125-RA;PSME_00014440-RA;PSME_00015680-RA;PSME_00022872-RA;PSME_00028850-RA;PSME_00035972-RA	PREDICTED: eukaryotic translation initiation factor 3 subunit A	6.10657e+06	7.08364e+06	6.31891e+06	6.39344e+06	5.14862e+06	4.803e+06	5.11367e+06	8.3486e+06	6.59609e+06	5.14938e+06	4.56029e+06	3.7435e+06	4.25569e+06	6.10634e+06	5.75641e+06	5.67195e+06	5.25925e+06	4.68724e+06	5.05365e+06	4.48313e+06	3.95472e+06	6.36412e+06	4.63208e+06	1.37392	ME>NE	0.0105213	0.000147749	0.0157097	AT4G11420	EIF3A	eukaryotic translation initiation factor 3 subunit A	gi|586672008|ref|XP_006837302.1|	71.7	GO:0005515
PSME_00008130-RA	PREDICTED: formation of crista junctions protein 1-like isoform X2	1.93757e+06	1.57332e+06	1.59371e+06	1.67173e+06	1.97145e+06	2.08335e+06	1.68386e+06	1.56364e+06	1.56257e+06	1.47646e+06	1.6257e+06	1.66512e+06	1.58212e+06	1.15006e+06	1.11424e+06	920558	997802	1.41897e+06	1.15694e+06	1.76804e+06	1.03859e+06	1.40852e+06	1.58824e+06	0.886846	ME<NE	-	-	0.0493647	-	-	-	-	-	-
PSME_00008131-RA	PREDICTED: protein WEAK CHLOROPLAST MOVEMENT UNDER BLUE LIGHT 1	293531	360231	499848	553308	822356	408998	444190	260855	174195	400115	465880	585297	356259	206161	371581	379389	435791	460129	654375	559848	407253	353489	505882	0.698758	ME<NE	-	0.0189618	-	-	-	-	-	-	-
PSME_00008134-RA	not_annotated	1.09918e+06	904240	919229	1.01725e+06	773918	542670	644145	734263	707458	724556	754257	543278	748498	1.52978e+06	2.05932e+06	2.13814e+06	1.72288e+06	1.36552e+06	1.30886e+06	1.46898e+06	1.19513e+06	1.28317e+06	915437	1.40171	ME>NE	0.00207749	-	0.0088634	-	-	-	-	-	-
PSME_00008159-RA	PREDICTED: dolichyl-diphosphooligosaccharide--protein glycosyltransferase subunit 2, partial	3.05924e+07	2.68749e+07	3.29161e+07	2.79934e+07	3.19169e+07	3.00054e+07	3.37077e+07	2.58211e+07	2.91224e+07	2.58314e+07	2.35914e+07	2.45002e+07	2.3696e+07	2.50013e+07	2.04212e+07	2.57181e+07	2.11293e+07	2.83667e+07	2.80092e+07	2.07096e+07	2.6612e+07	2.6559e+07	2.69951e+07	0.983845	ME<NE	-	-	-	-	-	-	-	-	-
PSME_00008174-RA	ARM repeat superfamily protein isoform 1	371437	371290	367700	644330	513503	646017	681846	642928	849847	293832	333958	277375	341912	387457	351179	398462	539428	455334	493957	565446	314324	492406	447046	1.10147	ME>NE	-	0.000656875	-	-	-	-	-	-	-
PSME_00008213-RA;PSME_00008212-RA;PSME_00008214-RA;PSME_00016422-RA;PSME_00026638-RA;PSME_00031020-RA	PREDICTED: histone H2A.1	1.12423e+07	7.99452e+06	7.28893e+06	1.18394e+07	8.92731e+06	5.51282e+06	8.21363e+06	8.92802e+06	7.18609e+06	9.09099e+06	9.25898e+06	1.14479e+07	1.10889e+07	1.04172e+07	1.36781e+07	7.2016e+06	5.85734e+06	9.83395e+06	1.70286e+07	1.45008e+07	1.58116e+07	9.16335e+06	1.09741e+07	0.834995	ME<NE	-	-	0.0389427	-	-	-	-	-	-
PSME_00008222-RA;PSME_00007917-RA;PSME_00007920-RA;PSME_00013088-RA;PSME_00018365-RA;PSME_00039054-RA;PSME_00039055-RA;PSME_00053723-RA;PSME_00054197-RA	PREDICTED: UDP-glycosyltransferase 86A1-like	52189.1	12823	81213.1	52780.2	65885.2	136006	180298	59644	27363	6508.46	55141.1	58422.2	54747.8	18302.4	47134.9	11346	20592.1	493108	314727	199512	126747	38338.8	153737	0.249379	ME<NE	-	-	0.00073531	-	-	-	-	-	-
PSME_00008228-RA;PSME_00022954-RA;PSME_00038596-RA;PSME_00039299-RA	PREDICTED: glycerophosphodiester phosphodiesterase GDPDL6	2.95512e+07	3.07744e+07	3.06843e+07	2.55944e+07	1.98504e+07	2.30855e+07	1.76907e+07	7.05534e+07	9.95555e+07	3.19954e+07	2.3939e+07	2.31706e+07	2.38983e+07	3.70367e+07	2.10307e+07	2.81511e+07	3.00112e+07	1.79785e+07	2.61746e+07	1.97289e+07	1.68075e+07	4.02943e+07	2.22109e+07	1.81417	ME>NE	0.0239477	7.61486e-06	0.0235154	AT4G26690	SHV3	glycerophosphodiester phosphodiesterase GDPDL6	gi|586659935|ref|XP_006829998.1|	45.6	GO:0008081,GO:0006629
PSME_00008230-RA	PREDICTED: multiple organellar RNA editing factor 8, chloroplastic/mitochondrial-like	4.10632e+06	1.12673e+07	8.7023e+06	4.2686e+06	1.79791e+06	2.06116e+06	1.57006e+06	1.11706e+07	4.46834e+06	5.80779e+06	3.79106e+06	3.01925e+06	2.21499e+06	1.34025e+06	1.61039e+06	1.06535e+06	1.56764e+06	1.49045e+06	1.46425e+06	1.60877e+06	1.54716e+06	4.95671e+06	2.39753e+06	2.06742	ME>NE	0.000434458	-	-	-	-	-	-	-	-
PSME_00008265-RA	PREDICTED: alpha carbonic anhydrase 7-like	131478	379481	353814	125293	988313	1.69595e+06	1.07713e+06	518143	198693	236856	417923	505073	339972	101615	130712	201202	79825.9	87557	92886.5	165234	161426	222026	524393	0.423395	ME<NE	0.000202129	-	-	-	-	-	-	-	-
PSME_00008307-RA	PREDICTED: BAG family molecular chaperone regulator 4 isoform X1	566912	398816	387550	619611	945632	401731	501797	874934	636736	547021	712823	399231	658750	514919	619775	448554	677910	591322	567871	638988	551814	574572	592453	0.969819	ME<NE	-	-	-	-	-	-	-	-	-
PSME_00008314-RA	PREDICTED: probable pectinesterase/pectinesterase inhibitor 51	423959	395421	480386	441206	1.94013e+06	2.17719e+06	1.8444e+06	656880	570894	2.30356e+06	1.4732e+06	2.15769e+06	1.82627e+06	474997	459682	325561	419758	1.57274e+06	1.25591e+06	2.32377e+06	1.36668e+06	464874	1.84014e+06	0.25263	ME<NE	8.79837e-08	1.30849e-05	3.34342e-07	AT5G09760	AT5G09760.1	probable pectinesterase/pectinesterase inhibitor 51	gi|720087040|ref|XP_010244027.1|	47.9	GO:0030599,GO:0042545,GO:0005618,GO:0004857
PSME_00008320-RA	PREDICTED: probable pectinesterase/pectinesterase inhibitor 51	4.77651	13951.3	3328.49	29202.9	3.67153e+06	4.6286e+06	2.26347e+06	0	49102.2	322529	151.267	80646.3	171572	30910.9	15858.7	0	1935.46	0	0	60070.8	0	14429.5	1.01805e+06	0.0141736	ME<NE	-	-	-	-	-	-	-	-	-
PSME_00008343-RA	PREDICTED: heterogeneous nuclear ribonucleoprotein F-like	6.92646e+06	6.30438e+06	6.43466e+06	5.88081e+06	3.14658e+06	2.70342e+06	2.83411e+06	6.72933e+06	6.40069e+06	5.87615e+06	3.50289e+06	3.61703e+06	5.23588e+06	5.98174e+06	7.20623e+06	6.05096e+06	5.7646e+06	4.35959e+06	3.55034e+06	3.65836e+06	4.25545e+06	6.36798e+06	3.88544e+06	1.63894	ME>NE	9.11219e-06	0.0149189	0.00121998	AT5G66010	AT5G66010.1	heterogeneous nuclear ribonucleoprotein F-like	gi|568832637|ref|XP_006470535.1|	64.1	GO:0003676,GO:0003723
PSME_00008384-RA;PSME_00003950-RA;PSME_00016895-RA;PSME_00022389-RA;PSME_00025521-RA;PSME_00035398-RA;PSME_00042632-RA;PSME_00044939-RA;PSME_00048934-RA	PREDICTED: eukaryotic translation initiation factor 3 subunit M	2.46549e+07	2.00369e+07	2.13029e+07	2.21908e+07	2.03573e+07	2.26658e+07	2.28223e+07	2.25837e+07	2.14165e+07	2.10945e+07	2.11841e+07	2.02876e+07	2.01146e+07	2.2484e+07	2.24518e+07	2.03888e+07	2.13537e+07	2.06962e+07	1.79918e+07	2.04143e+07	1.95458e+07	2.18864e+07	2.06522e+07	1.05976	ME>NE	-	-	-	-	-	-	-	-	-
PSME_00008386-RA	PREDICTED: beta-galactosidase 8	1.73823e+06	1.82429e+06	1.5407e+06	1.84684e+06	3.63731e+06	4.53931e+06	4.05391e+06	3.22001e+06	2.34024e+06	3.23947e+06	2.87539e+06	2.31068e+06	2.89062e+06	2.43927e+06	2.36722e+06	2.23042e+06	2.74269e+06	3.14879e+06	2.11417e+06	2.89396e+06	3.22318e+06	2.22899e+06	3.17516e+06	0.702008	ME<NE	4.03289e-06	-	-	-	-	-	-	-	-
PSME_00008439-RA	PREDICTED: protein SLOW GREEN 1, chloroplastic	1.57216e+06	1.20521e+06	1.17792e+06	1.20133e+06	1.97035e+06	2.60187e+06	2.50449e+06	1.29488e+06	1.23544e+06	778468	1.68379e+06	1.27233e+06	1.09237e+06	1.34882e+06	1.24519e+06	1.25412e+06	1.42821e+06	1.58691e+06	1.66637e+06	1.72649e+06	1.2592e+06	1.29633e+06	1.64933e+06	0.785971	ME<NE	0.00108284	-	-	-	-	-	-	-	-
PSME_00008449-RA	PREDICTED: ubiquitin-conjugating enzyme E2 variant 1D-like	486457	573088	1.03078e+06	433997	417503	255641	390059	898599	1.57524e+06	593722	619865	342332	477640	734424	719076	626907	930276	807872	483488	909146	606137	800885	536673	1.49231	ME>NE	0.0408303	0.0077165	-	-	-	-	-	-	-
PSME_00008482-RA;PSME_00029952-RA	3-oxoacyl-synthase III	669369	709920	746261	756100	732774	655584	874111	605977	870771	1.06198e+06	736439	996229	865663	422555	469377	505904	476966	456594	805117	641048	626867	623320	768401	0.811191	ME<NE	-	-	0.0474064	-	-	-	-	-	-
PSME_00008507-RA	PREDICTED: importin-11	746735	867255	615604	746124	610367	510045	567184	507514	493437	446048	372599	391590	528755	518493	355149	454898	494792	318914	376641	456673	361945	580000	449160	1.2913	ME>NE	0.0387069	-	-	-	-	-	-	-	-
PSME_00008521-RA	PREDICTED: phosphoinositide phosphatase SAC7 isoform X3	1.03797e+06	1.02892e+06	1.03296e+06	952334	589394	630740	705099	851478	1.10218e+06	697515	529221	441568	566403	576582	448394	703721	595784	465305	544138	416886	289244	833032	534137	1.55958	ME>NE	0.00766976	0.00644294	0.0469361	AT3G51460	RHD4	phosphoinositide phosphatase SAC7 isoform X3	gi|769810927|ref|XP_011623702.1|	61.8	GO:0042578
PSME_00008600-RA	PREDICTED: glucosidase 2 subunit beta isoform X1	2.71044e+06	3.14492e+06	2.91313e+06	2.60839e+06	3.18717e+06	4.15877e+06	5.01034e+06	3.31824e+06	3.30798e+06	1.59768e+06	2.55424e+06	2.34824e+06	2.46233e+06	4.25252e+06	4.31643e+06	5.71202e+06	6.23923e+06	4.49092e+06	3.53182e+06	5.00002e+06	4.4064e+06	3.85233e+06	3.52254e+06	1.09362	ME>NE	0.0258936	0.0315977	-	-	-	-	-	-	-
PSME_00008602-RA;PSME_00052854-RA	PREDICTED: elongation factor TuB, chloroplastic	7.02391e+06	5.89928e+06	7.26571e+06	6.82005e+06	8.15906e+06	5.62915e+06	5.7898e+06	4.74412e+06	4.74603e+06	4.33936e+06	3.06617e+06	4.37081e+06	4.63097e+06	5.10936e+06	5.94397e+06	5.61733e+06	6.13553e+06	5.65533e+06	7.02691e+06	8.70059e+06	7.00324e+06	5.93053e+06	5.85194e+06	1.01343	ME>NE	-	-	-	-	-	-	-	-	-
PSME_00008699-RA;PSME_00022955-RA;PSME_00039300-RA	PREDICTED: protein split ends-like	8.5113e+06	8.82462e+06	8.24232e+06	7.95266e+06	5.69766e+06	4.45606e+06	4.03502e+06	1.16252e+07	8.60058e+06	5.62495e+06	5.30649e+06	5.02695e+06	5.57402e+06	4.8848e+06	6.05949e+06	4.86534e+06	5.51932e+06	5.91531e+06	5.39623e+06	6.06987e+06	5.4557e+06	7.50856e+06	5.32348e+06	1.41046	ME>NE	1.74388e-05	5.99957e-05	-	-	-	-	-	-	-
PSME_00008710-RA	PREDICTED: chaperonin CPN60-like 2, mitochondrial-like	1.83591e+08	1.67168e+08	1.80394e+08	1.58011e+08	1.26835e+08	1.2309e+08	1.17919e+08	1.50482e+08	1.43156e+08	1.5324e+08	1.46463e+08	1.26596e+08	1.33723e+08	1.3873e+08	1.28944e+08	1.42568e+08	1.47775e+08	1.25477e+08	1.0746e+08	1.14773e+08	1.2852e+08	1.54082e+08	1.27645e+08	1.20711	ME>NE	0.000159378	-	0.0284204	-	-	-	-	-	-
PSME_00008711-RA	PREDICTED: proteasome subunit alpha type-2-B	3.16574e+06	5.93147e+06	6.94035e+06	5.82991e+06	6.33491e+06	9.16984e+06	8.83161e+06	3.16766e+06	3.85346e+06	4.27969e+06	3.74584e+06	5.79957e+06	3.77363e+06	1.06108e+07	8.09698e+06	6.75405e+06	8.71743e+06	8.13504e+06	1.03759e+07	8.98414e+06	1.07082e+07	6.30679e+06	7.28531e+06	0.865685	ME<NE	0.037015	-	-	-	-	-	-	-	-
PSME_00008789-RA	PREDICTED: pyruvate kinase, cytosolic isozyme	5.36381e+07	4.91086e+07	5.44466e+07	4.77606e+07	6.84911e+07	7.86336e+07	8.84607e+07	5.15827e+07	5.3202e+07	7.80872e+07	6.81204e+07	8.62377e+07	5.96485e+07	6.74019e+07	5.21252e+07	5.91089e+07	7.44756e+07	6.60858e+07	8.01876e+07	6.77638e+07	6.74285e+07	5.6285e+07	7.35586e+07	0.765172	ME<NE	0.00107173	0.0212727	-	-	-	-	-	-	-
PSME_00008845-RA	PREDICTED: elongation factor 1-gamma 2-like	3.52997e+06	2.78311e+06	2.77811e+06	3.31545e+06	5.93302e+06	4.93102e+06	5.20235e+06	1.5364e+06	1.29822e+06	4.55997e+06	3.57379e+06	3.87282e+06	4.3091e+06	1.39601e+06	1.84067e+06	1.88028e+06	872663	2.55753e+06	2.71471e+06	2.86647e+06	2.38586e+06	2.12309e+06	3.9006e+06	0.544298	ME<NE	0.00277788	4.4999e-05	0.00103755	AT1G09640	AT1G09640.1	elongation factor 1-gamma 2-like	gi|672168696|ref|XP_008804357.1|	75.9	GO:0003746,GO:0006414,GO:0005515,GO:0005515,GO:0005515
PSME_00008851-RA;PSME_00000410-RA;PSME_00001650-RA;PSME_00005858-RA;PSME_00006286-RA;PSME_00006450-RA;PSME_00009348-RA;PSME_00010600-RA;PSME_00014856-RA;PSME_00016533-RA;PSME_00017146-RA;PSME_00022015-RA;PSME_00023038-RA;PSME_00025737-RA;PSME_00027441-RA;PSME_00029775-RA;PSME_00042670-RA	PREDICTED: endoglucanase 6	359296	140941	149107	240187	227962	250199	235028	185893	183107	248631	233751	155478	272081	443582	394482	586791	367519	346474	477916	473533	364548	305091	298691	1.02142	ME>NE	-	-	-	-	-	-	-	-	-
PSME_00008869-RA;PSME_00045543-RA	PREDICTED: linoleate 9S-lipoxygenase 5, chloroplastic-like	1.74479e+06	1.18973e+06	1.25693e+06	1.24762e+06	1.51983e+07	1.92261e+07	1.60959e+07	1.28885e+06	982190	2.1506e+07	2.30273e+07	2.89408e+07	2.61562e+07	1.13097e+06	1.00981e+06	779684	1.10571e+06	1.30966e+06	1.24057e+06	3.48873e+06	1.47984e+06	1.17363e+06	1.43336e+07	0.0818797	ME<NE	1.77464e-08	1.30885e-08	0.0199502	AT3G22400	LOX5	linoleate 9S-lipoxygenase 5, chloroplastic-like	gi|823163814|ref|XP_012481850.1|	51.0	GO:0016702,GO:0046872,GO:0055114,GO:0005515
PSME_00008870-RA;PSME_00020894-RA;PSME_00026554-RA;PSME_00054530-RA;PSME_00056388-RA	PREDICTED: allene oxide synthase, chloroplastic-like	1.16619e+06	1.60269e+06	982014	1.11169e+06	2.51566e+07	1.80596e+07	1.38853e+07	1.28981e+06	1.27292e+06	2.4116e+07	3.48885e+07	4.30943e+07	3.26795e+07	1.82335e+06	1.50834e+06	1.52114e+06	1.50376e+06	4.32969e+06	7.5595e+06	6.37529e+06	4.35205e+06	1.37819e+06	1.94997e+07	0.0706777	ME<NE	2.34173e-09	1.2523e-09	7.09431e-06	AT5G42650	AOS	allene oxide synthase, chloroplastic-like	gi|823237971|ref|XP_012451629.1|	53.6	GO:0005506,GO:0016705,GO:0020037,GO:0055114
PSME_00008874-RA;PSME_00016559-RA	PREDICTED: DNA topoisomerase 2	160140	92617.4	68394.6	120482	62.76	0	5194.09	32601.3	38567	16479.8	23133.6	18808	17538.6	36030.7	67077.8	54965.7	32631.4	30006.4	444.868	12146.3	12174.8	70350.7	12362.6	5.69059	ME>NE	0.000133458	-	-	-	-	-	-	-	-
PSME_00008887-RA	PREDICTED: probable mitochondrial-processing peptidase subunit beta	5.24078e+07	4.94108e+07	5.433e+07	4.53217e+07	5.94185e+07	5.6299e+07	5.10607e+07	6.09712e+07	6.68195e+07	6.43861e+07	6.02421e+07	6.92229e+07	6.21312e+07	5.63757e+07	5.21251e+07	6.35515e+07	5.393e+07	5.30083e+07	6.59362e+07	5.30096e+07	5.27357e+07	5.55243e+07	5.88591e+07	0.943343	ME<NE	-	-	-	-	-	-	-	-	-
PSME_00008890-RA;PSME_00018705-RA	PREDICTED: asparagine synthetase	69795.6	40655.1	19996.1	61719.1	424386	98946.9	162118	258767	205927	151350	657255	641318	394848	39560	12512.3	40850.3	42274.5	56883	161241	42602.3	38649.3	79205.7	257236	0.30791	ME<NE	0.010141	-	-	-	-	-	-	-	-
PSME_00008895-RA	not_annotated	7.31753e+06	6.43638e+06	6.34835e+06	5.18918e+06	51501.9	15709.1	0	6.13146e+06	4.1298e+06	994811	593701	780685	893166	4.84375e+06	7.20875e+06	6.27743e+06	2.38659e+06	1.83956e+06	1.31428e+06	635559	2.53385e+06	5.62692e+06	877528	6.41224	ME>NE	0.000167842	-	-	-	-	-	-	-	-
PSME_00008919-RA	uninformative	565444	413721	252484	295922	319783	153237	173291	262836	174561	767481	467706	719131	550268	128956	145263	189468	235615	167397	72175	26773.7	60588.5	266427	316167	0.842679	ME<NE	-	0.0249495	0.0152046	-	-	-	-	-	-
PSME_00008938-RA	PREDICTED: dnaJ protein ERDJ2A	5.56874e+06	4.20291e+06	4.97215e+06	4.73918e+06	3.81202e+06	3.29549e+06	3.66659e+06	3.986e+06	3.91076e+06	4.11051e+06	3.95829e+06	3.01642e+06	2.7879e+06	4.1791e+06	4.03162e+06	4.46703e+06	3.71806e+06	2.85998e+06	3.22015e+06	2.6881e+06	3.23881e+06	4.37755e+06	3.3322e+06	1.31371	ME>NE	0.00995653	-	0.00639809	-	-	-	-	-	-
PSME_00008957-RA	PREDICTED: dihydroneopterin aldolase 2	436624	202653	250003	236617	195645	123088	195523	429448	537540	203943	117719	268632	203276	168221	216060	164732	194662	171833	208510	125602	223016	283656	185163	1.53193	ME>NE	-	0.00318284	-	-	-	-	-	-	-
PSME_00008973-RA	DNAJ	3.06492e+06	3.28556e+06	3.26844e+06	2.84288e+06	3.13301e+06	3.91907e+06	3.8149e+06	2.5569e+06	3.31926e+06	2.37409e+06	1.65092e+06	2.4278e+06	1.96484e+06	2.42642e+06	1.73018e+06	2.0032e+06	1.29418e+06	1.94449e+06	2.57611e+06	1.8911e+06	2.56627e+06	2.57919e+06	2.56933e+06	1.00384	ME>NE	-	-	-	-	-	-	-	-	-
PSME_00008982-RA	PREDICTED: phosphoribosylglycinamide formyltransferase, chloroplastic	1.73002e+06	1.482e+06	2.00303e+06	1.82313e+06	786963	496407	613141	1.16336e+06	1.32345e+06	892032	348905	755207	1.28722e+06	1.30112e+06	1.92458e+06	1.43403e+06	1.67605e+06	740297	573442	730258	1.01449e+06	1.58608e+06	748942	2.11776	ME>NE	0.000661106	-	0.00645912	-	-	-	-	-	-
PSME_00009009-RA	PREDICTED: adenosylhomocysteinase 1-like isoform X1	1.47031e+08	1.61496e+08	1.84318e+08	1.44015e+08	1.20751e+08	1.35604e+08	1.3777e+08	2.78014e+08	2.6276e+08	8.81911e+07	1.5226e+08	1.44917e+08	1.06975e+08	2.19084e+08	1.91824e+08	2.51993e+08	2.34861e+08	1.08242e+08	1.58508e+08	1.14276e+08	1.05485e+08	2.07539e+08	1.24816e+08	1.66276	ME>NE	-	0.000170959	0.000317198	-	-	-	-	-	-
PSME_00009048-RA;PSME_00009047-RA;PSME_00031251-RA;PSME_00031252-RA	PREDICTED: hypersensitive-induced response protein 1	432246	701596	402580	668895	1.25451e+06	927360	1.29915e+06	895139	615253	968197	1.22613e+06	2.48774e+06	1.5385e+06	585531	542050	559339	1.04518e+06	855136	1.00404e+06	1.53711e+06	1.13513e+06	644781	1.29391e+06	0.49832	ME<NE	0.00680899	0.0358055	0.045639	AT5G62740	HIR1	hypersensitive-induced response protein 1	gi|672112945|ref|XP_008808433.1|	84.1	GO:0003735,GO:0006412,GO:0005840,GO:0009966
PSME_00009105-RA;PSME_00016000-RA	rab family GTPase	5.68009e+06	5.19212e+06	5.48025e+06	5.25907e+06	9.02771e+06	8.69666e+06	1.03474e+07	7.05789e+06	5.16608e+06	7.40544e+06	7.4212e+06	7.31951e+06	6.78334e+06	6.12063e+06	6.49199e+06	6.23725e+06	6.0266e+06	6.55255e+06	8.00942e+06	7.70235e+06	7.2026e+06	5.8712e+06	7.86074e+06	0.746901	ME<NE	4.38389e-06	-	0.0427171	-	-	-	-	-	-
PSME_00009106-RA	PREDICTED: dynamin-related protein 3A	3.86597e+06	3.4529e+06	3.00344e+06	4.42523e+06	3.10322e+06	2.21372e+06	3.02455e+06	4.57547e+06	3.60981e+06	3.99018e+06	2.31539e+06	2.05592e+06	3.14529e+06	3.74434e+06	3.07527e+06	3.31596e+06	2.94828e+06	2.68456e+06	3.20688e+06	3.16041e+06	2.88636e+06	3.60167e+06	2.88968e+06	1.24639	ME>NE	-	-	-	-	-	-	-	-	-
PSME_00009107-RA	PREDICTED: dynamin-related protein 3A	4.47405e+06	3.72969e+06	4.53012e+06	3.41658e+06	2.9634e+06	3.5524e+06	4.01986e+06	3.87249e+06	5.20474e+06	2.95397e+06	3.23569e+06	3.30591e+06	2.80587e+06	3.40779e+06	2.16638e+06	2.73085e+06	2.55117e+06	1.77658e+06	2.38174e+06	1.76319e+06	2.14107e+06	3.60839e+06	2.80906e+06	1.28455	ME>NE	-	0.0240394	0.0314612	-	-	-	-	-	-
PSME_00009108-RA	PREDICTED: dynamin-related protein 3A	1.55109e+06	2.05086e+06	1.50435e+06	1.77425e+06	1.23856e+06	1.38849e+06	1.88885e+06	2.00276e+06	2.04387e+06	1.05723e+06	1.39425e+06	1.14703e+06	1.32417e+06	1.42399e+06	1.04167e+06	1.08099e+06	957102	877373	1.14573e+06	1.3434e+06	1.15587e+06	1.54309e+06	1.26918e+06	1.21582	ME>NE	-	0.00697095	-	-	-	-	-	-	-
PSME_00009118-RA;PSME_00005536-RA;PSME_00020632-RA;PSME_00025459-RA;PSME_00026854-RA;PSME_00029124-RA;PSME_00029185-RA;PSME_00031613-RA;PSME_00047158-RA;PSME_00050524-RA;PSME_00053939-RA	PREDICTED: embryonic protein DC-8 isoform X1	0	0	3495.02	7674.79	0	0	0	6762.15	8885.43	0	2452.17	0	0	0	16482.5	64376.5	32639.1	0	0	0	169513	14031.5	15633.2	0.897546	ME<NE	-	-	-	-	-	-	-	-	-
PSME_00009133-RA	PREDICTED: ATP-dependent DNA helicase 2 subunit KU80	40713.6	0	3650.89	37365.7	0	5344.66	5754.68	67189.3	0	61922	0	2878.51	4775.97	241800	276337	171175	245958	202695	131038	197970	246932	108419	78119.2	1.38787	ME>NE	-	-	-	-	-	-	-	-	-
PSME_00009173-RA;PSME_00052209-RA	PREDICTED: protein TIC110, chloroplastic-like	5.41307e+06	4.54119e+06	4.32875e+06	5.29791e+06	6.10909e+06	7.36182e+06	7.3845e+06	3.78276e+06	2.78677e+06	3.38005e+06	4.82076e+06	4.29288e+06	5.39332e+06	4.78636e+06	4.10563e+06	3.93378e+06	3.94443e+06	5.90742e+06	4.71281e+06	6.44393e+06	6.4925e+06	4.29207e+06	5.66355e+06	0.75784	ME<NE	0.0124491	-	0.0136515	-	-	-	-	-	-
PSME_00009192-RA	Coatomer subunit beta-1	615251	528435	736180	893439	267041	202746	310006	1.59585e+06	1.4933e+06	724017	920581	909020	935559	1.03793e+06	775208	943256	688076	614953	785585	583058	670539	930692	629373	1.47876	ME>NE	7.50039e-06	0.00439274	-	-	-	-	-	-	-
PSME_00009207-RA	PREDICTED: endoplasmic reticulum-Golgi intermediate compartment protein 3	2.07958e+06	1.24038e+06	2.13277e+06	1.14338e+06	961305	861601	1.04394e+06	1.34923e+06	1.74321e+06	1.29637e+06	1.2241e+06	1.42433e+06	1.26427e+06	1.08209e+06	973779	871369	1.10916e+06	813385	716469	972433	639882	1.3725e+06	1.01983e+06	1.34581	ME>NE	0.00504125	-	-	-	-	-	-	-	-
PSME_00009208-RA	PREDICTED: serine--tRNA ligase isoform X2	1.27382e+07	1.18765e+07	1.35289e+07	1.20363e+07	1.07105e+07	1.11835e+07	1.06626e+07	8.23659e+06	9.73693e+06	1.34498e+07	1.39866e+07	1.32173e+07	1.32845e+07	1.50996e+07	1.09818e+07	1.23143e+07	1.35938e+07	1.53345e+07	1.42524e+07	1.29816e+07	1.59295e+07	1.20143e+07	1.31811e+07	0.911476	ME<NE	-	0.000541217	-	-	-	-	-	-	-
PSME_00009233-RA;PSME_00032181-RA	PREDICTED: superoxide dismutase	7.45882e+07	8.57286e+07	5.55794e+07	4.62606e+07	5.43182e+07	8.86123e+07	5.519e+07	1.81985e+07	2.6687e+07	4.18361e+07	6.37248e+07	5.64433e+07	4.04195e+07	3.2405e+07	2.71336e+07	2.20657e+07	2.41741e+07	5.5033e+07	4.52991e+07	4.22385e+07	6.17309e+07	4.12821e+07	5.4986e+07	0.750774	ME<NE	-	0.00245986	0.00258229	-	-	-	-	-	-
PSME_00009246-RA;PSME_00006166-RA;PSME_00036082-RA;PSME_00040485-RA;PSME_00046804-RA;PSME_00048163-RA;PSME_00050010-RA	PREDICTED: probable glucan 1,3-alpha-glucosidase	2.10569e+07	1.98438e+07	2.17583e+07	1.89174e+07	2.03606e+07	2.24226e+07	2.0498e+07	2.4623e+07	2.5183e+07	2.12377e+07	1.67648e+07	1.79972e+07	2.17613e+07	1.96497e+07	1.73553e+07	1.87094e+07	1.87142e+07	1.5708e+07	1.45522e+07	1.26495e+07	1.15009e+07	2.05811e+07	1.77684e+07	1.1583	ME>NE	-	0.0249025	0.00146905	-	-	-	-	-	-
PSME_00009308-RA	PREDICTED: probable signal peptidase complex subunit 1	1146.71	0	5271.01	18994.6	3341.81	0	3621.45	1581.35	2560.53	0	827.711	0	0	20667	90241.7	21093.2	44953.3	0	0	0	0	20650.9	708.27	29.1569	ME>NE	-	-	0.000507601	-	-	-	-	-	-
PSME_00009309-RA	PREDICTED: ubiquitin-conjugating enzyme E2 7	562994	650365	550639	494409	306087	150053	303149	293385	189833	80862.1	69914.3	38116.3	90013.6	270071	344974	320121	183617	106822	97136	49605.7	104146	386041	126901	3.04207	ME>NE	0.00526915	0.000972732	0.000402435	AT3G46460	UBC13	ubiquitin-conjugating enzyme E2 7	gi|586707354|ref|XP_006846133.1|	90.1	GO:0005515
PSME_00009333-RA	PREDICTED: UBP1-associated protein 2B-like	1.80569e+07	1.68905e+07	1.9374e+07	1.967e+07	8.26753e+06	7.38569e+06	7.74678e+06	1.74289e+07	2.01774e+07	1.44593e+07	8.95881e+06	9.60537e+06	1.18899e+07	1.333e+07	1.53466e+07	1.65448e+07	1.44118e+07	7.38303e+06	6.85377e+06	7.06014e+06	7.15463e+06	1.71231e+07	8.79681e+06	1.94651	ME>NE	6.49483e-07	0.00050247	3.41288e-06	AT2G41060	AT2G41060.1	UBP1-associated protein 2B-like	gi|802599757|ref|XP_012072578.1|	43.5	GO:0003676,GO:0046872,GO:0031144,GO:0071630,GO:0005634,GO:0016429,GO:0030488,GO:0031515,GO:0016021,GO:0003676
PSME_00009407-RA	PREDICTED: LOW QUALITY PROTEIN: chromatin modification-related protein eaf-1-like	2.37128e+06	2.2797e+06	2.44584e+06	2.10574e+06	56346.7	187861	106830	5.77666e+06	3.90512e+06	6.29812e+06	1.69054e+06	1.94376e+06	3.48667e+06	391903	1.77738e+06	428720	427350	259096	85508.9	81972.1	185452	2.19097e+06	1.30747e+06	1.67573	ME>NE	5.02312e-06	-	0.00333593	-	-	-	-	-	-
PSME_00009413-RA	PREDICTED: ran-binding protein 1 homolog b	6.35626e+06	7.455e+06	8.15278e+06	6.78707e+06	6.09783e+06	4.83444e+06	5.47629e+06	1.23894e+07	8.58191e+06	1.06375e+07	1.13146e+07	8.46233e+06	9.58189e+06	6.26227e+06	7.51724e+06	7.05043e+06	5.45121e+06	5.43571e+06	5.19867e+06	5.2752e+06	6.83991e+06	7.60036e+06	7.19585e+06	1.05621	ME>NE	0.0363939	-	-	-	-	-	-	-	-
PSME_00009436-RA	PREDICTED: receptor-like protein kinase FERONIA	466272	549779	478249	519285	159289	163049	213196	698289	832704	317583	292288	280822	329468	353560	286863	341487	370154	289915	227661	282897	125138	489664	243755	2.00884	ME>NE	1.55799e-05	0.000309796	0.0180174	AT3G51550	FER	receptor-like protein kinase FERONIA	gi|695056228|ref|XP_009416326.1|	58.3	GO:0004672,GO:0005524,GO:0006468,GO:0004672,GO:0006468
PSME_00009541-RA	PREDICTED: translation factor GUF1 homolog, organellar chromatophore	410159	418844	574601	756761	253289	244244	393207	410292	328418	355607	211982	153937	145039	586093	471183	664459	608676	292958	180718	353358	349915	522949	266751	1.96044	ME>NE	0.0261375	-	0.00763048	-	-	-	-	-	-
PSME_00009548-RA	PREDICTED: pathogenesis-related protein PR-4	2.73883e+06	2.73126e+06	1.09699e+06	1.5064e+06	5.79952e+06	2.26962e+06	340304	1.40008e+07	1.86635e+07	1.95561e+06	2.38894e+06	2.05262e+06	2.08578e+06	1.45491e+07	1.49314e+07	1.20044e+07	9.44928e+06	8.78229e+06	1.1333e+07	1.00608e+07	1.28007e+07	9.16719e+06	5.44265e+06	1.68433	ME>NE	-	0.00238978	-	-	-	-	-	-	-
PSME_00009549-RA	uninformative	408181	98456	177430	108011	33800.5	19337.1	12720.4	48937.6	29365.5	9995.27	25517.5	39570.3	16079.1	3.08478e+06	3.7813e+06	3.52784e+06	2.60653e+06	2.32026e+06	3.6715e+06	1.69878e+06	2.13478e+06	1.38708e+06	907486	1.52849	ME>NE	6.19214e-05	-	-	-	-	-	-	-	-
PSME_00009560-RA	PREDICTED: probable fructokinase-6, chloroplastic	1.20136e+07	1.20525e+07	1.16411e+07	1.14882e+07	3.37028e+07	2.85978e+07	3.07873e+07	2.04125e+07	1.42399e+07	1.99532e+07	4.0714e+07	3.90277e+07	3.22938e+07	1.62088e+07	1.57306e+07	1.52505e+07	1.33083e+07	1.66121e+07	2.16216e+07	2.0738e+07	1.71016e+07	1.42346e+07	2.73773e+07	0.519943	ME<NE	1.17916e-05	0.00301728	-	-	-	-	-	-	-
PSME_00009567-RA	PREDICTED: dynamin-related protein 3A	241228	175386	138387	224771	37256.1	114400	81311.1	223811	177370	83204.8	117878	126267	130665	144088	216752	270724	240200	76932.7	41892.7	103186	68604	205272	89236.2	2.30032	ME>NE	0.0021507	-	0.000670009	-	-	-	-	-	-
PSME_00009571-RA	PREDICTED: alpha-L-arabinofuranosidase 1	1.29346e+06	1.83401e+06	1.87977e+06	1.70457e+06	5.1887e+06	5.10563e+06	4.08994e+06	1.95603e+06	2.40235e+06	8.12585e+06	6.14353e+06	6.83459e+06	7.4644e+06	2.59056e+06	2.10813e+06	2.28485e+06	2.82386e+06	7.84316e+06	9.95885e+06	1.06968e+07	1.0176e+07	2.08776e+06	7.42067e+06	0.281344	ME<NE	4.65098e-07	8.32605e-07	2.89804e-08	AT3G10740	ASD1	alpha-L-arabinofuranosidase 1	gi|470135020|ref|XP_004303329.1|	68.5	GO:0016798,GO:0046556,GO:0046373
PSME_00009575-RA	PREDICTED: betaine aldehyde dehydrogenase 2-like	1.24157e+06	1.64036e+06	1.23371e+06	953416	2.646e+06	2.32522e+06	3.26858e+06	1.55106e+06	1.07702e+06	1.04776e+06	2.85473e+06	2.97681e+06	2.95623e+06	3.43655e+06	2.589e+06	2.72017e+06	3.46579e+06	4.44943e+06	3.58656e+06	5.26244e+06	5.10343e+06	1.99087e+06	3.31611e+06	0.600362	ME<NE	0.00425579	-	-	-	-	-	-	-	-
PSME_00009577-RA	PREDICTED: mitotic spindle checkpoint protein MAD2	39532.1	207262	151347	226556	128490	131569	32777	0	7815.17	36674.5	57963.5	212450	4089.08	120743	213340	109195	70838	225830	85676	66186.6	174866	114663	105143	1.09054	ME>NE	-	0.00443424	-	-	-	-	-	-	-
PSME_00009588-RA	PREDICTED: acyl-CoA-binding domain-containing protein 4-like isoform X2	3.41923e+06	4.0821e+06	3.71404e+06	3.36841e+06	1.70923e+06	1.4021e+06	1.56082e+06	4.01374e+06	3.58178e+06	1.59266e+06	1.73954e+06	1.63795e+06	1.99228e+06	3.39098e+06	2.89172e+06	3.31931e+06	2.44801e+06	2.4197e+06	2.14784e+06	1.65437e+06	1.87483e+06	3.42293e+06	1.79376e+06	1.90825	ME>NE	1.24678e-06	2.18017e-05	0.00151953	AT3G05420	ACBP4	acyl-CoA-binding domain-containing protein 4-like isoform X2	gi|720043130|ref|XP_010269462.1|	68.9	GO:0005515,GO:0005515
PSME_00009635-RA;PSME_00020302-RA;PSME_00046294-RA	PREDICTED: glutathione S-transferase F10-like	4.40824e+06	5.12769e+06	4.68614e+06	4.74436e+06	1.75559e+06	1.57946e+06	1.26413e+06	4.67918e+06	4.94198e+06	1.0126e+06	2.90096e+06	2.99255e+06	1.71163e+06	4.67109e+06	3.77713e+06	4.17202e+06	4.74617e+06	3.97725e+06	8.53848e+06	5.39064e+06	4.81046e+06	4.5954e+06	3.2667e+06	1.40674	ME>NE	0.000187802	0.00557098	-	-	-	-	-	-	-
PSME_00009636-RA;PSME_00009637-RA;PSME_00039272-RA	glutathione S-transferase	527015	681296	408137	473163	284063	331710	467404	484483	171478	104508	124507	117844	151548	362888	278314	149115	135479	467382	368216	494475	886072	367137	345248	1.0634	ME>NE	-	0.0297836	0.00636758	-	-	-	-	-	-
PSME_00009653-RA;PSME_00015184-RA;PSME_00019508-RA;PSME_00025325-RA;PSME_00034187-RA	PREDICTED: acetyl-CoA carboxylase 1-like	1.80734e+06	1.48202e+06	1.50337e+06	1.7092e+06	1.6987e+06	1.5739e+06	2.16059e+06	1.1996e+06	1.07969e+06	360765	1.54193e+06	1.26237e+06	987903	1.29711e+06	981752	1.30881e+06	1.17665e+06	1.19714e+06	2.20602e+06	1.77758e+06	1.02119e+06	1.35455e+06	1.43528e+06	0.943755	ME<NE	-	-	-	-	-	-	-	-	-
PSME_00009671-RA	PREDICTED: UPF0655 protein C17G9.12c-like isoform X1	578851	506893	557661	660522	456612	522017	478753	21703.9	42515.2	157609	178175	140773	154589	444328	375934	386821	365011	356462	362070	287138	298086	394024	308389	1.27768	ME>NE	-	6.94301e-08	-	-	-	-	-	-	-
PSME_00009680-RA	PREDICTED: probable trans-2-enoyl-CoA reductase, mitochondrial	6.97611e+06	6.39242e+06	6.94837e+06	6.98077e+06	1.13493e+07	8.48296e+06	8.50777e+06	1.38e+07	1.319e+07	8.23618e+06	1.19594e+07	1.15232e+07	1.18522e+07	7.71135e+06	8.07049e+06	7.36008e+06	7.82011e+06	7.16119e+06	6.48976e+06	8.19959e+06	7.81267e+06	8.52497e+06	9.23402e+06	0.923214	ME<NE	0.00615158	-	-	-	-	-	-	-	-
PSME_00009697-RA	PREDICTED: RNA-binding protein 8A	4.1616e+06	4.13008e+06	3.63981e+06	3.99272e+06	2.98911e+06	2.65563e+06	2.57085e+06	5.3823e+06	3.22769e+06	2.06684e+06	2.98772e+06	2.97533e+06	3.21859e+06	3.16518e+06	4.34592e+06	3.39268e+06	3.40566e+06	2.85887e+06	2.77688e+06	3.11907e+06	2.94594e+06	3.88436e+06	2.83317e+06	1.37103	ME>NE	0.00986468	0.016902	-	-	-	-	-	-	-
PSME_00009788-RA	PREDICTED: structural maintenance of chromosomes protein 1	175834	157475	256341	239999	109046	84711.8	152819	48982.1	211285	27707.3	50367.6	120092	327365	133914	99480.5	120648	81127.9	63148.1	163105	97202.7	218448	152509	128547	1.18641	ME>NE	-	-	-	-	-	-	-	-	-
PSME_00009817-RA	PREDICTED: replication factor C subunit 2	2.99558e+06	2.50008e+06	2.29456e+06	2.93763e+06	1.31624e+06	1.67103e+06	1.75722e+06	2.14575e+06	2.2568e+06	2.19247e+06	2.11115e+06	2.10042e+06	2.19876e+06	1.98146e+06	2.07428e+06	1.69969e+06	1.76544e+06	2.58002e+06	2.18356e+06	1.85478e+06	2.11988e+06	2.26513e+06	2.00778e+06	1.12818	ME>NE	6.89237e-05	-	-	-	-	-	-	-	-
PSME_00009823-RA;PSME_00009821-RA;PSME_00037318-RA;PSME_00041937-RA;PSME_00052403-RA;PSME_00054653-RA;PSME_00054944-RA	PREDICTED: UDP-glycosyltransferase 74F2-like	751781	913774	726198	936592	1.35048e+07	1.46623e+07	1.54991e+07	1.46535e+06	1.02983e+06	645226	3.53984e+06	4.94115e+06	1.98106e+06	1.27363e+06	1.18036e+06	1.42463e+06	1.38611e+06	5.78636e+06	9.15915e+06	8.88399e+06	7.15754e+06	1.10883e+06	7.79642e+06	0.142223	ME<NE	7.50808e-07	-	0.000107015	-	-	-	-	-	-
PSME_00009850-RA	PREDICTED: transmembrane protein 214	1.27587e+07	1.28489e+07	1.21096e+07	1.32204e+07	1.19479e+07	1.04522e+07	1.13212e+07	1.54189e+07	1.45643e+07	8.38062e+06	9.14259e+06	8.3326e+06	8.2004e+06	9.71889e+06	6.93015e+06	1.02615e+07	7.63403e+06	7.79981e+06	9.89484e+06	8.85132e+06	8.25265e+06	1.15465e+07	9.32511e+06	1.23822	ME>NE	-	0.000121308	-	-	-	-	-	-	-
PSME_00009858-RA	PREDICTED: amidophosphoribosyltransferase, chloroplastic-like	2.98157e+06	2.44805e+06	2.9315e+06	2.73218e+06	3.5928e+06	3.5067e+06	3.41312e+06	1.21719e+06	1.66821e+06	3.39876e+06	2.32101e+06	3.10043e+06	3.33817e+06	1.21732e+06	1.31997e+06	1.36469e+06	1.2649e+06	1.66384e+06	1.41685e+06	1.38897e+06	1.95983e+06	1.91456e+06	2.6455e+06	0.723704	ME<NE	-	5.77175e-05	-	-	-	-	-	-	-
PSME_00009870-RA;PSME_00006924-RA;PSME_00009871-RA;PSME_00045526-RA	PREDICTED: aspartate aminotransferase, chloroplastic	6.79581e+07	8.33022e+07	7.98044e+07	6.75339e+07	6.86238e+07	5.37303e+07	5.91002e+07	1.44941e+08	1.26509e+08	7.47641e+07	8.10778e+07	7.1733e+07	7.27611e+07	7.74749e+07	8.2232e+07	8.27013e+07	7.08961e+07	5.95448e+07	5.67857e+07	6.62866e+07	6.30586e+07	8.83353e+07	6.61333e+07	1.33572	ME>NE	0.0186161	2.00963e-05	0.00655124	AT4G31990	ASP5	aspartate aminotransferase, chloroplastic	gi|720091809|ref|XP_010245533.1|	78.9	GO:0030170,GO:0009058
PSME_00009881-RA	PREDICTED: glucose-6-phosphate 1-dehydrogenase, cytoplasmic isoform	1.63717e+06	1.57908e+06	1.39049e+06	1.63665e+06	4.74632e+06	4.16912e+06	4.42346e+06	3.48621e+06	2.49787e+06	2.50503e+06	7.34813e+06	5.94073e+06	5.36257e+06	2.42365e+06	2.27883e+06	2.18164e+06	2.30191e+06	4.38039e+06	5.67444e+06	5.18211e+06	4.01562e+06	2.14135e+06	4.88618e+06	0.438247	ME<NE	7.09518e-05	0.0430982	0.00133121	AT5G40760	G6PD6	glucose-6-phosphate 1-dehydrogenase, cytoplasmic isoform	gi|586752075|ref|XP_006852171.1|	86.1	GO:0004345,GO:0050661,GO:0006006,GO:0055114
PSME_00009882-RA	PREDICTED: glucose-6-phosphate 1-dehydrogenase, cytoplasmic isoform	1.03342e+06	733179	906663	1.02523e+06	4.70979e+06	4.60238e+06	5.37145e+06	1.41093e+06	1.54414e+06	3.07805e+06	6.46536e+06	5.73526e+06	4.96089e+06	1.77669e+06	1.47335e+06	1.31907e+06	1.78283e+06	4.22602e+06	6.03425e+06	4.44443e+06	4.24803e+06	1.30055e+06	4.89781e+06	0.265537	ME<NE	7.62923e-08	1.92749e-05	7.27831e-06	AT5G40760	G6PD6	glucose-6-phosphate 1-dehydrogenase, cytoplasmic isoform	gi|586752075|ref|XP_006852171.1|	72.9	GO:0004345,GO:0050661,GO:0006006,GO:0055114,GO:0004345,GO:0050661,GO:0006006,GO:0055114
PSME_00009909-RA	PREDICTED: CHD3-type chromatin-remodeling factor PICKLE isoform X2	12557.6	28821	40418.6	24601	23599.7	12457.4	2095.1	140217	12741.2	723.528	0	12596.4	0	11262.5	955.48	0	2180.03	33078.6	9090.08	0	51675.3	27375.5	13210.6	2.07224	ME>NE	-	-	-	-	-	-	-	-	-
PSME_00009971-RA;PSME_00005684-RA;PSME_00009970-RA;PSME_00052868-RA	cysteine endopeptidase 1	1.10113e+07	1.06054e+07	1.08225e+07	8.58929e+06	1.4631e+06	1.61829e+06	1.63118e+06	4.43531e+06	5.1833e+06	1.84037e+06	2.9031e+06	2.64518e+06	3.11203e+06	7.49385e+06	6.30449e+06	7.01135e+06	9.28868e+06	5.76171e+06	4.93591e+06	2.97811e+06	5.09387e+06	8.07455e+06	3.08935e+06	2.61367	ME>NE	2.12489e-08	0.00533824	0.00619845	AT5G50260	CEP1	cysteine endopeptidase 1	gi|590623768|ref|XP_007025413.1|	46.4	GO:0008234,GO:0006508,GO:0004198,GO:0006508,GO:0005622,GO:0004484,GO:0006370,GO:0006397,GO:0004197,GO:0006508,GO:0004197,GO:0050790
PSME_00009972-RA	PREDICTED: glyceraldehyde-3-phosphate dehydrogenase, cytosolic	2.10361e+08	2.04104e+08	2.57444e+08	1.80208e+08	2.82158e+08	2.40272e+08	2.49804e+08	1.66032e+08	2.00606e+08	2.27271e+08	1.77151e+08	1.72534e+08	1.45502e+08	2.25119e+08	2.1469e+08	2.04301e+08	3.00266e+08	4.94462e+08	4.90368e+08	4.48765e+08	4.12041e+08	2.16313e+08	3.03666e+08	0.712339	ME<NE	-	-	5.52729e-05	-	-	-	-	-	-
PSME_00010101-RA	PREDICTED: obg-like ATPase 1-like	9.48299e+06	9.06687e+06	8.99197e+06	9.12454e+06	7.24196e+06	6.34375e+06	7.5044e+06	9.30067e+06	9.57313e+06	1.11461e+07	8.85623e+06	8.51652e+06	1.00003e+07	9.33358e+06	9.91311e+06	9.12608e+06	9.00954e+06	8.112e+06	6.3946e+06	6.47877e+06	7.56793e+06	9.29225e+06	8.01477e+06	1.15939	ME>NE	0.00386935	-	0.00268121	-	-	-	-	-	-
PSME_00010125-RA	PREDICTED: phenylalanine ammonia-lyase-like	2.36709e+06	2.16338e+06	2.46149e+06	2.66589e+06	6.02809e+06	5.15448e+06	7.2567e+06	1.77389e+06	1.77353e+06	1.88922e+06	2.26576e+06	1.98739e+06	2.46703e+06	2.30263e+06	1.84981e+06	1.71582e+06	2.25596e+06	4.14996e+06	1.17915e+07	1.09377e+07	5.50077e+06	2.13295e+06	5.4026e+06	0.394801	ME<NE	0.000485342	-	1.76311e-05	-	-	-	-	-	-
PSME_00010128-RA	PREDICTED: phosphoethanolamine N-methyltransferase 1 isoform X1	6.16307e+06	6.35481e+06	1.13924e+07	4.04238e+06	1.11936e+06	1.28118e+06	1.48155e+06	8.76716e+06	7.02598e+06	3.18568e+06	2.19832e+06	1.37873e+06	1.82458e+06	1.37803e+07	1.30718e+07	1.29094e+07	1.77079e+07	2.96665e+06	2.96503e+06	2.29409e+06	2.24704e+06	1.01215e+07	2.08565e+06	4.85291	ME>NE	3.35897e-06	0.000147802	2.26834e-06	AT1G73600	-	phosphoethanolamine N-methyltransferase 1 isoform X1	gi|645269774|ref|XP_008240152.1|	75.3	GO:0008171,GO:0008168,GO:0008168,GO:0032259,GO:0008176,GO:0006400,GO:0008168,GO:0008168,GO:0008757,GO:0009312,GO:0009877,GO:0008757,GO:0008168,GO:0006480,GO:0008168,GO:0018024,GO:0008168,GO:0008152,GO:0008168,GO:0001510,GO:0009452
PSME_00010153-RA;PSME_00010156-RA	Os01g0947000	167522	758747	418869	350294	262369	250612	199042	321811	411757	121852	244737	372057	159894	214148	297119	210030	309256	546800	1.50935e+06	822049	591853	345955	461874	0.749025	ME<NE	-	-	0.00373371	-	-	-	-	-	-
PSME_00010183-RA	Triosephosphate isomerase isoform 1	2.75663e+07	2.89232e+07	2.81132e+07	2.41435e+07	2.86537e+07	2.86745e+07	2.96819e+07	3.86733e+07	3.62493e+07	4.02736e+07	4.44192e+07	4.05881e+07	4.31747e+07	5.78098e+07	6.7168e+07	4.83556e+07	6.79359e+07	6.25803e+07	4.79581e+07	6.50495e+07	8.45821e+07	4.24938e+07	4.6876e+07	0.906516	ME<NE	-	-	-	-	-	-	-	-	-
PSME_00010184-RA	triosphosphate isomerase-like protein	3.0657e+07	4.05469e+07	3.72328e+07	2.61912e+07	2.84507e+07	3.72182e+07	3.15898e+07	3.97777e+07	4.3171e+07	5.2913e+07	4.80683e+07	5.41889e+07	5.47941e+07	6.84335e+07	6.46134e+07	4.84672e+07	5.5313e+07	5.34597e+07	4.94819e+07	5.03575e+07	8.50048e+07	4.54404e+07	4.95933e+07	0.916259	ME<NE	-	-	-	-	-	-	-	-	-
PSME_00010216-RA;PSME_00009892-RA;PSME_00011759-RA;PSME_00018265-RA;PSME_00018267-RA	PREDICTED: histone H3.3	1.49578e+07	1.84636e+07	1.30228e+07	1.65839e+07	1.88717e+07	1.35823e+07	1.39368e+07	5.18131e+06	6.79743e+06	1.12344e+07	1.19376e+07	1.55688e+07	1.11453e+07	1.22933e+07	1.58956e+07	1.22834e+07	1.35742e+07	1.68757e+07	1.35434e+07	2.25617e+07	1.70465e+07	1.29053e+07	1.51186e+07	0.853608	ME<NE	-	0.000521133	-	-	-	-	-	-	-
PSME_00010234-RA	PREDICTED: citrate synthase, mitochondrial	1.23277e+07	1.23356e+07	1.35522e+07	1.25511e+07	1.64869e+07	1.1299e+07	1.28718e+07	1.02476e+07	1.21443e+07	1.2311e+07	1.33013e+07	1.40538e+07	1.26609e+07	1.04264e+07	9.37843e+06	9.9746e+06	1.01706e+07	1.246e+07	1.60367e+07	1.6753e+07	1.43061e+07	1.13109e+07	1.38673e+07	0.815648	ME<NE	-	-	0.000556433	-	-	-	-	-	-
PSME_00010258-RA	PREDICTED: protein transport protein Sec24-like At3g07100	1.35562e+06	1.12168e+06	939237	691619	90612.5	60539.7	61355.4	1.16335e+06	1.02253e+06	401692	83561.7	233227	171751	693410	642858	740580	596188	183599	117445	188304	302197	896708	172208	5.20713	ME>NE	5.14229e-07	0.000245769	0.000660957	AT3G07100	ERMO2	protein transport protein Sec24-like At3g07100	gi|731432081|ref|XP_010644160.1|	60.7	GO:0008270,GO:0006886,GO:0006888,GO:0030127,GO:0006886,GO:0006888,GO:0030127,GO:0006886,GO:0006888,GO:0030127
PSME_00010289-RA;PSME_00020121-RA	PREDICTED: succinate dehydrogenase	5.98642e+06	5.89217e+06	6.88086e+06	6.6615e+06	1.11815e+07	7.32687e+06	7.77485e+06	8.49414e+06	7.14385e+06	7.23239e+06	1.01614e+07	9.82309e+06	8.21124e+06	5.88564e+06	6.90506e+06	7.34598e+06	7.31687e+06	7.87203e+06	7.4714e+06	7.67276e+06	6.83308e+06	6.85125e+06	8.32369e+06	0.823102	ME<NE	0.0160512	-	-	-	-	-	-	-	-
PSME_00010312-RA	pyruvate dehydrogenase, putative	259735	65508.1	78735.3	424821	163139	526767	162856	74985.5	51636.4	206114	329401	334092	225129	326759	419991	323894	295535	311794	305566	424197	493450	232160	316591	0.733312	ME<NE	-	0.00956137	-	-	-	-	-	-	-
PSME_00010347-RA	PREDICTED: COP9 signalosome complex subunit 5b-like	676894	896823	626209	387897	481021	303090	528166	553744	427879	592782	323986	640345	647793	316986	390888	325476	282385	428180	205427	446353	402385	488518	454502	1.07484	ME>NE	-	-	-	-	-	-	-	-	-
PSME_00010362-RA;PSME_00038417-RA;PSME_00057232-RA	PREDICTED: alpha-glucan water dikinase, chloroplastic	2.67678e+06	1.50261e+06	1.51649e+06	1.15024e+06	7.33595e+06	6.11258e+06	7.15954e+06	2.11862e+06	2.01344e+06	3.02985e+06	3.16296e+06	3.51721e+06	2.68043e+06	1.18541e+06	1.28561e+06	1.65422e+06	1.73501e+06	1.7741e+06	3.46885e+06	2.37125e+06	2.734e+06	1.68384e+06	3.94061e+06	0.427305	ME<NE	1.89815e-06	-	0.00799833	-	-	-	-	-	-
PSME_00010379-RA	not_annotated	108524	152276	94266.3	128336	1700.12	12599.8	0	121226	208856	83125.7	104963	4.24938	4749.35	185728	202883	140008	110378	88626.9	26375.9	102084	18395.9	145248	40238.7	3.60967	ME>NE	0.0164062	-	-	-	-	-	-	-	-
PSME_00010391-RA;PSME_00008154-RA;PSME_00008156-RA	Long-chain acyl-CoA synthetase 6	3.66687e+06	3.1584e+06	3.09289e+06	3.25688e+06	4.39808e+06	4.02563e+06	3.78388e+06	3.89916e+06	5.25445e+06	4.14365e+06	4.72459e+06	4.62758e+06	4.1114e+06	3.17836e+06	2.45751e+06	3.02244e+06	2.96659e+06	3.58609e+06	3.8749e+06	4.23175e+06	4.03438e+06	3.39535e+06	4.14018e+06	0.820099	ME<NE	0.0290361	-	0.00258229	-	-	-	-	-	-
PSME_00010392-RA	PREDICTED: long chain acyl-CoA synthetase 6, peroxisomal-like	849536	613509	682733	716348	1.03809e+06	1.31588e+06	790230	860079	1.04604e+06	885015	1.16311e+06	944412	947003	844237	503683	488148	808106	1.14909e+06	2.20062e+06	1.08165e+06	1.224e+06	741242	1.1581e+06	0.64005	ME<NE	-	-	0.00116447	-	-	-	-	-	-
PSME_00010402-RA	PREDICTED: serine carboxypeptidase-like 42	4.49954e+06	3.90211e+06	3.94909e+06	3.85174e+06	2.06642e+06	2.2608e+06	1.52061e+06	2.70198e+06	2.03336e+06	1.58536e+06	2.29777e+06	2.53079e+06	2.06241e+06	1.29553e+06	842765	928426	1.13219e+06	886863	845394	623528	818552	2.51367e+06	1.59077e+06	1.58016	ME>NE	0.000128045	-	-	-	-	-	-	-	-
PSME_00010469-RA	PREDICTED: nuclear transport factor 2	4.16045e+06	4.49852e+06	4.06785e+06	3.94613e+06	5.48693e+06	7.58865e+06	3.80841e+06	3.31501e+06	3.94807e+06	2.48338e+06	2.65779e+06	2.11526e+06	2.28155e+06	3.29711e+06	4.21194e+06	3.84094e+06	3.15053e+06	4.92313e+06	3.63812e+06	3.82874e+06	4.70368e+06	3.84366e+06	3.95597e+06	0.971609	ME<NE	-	0.0232716	-	-	-	-	-	-	-
PSME_00010499-RA	PREDICTED: nodal modulator 3	3.48185e+06	3.59168e+06	3.54742e+06	3.09812e+06	3.69297e+06	3.66512e+06	4.07971e+06	4.72217e+06	4.17969e+06	2.83749e+06	3.55687e+06	3.17366e+06	3.27232e+06	3.01142e+06	2.59927e+06	3.00644e+06	2.72296e+06	2.78084e+06	2.78461e+06	2.89771e+06	2.67006e+06	3.3961e+06	3.21921e+06	1.05495	ME>NE	-	0.00110352	-	-	-	-	-	-	-
PSME_00010506-RA;PSME_00010507-RA	PREDICTED: cathepsin B-like	7.0975e+06	6.87286e+06	6.85771e+06	7.709e+06	3.0017e+06	2.28905e+06	2.75603e+06	2.85564e+06	4.04161e+06	1.6002e+06	1.5e+06	1.33795e+06	1.20534e+06	4.79355e+06	5.31794e+06	5.03768e+06	7.47121e+06	2.09136e+06	2.60534e+06	2.98256e+06	4.5422e+06	5.80547e+06	2.35561e+06	2.46453	ME>NE	2.803e-05	0.000423776	0.00112914	AT1G02305	AT1G02305.1	cathepsin B-like	gi|743877048|ref|XP_010907756.1|	67.4	GO:0008234,GO:0006508,GO:0004197,GO:0006508,GO:0004197,GO:0050790
PSME_00010533-RA	PREDICTED: 60S ribosomal protein L18-2-like	4.06776e+07	3.88127e+07	4.31619e+07	3.89533e+07	2.86742e+07	2.94506e+07	3.36827e+07	5.09635e+07	4.28091e+07	4.5792e+07	2.91326e+07	4.32779e+07	3.98351e+07	4.98746e+07	6.16311e+07	6.21641e+07	5.2283e+07	3.67277e+07	3.66019e+07	2.61227e+07	3.44805e+07	4.81331e+07	3.48889e+07	1.37961	ME>NE	0.0298427	-	0.000316264	-	-	-	-	-	-
PSME_00010569-RA	PREDICTED: proteasome subunit alpha type-3-like	2.90733e+07	2.403e+07	2.56701e+07	2.30375e+07	2.85961e+07	2.76892e+07	3.03067e+07	2.65139e+07	2.76335e+07	2.49932e+07	2.58058e+07	2.68002e+07	2.68847e+07	3.04813e+07	3.48126e+07	2.84392e+07	3.45034e+07	3.05514e+07	2.6734e+07	3.32533e+07	3.13058e+07	2.84195e+07	2.84473e+07	0.999022	ME<NE	-	-	-	-	-	-	-	-	-
PSME_00010571-RA	PREDICTED: tubulin alpha chain	2.27323e+07	2.40393e+07	2.47715e+07	2.09438e+07	1.10461e+07	1.26239e+07	1.44303e+07	2.73311e+07	2.49242e+07	2.10827e+07	1.55374e+07	1.53293e+07	1.67842e+07	2.26897e+07	2.47002e+07	2.30601e+07	2.45202e+07	2.11675e+07	1.93116e+07	1.42101e+07	1.98511e+07	2.39712e+07	1.64886e+07	1.45381	ME>NE	4.24137e-05	0.00391777	0.0259482	AT1G50010	TUA2	tubulin alpha chain	gi|225452767|ref|XP_002283198.1|	99.6	GO:0003924
PSME_00010583-RA	PREDICTED: zinc-binding alcohol dehydrogenase domain-containing protein 2	830734	732804	824137	711809	1.0684e+06	904976	1.02792e+06	1.04863e+06	1.44336e+06	691391	689000	1.03208e+06	843576	1.21925e+06	858832	1.17165e+06	1.15335e+06	793269	1.25778e+06	870152	850250	999456	911708	1.09625	ME>NE	-	0.0200351	-	-	-	-	-	-	-
PSME_00010622-RA	PREDICTED: formin-like protein 20	3.7359e+07	3.55957e+07	3.37708e+07	3.03289e+07	2.86227e+07	3.14722e+07	3.3036e+07	3.89424e+07	3.57777e+07	4.10539e+07	4.1485e+07	3.84676e+07	4.02316e+07	3.66159e+07	4.4925e+07	3.65109e+07	3.59753e+07	3.79489e+07	3.30394e+07	3.92075e+07	3.8267e+07	3.65802e+07	3.66211e+07	0.998883	ME<NE	-	-	-	-	-	-	-	-	-
PSME_00010657-RA	PREDICTED: probable galactinol--sucrose galactosyltransferase 6	3.96335e+06	4.30111e+06	4.02889e+06	3.36984e+06	5.48971e+06	4.31787e+06	4.26827e+06	3.19683e+06	2.89872e+06	3.11071e+06	3.81678e+06	3.83667e+06	5.24095e+06	6.93904e+06	5.85381e+06	7.18396e+06	7.69918e+06	6.66003e+06	1.32007e+07	9.39544e+06	5.91572e+06	4.94347e+06	5.93208e+06	0.833346	ME<NE	-	-	-	-	-	-	-	-	-
PSME_00010658-RA	PREDICTED: importin subunit beta-1	4.0175e+06	4.35505e+06	3.79059e+06	3.90202e+06	2.7689e+06	3.43878e+06	2.49384e+06	7.18387e+06	4.72861e+06	2.97531e+06	2.26072e+06	2.73308e+06	2.51981e+06	4.0364e+06	3.21092e+06	3.45937e+06	3.01101e+06	3.83139e+06	4.47252e+06	4.29728e+06	3.32656e+06	4.16953e+06	3.19256e+06	1.30601	ME>NE	0.013581	5.33837e-05	-	-	-	-	-	-	-
PSME_00010686-RA;PSME_00016511-RA	PREDICTED: serine/threonine-protein phosphatase PP1	688093	565444	389290	499831	202909	1.38219e+06	558221	507533	491313	357880	986064	644377	514631	590560	346839	322778	476795	826175	3.31439e+06	985155	842944	487847	964994	0.505544	ME<NE	-	-	0.0201988	-	-	-	-	-	-
PSME_00010691-RA	vesicle docking protein P115, putative	254967	745829	360813	376235	591107	975258	747080	268371	86524.2	258356	188566	519120	306186	861710	656798	679189	972277	1.16897e+06	1.26977e+06	1.44188e+06	867449	526271	757614	0.694643	ME<NE	-	-	-	-	-	-	-	-	-
PSME_00010697-RA	PREDICTED: flap endonuclease 1	3.57595e+06	2.79289e+06	2.51693e+06	3.33517e+06	2.51785e+06	2.27205e+06	2.58265e+06	1.44456e+06	1.02884e+06	1.65573e+06	2.67958e+06	3.05863e+06	2.87616e+06	1.65783e+06	1.9012e+06	1.42429e+06	1.49201e+06	2.24031e+06	2.52949e+06	3.13472e+06	2.74351e+06	2.11697e+06	2.57188e+06	0.82312	ME<NE	-	0.001106	0.0038471	-	-	-	-	-	-
PSME_00010711-RA	PREDICTED: glutathione S-transferase F10-like	678834	781206	929068	1.05732e+06	8.05801e+06	7.57031e+06	6.81634e+06	1.30579e+06	1.76677e+06	9.52598e+06	6.0163e+06	6.35277e+06	4.94713e+06	1.12777e+06	838025	452296	775086	4.59446e+06	8.30957e+06	4.61181e+06	5.93565e+06	971217	6.61258e+06	0.146874	ME<NE	1.1912e-07	5.92025e-05	2.549e-07	AT2G30860	GSTF9	glutathione S-transferase F10-like	gi|720052003|ref|XP_010272271.1|	58.1	GO:0005515,GO:0005515,GO:0005515
PSME_00010733-RA	PREDICTED: trans-cinnamate 4-monooxygenase	163436	250693	123805	303375	1.5543e+06	1.53149e+06	1.58897e+06	369589	572286	264056	683842	591081	473985	363958	235679	361733	400892	984087	3.06004e+06	1.48945e+06	688981	314545	1.17366e+06	0.268003	ME<NE	1.84843e-05	-	0.00066644	-	-	-	-	-	-
PSME_00010735-RA	PREDICTED: ATP-dependent RNA helicase DBP2-like	5.9065e+06	6.15446e+06	7.03843e+06	6.25283e+06	8.50602e+06	7.85492e+06	8.23311e+06	6.29904e+06	6.41346e+06	7.7202e+06	6.8581e+06	6.66506e+06	7.59468e+06	7.11166e+06	6.5148e+06	6.52632e+06	7.10399e+06	5.84107e+06	5.03415e+06	6.30345e+06	5.59173e+06	6.53215e+06	6.9275e+06	0.94293	ME<NE	0.00157345	-	0.0137942	-	-	-	-	-	-
PSME_00010739-RA	PREDICTED: 30S ribosomal protein 3, chloroplastic	190034	216197	418181	174213	297361	1.03281e+06	490351	205177	1.0636e+06	1.34162e+06	906919	870598	540985	622109	340751	293453	411316	812366	1.6285e+06	732359	975593	393503	875406	0.44951	ME<NE	-	-	0.0363812	-	-	-	-	-	-
PSME_00010785-RA	PREDICTED: 10 kDa chaperonin-like	9.12065e+06	6.97013e+06	6.70678e+06	7.5967e+06	8.32399e+06	6.43712e+06	7.06525e+06	8.0486e+06	7.58158e+06	5.91028e+06	4.84541e+06	4.0279e+06	4.44213e+06	6.8856e+06	7.36284e+06	6.7471e+06	6.67181e+06	7.95122e+06	6.50537e+06	9.76389e+06	9.46653e+06	7.36918e+06	6.79446e+06	1.08459	ME>NE	-	0.00282392	-	-	-	-	-	-	-
PSME_00010789-RA	PREDICTED: signal recognition particle receptor subunit alpha	521653	347934	484295	493006	804476	628258	858592	204576	213855	505399	665497	724453	646633	344548	306555	289784	325115	591526	836297	702802	663196	353132	693375	0.509294	ME<NE	0.000820514	2.35741e-06	1.11438e-05	AT4G30600	AT4G30600.1	signal recognition particle receptor subunit alpha	gi|586761622|ref|XP_006854510.1|	74.4	GO:0005525,GO:0006614,GO:0005525,GO:0008168,GO:0006364,GO:0005737,GO:0005525,GO:0006614,GO:0098519,GO:0003924,GO:0005047,GO:0005525,GO:0006886,GO:0005785,GO:0005507,GO:0046688,GO:0042597,GO:0005524,GO:0016301
PSME_00010812-RA;PSME_00025948-RA	PREDICTED: endoplasmin homolog	3.68634e+08	3.36427e+08	3.55672e+08	3.3006e+08	5.12195e+08	6.44535e+08	6.39623e+08	3.117e+08	3.47788e+08	3.33156e+08	4.10907e+08	3.96681e+08	3.97515e+08	3.44969e+08	2.61686e+08	2.94812e+08	2.97816e+08	3.31798e+08	3.61174e+08	3.58329e+08	3.7799e+08	3.24956e+08	4.33082e+08	0.750335	ME<NE	1.08385e-05	-	0.0420339	-	-	-	-	-	-
PSME_00010813-RA	PREDICTED: patellin-3-like isoform X1	633760	517500	500622	347672	12373.8	36577.8	8924.8	127017	50971	30320.1	43265.9	64001.3	35740.3	88610.7	34167.4	19025	69002.1	58453.4	34387.9	10087.6	56961	238835	35554	6.71752	ME>NE	5.03373e-06	-	-	-	-	-	-	-	-
PSME_00010814-RA;PSME_00034125-RA	PREDICTED: DEAD-box ATP-dependent RNA helicase 20	3.23489e+06	3.82374e+06	2.89869e+06	3.54214e+06	2.8319e+06	1.68625e+06	1.56941e+06	4.47604e+06	4.33997e+06	3.76301e+06	2.30748e+06	2.00706e+06	2.29861e+06	4.79501e+06	3.90692e+06	4.94927e+06	4.50496e+06	3.71258e+06	3.62407e+06	3.04443e+06	2.226e+06	4.04716e+06	2.6428e+06	1.53139	ME>NE	0.00760568	0.0173001	0.0428174	AT1G55150	RH20	DEAD-box ATP-dependent RNA helicase 20	gi|586702448|ref|XP_006845267.1|	71.8	GO:0003676,GO:0005524,GO:0003677,GO:0005524,GO:0016787
PSME_00010837-RA	PREDICTED: vesicle-associated membrane protein 711	555397	494122	327288	795261	1.41223e+06	840290	713509	1.35674e+06	904653	187839	359293	394339	339787	722357	670721	881491	660811	176837	279629	324601	450613	736884	498088	1.47942	ME>NE	0.0383978	0.000997226	0.00270392	-	-	-	-	-	-
PSME_00010844-RA	PREDICTED: mitochondrial-processing peptidase subunit alpha-like	3.15045e+07	3.76131e+07	3.6175e+07	2.65181e+07	2.9137e+07	3.49348e+07	2.9917e+07	4.60313e+07	4.39194e+07	5.1e+07	3.96695e+07	4.97738e+07	4.40573e+07	4.4387e+07	3.65175e+07	3.92631e+07	3.28211e+07	3.25016e+07	4.05019e+07	3.00272e+07	4.04463e+07	3.7475e+07	3.83606e+07	0.976914	ME<NE	-	-	-	-	-	-	-	-	-
PSME_00010853-RA	PREDICTED: CO(2)-response secreted protease	9.20895e+06	1.07403e+07	9.74708e+06	7.7678e+06	1.05886e+08	1.32235e+08	8.68497e+07	1.91505e+07	1.72695e+07	1.24903e+08	1.41571e+08	1.03526e+08	1.29747e+08	1.44266e+07	1.0115e+07	8.91599e+06	8.81408e+06	4.14798e+07	3.79357e+07	4.88482e+07	5.01585e+07	1.16156e+07	9.11945e+07	0.127371	ME<NE	8.14945e-10	2.49081e-08	7.9188e-08	AT1G20160	ATSBT5.2	CO(2)-response secreted protease	gi|586711932|ref|XP_006846917.1|	51.9	GO:0004252,GO:0006508
PSME_00010871-RA	2,3-bisphosphoglycerate-independent phosphoglycerate mutase, putative	965145	1.0471e+06	1.04233e+06	580594	280704	191834	247774	477887	669787	316888	351315	355496	333030	463957	594853	488095	584333	206371	223603	183785	195517	691408	262393	2.63502	ME>NE	3.31589e-07	0.00943347	8.17439e-06	AT3G30841	-	2,3-bisphosphoglycerate-independent phosphoglycerate mutase, putative	gi|255560376|ref|XP_002521203.1|	73.5	GO:0003824,GO:0003824,GO:0046872,GO:0003824,GO:0046537
PSME_00010872-RA	PREDICTED: protease Do-like 9	4.84703e+06	4.79595e+06	5.02804e+06	4.33778e+06	3.75892e+06	4.21448e+06	4.30684e+06	4.54959e+06	5.309e+06	6.72782e+06	5.81367e+06	7.43693e+06	5.24133e+06	4.73367e+06	3.95431e+06	3.95005e+06	4.13849e+06	4.67789e+06	5.80109e+06	3.60327e+06	4.87016e+06	4.56439e+06	5.13204e+06	0.889392	ME<NE	-	-	-	-	-	-	-	-	-
PSME_00010876-RA	PREDICTED: probable prolyl 4-hydroxylase 4	2.21499e+06	2.69156e+06	2.19299e+06	2.34493e+06	1.25058e+06	1.40933e+06	1.63949e+06	1.6767e+06	1.41435e+06	515519	1.2811e+06	1.47058e+06	1.01621e+06	1.3867e+06	1.33922e+06	1.12371e+06	1.34061e+06	1.80252e+06	1.90268e+06	1.78725e+06	2.06592e+06	1.77258e+06	1.46738e+06	1.20799	ME>NE	0.016722	-	-	-	-	-	-	-	-
PSME_00010903-RA	PREDICTED: luminal-binding protein	7.80775e+07	8.64892e+07	9.40513e+07	6.62937e+07	1.00174e+08	1.1742e+08	1.15922e+08	7.42007e+07	9.53603e+07	6.84619e+07	7.4355e+07	8.12827e+07	7.58713e+07	7.1882e+07	6.10482e+07	7.23565e+07	7.17548e+07	8.04284e+07	9.53894e+07	8.82696e+07	9.3189e+07	7.71514e+07	9.00694e+07	0.856578	ME<NE	0.00370042	-	0.01323	-	-	-	-	-	-
PSME_00010906-RA	PREDICTED: acetolactate synthase small subunit 1, chloroplastic-like	1.97931e+06	1.43329e+06	1.51868e+06	1.62296e+06	1.70314e+06	1.68268e+06	1.61715e+06	1.12023e+06	1.64886e+06	2.1317e+06	1.68446e+06	1.67374e+06	1.78934e+06	1.49535e+06	1.61945e+06	1.41375e+06	1.85388e+06	1.48866e+06	1.47991e+06	1.84404e+06	2.03725e+06	1.57058e+06	1.73928e+06	0.903005	ME<NE	-	-	-	-	-	-	-	-	-
PSME_00010934-RA	PREDICTED: peptidyl-prolyl cis-trans isomerase CYP40	2.91264e+06	2.92689e+06	2.59017e+06	2.41027e+06	749185	798757	736468	3.51235e+06	3.84651e+06	1.49879e+06	1.02206e+06	748224	912400	2.5002e+06	2.47454e+06	2.50267e+06	2.49277e+06	1.47251e+06	1.22846e+06	1.94135e+06	1.33097e+06	2.8169e+06	1.13083e+06	2.491	ME>NE	3.18405e-07	1.73645e-06	0.00133049	AT2G15790	SQN	peptidyl-prolyl cis-trans isomerase CYP40	gi|719969475|ref|XP_010268554.1|	83.1	GO:0003755,GO:0000413,GO:0006457,GO:0005515,GO:0005515,GO:0005515,GO:0005515,GO:0005515,GO:0005515
PSME_00010968-RA	T-complex protein 1 subunit gamma	4.52709e+07	4.14278e+07	4.84799e+07	4.60577e+07	4.77137e+07	4.7082e+07	4.84579e+07	4.11798e+07	4.36016e+07	4.99798e+07	4.60278e+07	4.66205e+07	4.26369e+07	4.41974e+07	4.39587e+07	4.79242e+07	5.01944e+07	4.71433e+07	4.38163e+07	4.26547e+07	4.23702e+07	4.52292e+07	4.58639e+07	0.986161	ME<NE	-	-	-	-	-	-	-	-	-
PSME_00010981-RA;PSME_00020288-RA;PSME_00044180-RA	PREDICTED: uridine kinase-like protein 1, chloroplastic	1.1275e+06	1.37886e+06	1.26465e+06	1.14263e+06	1.0683e+06	1.14234e+06	1.18964e+06	1.54471e+06	1.72178e+06	565264	802594	814471	946602	1.32155e+06	1.28455e+06	1.81143e+06	2.18522e+06	1.34254e+06	2.28717e+06	1.37941e+06	1.3419e+06	1.47829e+06	1.17093e+06	1.26249	ME>NE	-	0.00150678	-	-	-	-	-	-	-
PSME_00010984-RA	PREDICTED: enhancer of mRNA-decapping protein 4	2.65134e+06	2.61736e+06	2.85811e+06	2.63715e+06	2.51064e+06	1.93774e+06	2.2606e+06	2.08227e+06	2.49273e+06	2.90774e+06	2.56323e+06	2.3364e+06	2.63526e+06	2.63297e+06	2.95207e+06	2.92365e+06	2.71034e+06	2.28373e+06	1.93504e+06	2.28155e+06	1.71687e+06	2.6558e+06	2.30626e+06	1.15156	ME>NE	-	-	0.00211298	-	-	-	-	-	-
PSME_00011002-RA	PREDICTED: 26S proteasome non-ATPase regulatory subunit 2 homolog A	4.98055e+07	4.62751e+07	4.70934e+07	4.54084e+07	5.21651e+07	5.84032e+07	6.02844e+07	4.89712e+07	5.54618e+07	5.06493e+07	5.44039e+07	5.19683e+07	4.95126e+07	4.97614e+07	3.96869e+07	4.72866e+07	4.2831e+07	4.83199e+07	4.53616e+07	5.17508e+07	4.78024e+07	4.72581e+07	5.18747e+07	0.911006	ME<NE	0.0133039	-	-	-	-	-	-	-	-
PSME_00011004-RA;PSME_00011246-RA	PREDICTED: cell division protein FtsZ homolog 1, chloroplastic	667746	573090	696160	534636	259072	221979	234291	708839	944904	1.12385e+06	1.05206e+06	1.22899e+06	1.0977e+06	1.32047e+06	1.66865e+06	1.20502e+06	1.49847e+06	1.28363e+06	965136	1.32375e+06	1.51062e+06	981799	936461	1.04841	ME>NE	1.01858e-06	0.039206	-	-	-	-	-	-	-
PSME_00011005-RA	PREDICTED: importin beta-like SAD2	1.40244e+07	1.19269e+07	1.36889e+07	1.28644e+07	8.0438e+06	8.40479e+06	9.80373e+06	1.17523e+07	1.245e+07	6.40368e+06	7.37791e+06	6.32333e+06	6.34559e+06	9.91262e+06	8.40367e+06	9.5311e+06	9.06614e+06	6.36768e+06	7.76177e+06	6.23636e+06	6.62694e+06	1.1362e+07	7.24505e+06	1.56825	ME>NE	8.9245e-05	9.58853e-06	0.000717194	AT2G31660	SAD2	importin beta-like SAD2	gi|586738314|ref|XP_006850279.1|	82.2	GO:0008536,GO:0006886,GO:0003677,GO:0003887,GO:0006351,GO:0006886
PSME_00011022-RA	PREDICTED: NHP2-like protein 1 isoform X2	305579	235472	213743	163382	109158	144889	151772	347119	220676	104691	78654.1	125216	170789	291723	250897	212218	267383	260146	113749	285380	208831	250819	159389	1.57363	ME>NE	0.0477049	0.00703471	-	-	-	-	-	-	-
PSME_00011032-RA	PREDICTED: gamma aminobutyrate transaminase 3, chloroplastic	4.57211e+06	4.89526e+06	6.00005e+06	5.71562e+06	9.16199e+06	9.16714e+06	8.59454e+06	4.21716e+06	5.20274e+06	5.58221e+06	6.14015e+06	6.88526e+06	4.0219e+06	5.52939e+06	4.48323e+06	5.83346e+06	7.10211e+06	4.10835e+06	5.92579e+06	6.38031e+06	4.12879e+06	5.35511e+06	6.3724e+06	0.84036	ME<NE	0.00319549	-	-	-	-	-	-	-	-
PSME_00011062-RA	PREDICTED: NEDD8-activating enzyme E1 catalytic subunit	1.26516e+06	1.12284e+06	979970	1.25005e+06	1.74907e+06	1.9345e+06	1.84377e+06	1.10206e+06	1.16891e+06	2.16991e+06	1.77024e+06	1.96725e+06	1.75441e+06	1.16785e+06	1.20008e+06	1.02558e+06	1.32004e+06	1.48427e+06	1.25145e+06	1.37252e+06	1.3041e+06	1.16025e+06	1.69104e+06	0.686116	ME<NE	5.16867e-05	0.000117451	-	-	-	-	-	-	-
PSME_00011074-RA	PREDICTED: pleckstrin homology domain-containing family A member 8-like	771535	1.21142e+06	1.12919e+06	773221	1.26112e+06	1.54303e+06	1.73032e+06	732137	832515	277602	339839	248603	461282	877698	813544	682823	792368	365788	456017	328743	362144	861646	670408	1.28526	ME>NE	0.0115296	0.000296824	0.000244455	-	-	-	-	-	-
PSME_00011075-RA;PSME_00014420-RA;PSME_00018210-RA;PSME_00028767-RA;PSME_00033202-RA;PSME_00045614-RA	PREDICTED: chaperonin CPN60-2, mitochondrial	1.43035e+08	1.40328e+08	1.53001e+08	1.27806e+08	1.11101e+08	8.7938e+07	8.83079e+07	1.53629e+08	1.4933e+08	1.39616e+08	1.3389e+08	1.31618e+08	1.30738e+08	1.29312e+08	1.16206e+08	1.29878e+08	1.2721e+08	1.21255e+08	1.21453e+08	1.18346e+08	1.41553e+08	1.36973e+08	1.20529e+08	1.13644	ME>NE	7.00025e-05	-	-	-	-	-	-	-	-
PSME_00011076-RA	PREDICTED: proteasome subunit alpha type-6	6.41895e+06	6.58386e+06	7.86885e+06	6.16178e+06	7.03479e+06	7.50207e+06	6.87258e+06	7.61634e+06	8.78472e+06	9.74897e+06	8.53027e+06	8.64805e+06	9.24171e+06	8.84471e+06	9.39835e+06	8.81872e+06	8.40714e+06	8.9277e+06	8.81303e+06	8.21455e+06	9.34252e+06	7.89034e+06	8.44329e+06	0.93451	ME<NE	-	-	-	-	-	-	-	-	-
PSME_00011120-RA;PSME_00049283-RA	PREDICTED: peroxisomal fatty acid beta-oxidation multifunctional protein AIM1-like	2.30364e+06	2.75963e+06	1.99495e+06	1.90568e+06	9.62401e+06	8.9206e+06	9.1284e+06	6.26073e+06	6.53912e+06	2.44726e+06	5.33423e+06	5.6681e+06	4.03445e+06	3.39453e+06	2.01759e+06	3.16758e+06	2.87959e+06	2.77128e+06	4.30338e+06	3.63154e+06	3.9193e+06	3.3223e+06	5.43478e+06	0.611305	ME<NE	2.3247e-06	-	-	-	-	-	-	-	-
PSME_00011156-RA	PREDICTED: peroxisomal fatty acid beta-oxidation multifunctional protein MFP2	1.69169e+07	1.62756e+07	1.67549e+07	1.54045e+07	2.57601e+07	2.18493e+07	2.12686e+07	2.73478e+07	2.84033e+07	1.89848e+07	2.15466e+07	2.17743e+07	1.89776e+07	1.82793e+07	1.35345e+07	1.79016e+07	1.82586e+07	1.63626e+07	2.15694e+07	1.77353e+07	1.98273e+07	1.89077e+07	2.05142e+07	0.92169	ME<NE	0.00199601	0.00990861	-	-	-	-	-	-	-
PSME_00011197-RA	PREDICTED: ras GTPase-activating protein-binding protein 1-like	2.57901e+06	3.34655e+06	3.27847e+06	2.57725e+06	4.24656e+06	3.1574e+06	3.68855e+06	7.27315e+06	5.1261e+06	3.1986e+06	3.20948e+06	2.50968e+06	2.79554e+06	3.55956e+06	3.21031e+06	3.38795e+06	2.45478e+06	3.14693e+06	3.41432e+06	3.38525e+06	2.95157e+06	3.67931e+06	3.2458e+06	1.13356	ME>NE	-	0.000136259	-	-	-	-	-	-	-
PSME_00011205-RA	PREDICTED: alcohol dehydrogenase 1	3.3749e+06	2.73541e+06	6.87067e+06	2.08754e+06	1.99625e+07	1.90988e+07	1.41567e+07	2.69471e+06	3.59033e+06	8.4002e+06	6.02457e+06	5.01563e+06	3.92685e+06	2.52621e+06	1.63528e+06	2.15345e+06	6.51311e+06	9.01203e+06	1.25071e+07	9.82614e+06	1.01683e+07	3.41816e+06	1.07362e+07	0.318376	ME<NE	0.000125938	-	0.000717857	-	-	-	-	-	-
PSME_00011211-RA	PREDICTED: eukaryotic translation initiation factor 3 subunit E-like	1.55016e+06	1.50838e+06	1.37599e+06	1.59489e+06	1.43877e+06	1.66109e+06	1.92063e+06	1.45853e+06	1.43814e+06	902688	893341	829860	744643	1.79975e+06	1.661e+06	1.93277e+06	1.99785e+06	1.7318e+06	1.07203e+06	1.2265e+06	1.2572e+06	1.63175e+06	1.2435e+06	1.31222	ME>NE	-	0.000570205	0.00377417	-	-	-	-	-	-
PSME_00011241-RA	PREDICTED: polyadenylate-binding protein RBP45-like isoform X1	1.17471e+07	1.02917e+07	1.07395e+07	1.05577e+07	1.04639e+07	1.01613e+07	6.09435e+06	1.66088e+07	1.46076e+07	1.45794e+07	1.08128e+07	1.46869e+07	1.65096e+07	1.36741e+07	1.28064e+07	1.13571e+07	1.03564e+07	8.83711e+06	8.55308e+06	6.74716e+06	8.66923e+06	1.22746e+07	1.05559e+07	1.16282	ME>NE	-	-	0.0106097	-	-	-	-	-	-
PSME_00011256-RA	Chaperone binding,ATPase activators	3.41914e+06	3.81085e+06	3.74509e+06	3.59396e+06	2.82657e+06	2.49323e+06	2.89165e+06	4.55998e+06	3.23591e+06	2.84506e+06	2.30862e+06	2.37353e+06	2.84548e+06	3.29333e+06	3.96841e+06	3.23835e+06	2.9813e+06	3.69127e+06	2.9272e+06	3.38508e+06	4.11117e+06	3.58463e+06	2.97262e+06	1.20588	ME>NE	0.0159289	0.00645676	-	-	-	-	-	-	-
PSME_00011261-RA;PSME_00026335-RA	PREDICTED: patellin-3-like	4.94614e+07	5.18859e+07	4.84557e+07	4.85698e+07	3.63334e+07	3.05958e+07	2.7802e+07	6.99033e+07	8.06573e+07	4.72935e+07	3.24149e+07	3.37853e+07	3.94257e+07	4.7261e+07	3.96467e+07	5.38143e+07	4.1588e+07	4.57572e+07	4.34071e+07	4.7741e+07	3.83256e+07	5.31243e+07	3.84438e+07	1.38187	ME>NE	0.000580001	7.19509e-05	-	-	-	-	-	-	-
PSME_00011312-RA;PSME_00000082-RA;PSME_00025849-RA;PSME_00025850-RA;PSME_00041953-RA;PSME_00041955-RA	PREDICTED: plastidic glucose transporter 4-like	1.08984e+07	1.21349e+07	1.45807e+07	1.10939e+07	5.2511e+07	5.85966e+07	7.76332e+07	1.80322e+07	1.732e+07	2.55017e+07	3.65348e+07	3.48839e+07	3.0659e+07	1.60323e+07	1.49925e+07	1.54193e+07	2.08647e+07	2.42959e+07	3.47097e+07	3.66483e+07	2.77697e+07	1.51369e+07	3.99767e+07	0.378643	ME<NE	1.66445e-08	0.0026514	0.000402435	AT5G16150	PGLCT	plastidic glucose transporter 4-like	gi|695027978|ref|XP_009401350.1|	72.6	GO:0022857,GO:0055085,GO:0016021,GO:0055085,GO:0016021
PSME_00011337-RA	PREDICTED: stomatin-like protein 2, mitochondrial	3.32149e+06	2.70487e+06	3.35028e+06	2.61911e+06	4.72475e+06	3.10407e+06	3.79229e+06	3.363e+06	3.27962e+06	3.8603e+06	3.90641e+06	5.00481e+06	5.28159e+06	3.1951e+06	3.21273e+06	3.21301e+06	3.14532e+06	2.47822e+06	4.19795e+06	4.90401e+06	3.50288e+06	3.14045e+06	4.06884e+06	0.77183	ME<NE	-	-	-	-	-	-	-	-	-
PSME_00011338-RA	PREDICTED: stomatin-like protein 2, mitochondrial	2.55971e+06	2.47839e+06	2.63913e+06	2.3843e+06	3.22618e+06	2.37804e+06	2.7917e+06	1.94257e+06	2.34662e+06	3.17639e+06	3.51692e+06	3.01114e+06	2.41115e+06	2.02728e+06	2.09494e+06	2.13914e+06	2.49896e+06	2.02119e+06	2.01783e+06	1.97327e+06	1.88667e+06	2.3111e+06	2.58277e+06	0.894816	ME<NE	-	0.00907043	-	-	-	-	-	-	-
PSME_00011424-RA	PREDICTED: 60S acidic ribosomal protein P1-like isoform X1	6.60094e+06	7.06998e+06	7.21952e+06	4.97162e+06	1.95401e+06	1.79987e+06	1.68712e+06	9.49691e+06	9.69888e+06	6.63352e+06	4.94427e+06	4.04351e+06	5.02071e+06	7.53474e+06	8.30183e+06	7.04318e+06	4.49598e+06	8.17992e+06	6.70189e+06	4.07827e+06	7.14006e+06	7.24336e+06	4.74392e+06	1.52687	ME>NE	5.24514e-06	0.00991062	-	-	-	-	-	-	-
PSME_00011436-RA	PREDICTED: carbamoyl-phosphate synthase small chain, chloroplastic-like	3.06622e+06	3.50111e+06	3.3687e+06	2.77882e+06	1.27371e+06	982642	968461	2.07304e+06	1.83264e+06	2.19017e+06	1.08503e+06	1.27798e+06	1.46942e+06	1.61999e+06	2.16312e+06	1.69566e+06	1.73189e+06	1.47636e+06	1.1144e+06	1.36188e+06	1.09669e+06	2.38312e+06	1.2997e+06	1.83359	ME>NE	3.00529e-06	-	0.0250199	-	-	-	-	-	-
PSME_00011481-RA	PREDICTED: late embryogenesis abundant protein Lea14-A	117026	229911	175016	261113	80748.4	168866	47390.8	507370	719478	316692	77468.3	215150	30580.7	63804.1	173221	221235	337854	159373	539693	184916	84910.4	280603	173253	1.61961	ME>NE	-	0.0295765	-	-	-	-	-	-	-
PSME_00011509-RA	PREDICTED: probable pyridoxal biosynthesis protein PDX1	2.91779e+06	3.18784e+06	1.81356e+06	2.76861e+06	1.71416e+06	2.96392e+06	3.32953e+06	2.11145e+06	1.59906e+06	730537	936934	1.05667e+06	1.17429e+06	3.10936e+06	2.60309e+06	2.31988e+06	2.57859e+06	3.1907e+06	2.93921e+06	2.6189e+06	3.01504e+06	2.50092e+06	2.15181e+06	1.16224	ME>NE	-	0.00697095	-	-	-	-	-	-	-
PSME_00011513-RA	PREDICTED: polyadenylate-binding protein 2	1.61404e+06	1.52411e+06	1.56482e+06	1.91476e+06	1.22833e+06	949638	995965	1.7333e+06	1.84703e+06	1.10977e+06	1.00343e+06	961915	999754	1.87932e+06	1.57173e+06	1.62275e+06	1.59701e+06	901979	873026	970021	732410	1.68689e+06	975112	1.72994	ME>NE	0.000136428	8.47361e-05	2.93249e-06	AT4G34110	PAB2	polyadenylate-binding protein 2	gi|586764817|ref|XP_006855143.1|	69.1	GO:0003676,GO:0003723,GO:0003723,GO:0003676
PSME_00011516-RA	Strictosidine synthase-like 3	1.30531e+06	1.2996e+06	964188	1.05065e+06	1.8984e+06	1.41428e+06	1.52282e+06	1.57812e+06	808787	810715	1.75116e+06	2.12044e+06	1.68263e+06	1.03135e+06	946397	761830	608322	1.08423e+06	1.14215e+06	810636	1.3045e+06	1.03546e+06	1.41291e+06	0.732856	ME<NE	-	-	-	-	-	-	-	-	-
PSME_00011517-RA	PREDICTED: protein ROOT HAIR DEFECTIVE 3 homolog 1	2.68118e+06	2.67802e+06	2.90321e+06	2.53431e+06	4.62126e+06	4.76492e+06	4.54697e+06	6.02101e+06	6.45363e+06	6.72246e+06	5.16613e+06	5.32049e+06	5.39104e+06	3.38588e+06	3.18816e+06	3.15241e+06	3.52318e+06	3.93108e+06	4.21608e+06	4.0011e+06	3.98023e+06	3.6521e+06	4.78743e+06	0.762851	ME<NE	9.67992e-07	-	0.00782034	-	-	-	-	-	-
PSME_00011519-RA;PSME_00008697-RA;PSME_00011018-RA	PREDICTED: ADP-ribosylation factor GTPase-activating protein AGD3	448224	382681	366984	418234	299215	366538	237114	491667	299596	210557	256118	252474	325208	288038	261662	293950	226652	115660	321431	104950	286975	347769	252385	1.37793	ME>NE	-	-	-	-	-	-	-	-	-
PSME_00011536-RA	PREDICTED: 26S proteasome non-ATPase regulatory subunit 7 homolog A	4.92992e+06	5.37767e+06	5.37091e+06	6.09254e+06	5.47932e+06	5.67879e+06	4.33024e+06	2.81349e+06	2.35e+06	3.84988e+06	4.86068e+06	3.6638e+06	4.32973e+06	5.47346e+06	5.31949e+06	5.25803e+06	4.89856e+06	5.56205e+06	5.4709e+06	6.75641e+06	6.25606e+06	4.78841e+06	5.11253e+06	0.936602	ME<NE	-	0.000618137	-	-	-	-	-	-	-
PSME_00011542-RA	PREDICTED: ER membrane protein complex subunit 3	5.22074e+06	7.36929e+06	5.80487e+06	5.67491e+06	5.08746e+06	6.0244e+06	6.98972e+06	7.64936e+06	7.83215e+06	5.58835e+06	5.22383e+06	5.54178e+06	5.62323e+06	4.65446e+06	4.99451e+06	5.0529e+06	4.12772e+06	4.51354e+06	5.22324e+06	4.46053e+06	4.51661e+06	5.83809e+06	5.34479e+06	1.0923	ME>NE	-	0.00711198	-	-	-	-	-	-	-
PSME_00011553-RA;PSME_00003398-RA;PSME_00038633-RA	PREDICTED: 26S protease regulatory subunit 7	5.4704e+06	5.30364e+06	5.56799e+06	5.01957e+06	6.15347e+06	4.75599e+06	5.95815e+06	4.23419e+06	6.15499e+06	5.27632e+06	5.38611e+06	4.19958e+06	5.91565e+06	5.95094e+06	6.42173e+06	6.39379e+06	5.76847e+06	5.52782e+06	5.11709e+06	6.14634e+06	5.92979e+06	5.62857e+06	5.48785e+06	1.02564	ME>NE	-	-	-	-	-	-	-	-	-
PSME_00011670-RA	PREDICTED: putative clathrin assembly protein At5g35200	896200	1.79866e+06	944398	1.05899e+06	5.59549e+06	6.94852e+06	1.53225e+06	2.3675e+06	3.54469e+06	2.05633e+07	6.4587e+06	1.90697e+07	9.22107e+06	1.96223e+06	1.4132e+06	1.92199e+06	1.70536e+06	2.42911e+06	4.24514e+06	2.68136e+06	3.53726e+06	1.76132e+06	7.48017e+06	0.235465	ME<NE	0.00336052	0.00394963	-	-	-	-	-	-	-
PSME_00011671-RA	PREDICTED: exportin-7 isoform X1	6.58949e+06	5.88758e+06	5.45858e+06	5.50371e+06	4.70654e+06	4.53224e+06	5.7573e+06	7.18073e+06	6.17625e+06	5.68657e+06	5.70671e+06	5.4545e+06	5.36695e+06	6.09467e+06	4.67647e+06	5.65177e+06	5.73914e+06	4.99786e+06	5.06089e+06	5.82322e+06	6.19338e+06	5.89584e+06	5.38965e+06	1.09392	ME>NE	-	-	-	-	-	-	-	-	-
PSME_00011716-RA	PREDICTED: phenylalanine ammonia-lyase	289289	185098	202686	237355	1.36275e+06	1.606e+06	2.00595e+06	265630	450559	369696	396301	261165	361539	524540	281079	350392	486121	1.26534e+06	4.36808e+06	3.0056e+06	1.70966e+06	327275	1.51928e+06	0.215414	ME<NE	2.67288e-06	-	9.38973e-06	-	-	-	-	-	-
PSME_00011738-RA	PREDICTED: outer envelope protein 64, mitochondrial	494981	441823	425003	382950	285519	170433	165747	47411.1	22716.7	39865.2	66110.3	71003.2	67812.2	127482	202348	215068	192287	143208	109533	79703.8	90519.4	255207	117223	2.17711	ME>NE	0.00295727	0.0380501	0.0185634	-	-	-	-	-	-
PSME_00011762-RA;PSME_00001220-RA;PSME_00001221-RA	cation diffusion facilitator family transporter	113178	79037.4	143588	145423	2.20145e+06	2.32716e+06	3.00169e+06	237244	177674	167654	773776	400967	188833	172370	132752	159993	167265	121951	992246	329375	118471	152852	965779	0.158268	ME<NE	1.01556e-05	-	-	-	-	-	-	-	-
PSME_00011781-RA;PSME_00004711-RA;PSME_00004712-RA;PSME_00004713-RA;PSME_00007465-RA;PSME_00010792-RA;PSME_00010793-RA;PSME_00011782-RA	PREDICTED: prolyl endopeptidase	7.62427e+06	8.70262e+06	7.636e+06	8.29085e+06	3.34523e+06	3.20255e+06	2.81086e+06	6.60334e+06	6.27288e+06	7.40288e+06	5.23791e+06	4.51613e+06	5.49715e+06	6.4791e+06	5.65294e+06	7.52411e+06	7.55694e+06	6.89897e+06	6.03419e+06	6.49414e+06	6.5731e+06	7.23431e+06	5.27392e+06	1.37171	ME>NE	4.06699e-07	-	-	-	-	-	-	-	-
PSME_00011787-RA;PSME_00047112-RA	PREDICTED: YTH domain-containing family protein 2	3.03967e+06	2.90618e+06	2.56689e+06	2.81478e+06	1.67423e+06	1.37072e+06	1.27586e+06	3.83303e+06	3.18868e+06	2.00116e+06	1.26684e+06	1.43199e+06	1.47654e+06	3.10997e+06	2.47612e+06	2.62031e+06	2.12079e+06	1.90539e+06	1.36615e+06	1.23394e+06	1.46091e+06	2.86764e+06	1.49671e+06	1.91597	ME>NE	0.000114113	9.24635e-05	0.000594381	AT1G48110	ECT7	YTH domain-containing family protein 2	gi|769794291|ref|XP_006859059.2|	45.0	GO:0003723
PSME_00011871-RA	PREDICTED: FAD synthase	514793	828742	747329	704766	388992	269223	364517	456875	590461	323425	391771	754300	352580	506554	407568	442310	422003	393552	648607	401742	361549	562140	422751	1.32972	ME>NE	0.00298182	-	-	-	-	-	-	-	-
PSME_00011872-RA	Fatty acid biosynthesis 1 isoform 1	920647	752364	940833	1.30151e+06	929626	910490	772486	1.26459e+06	1.33139e+06	952567	757543	865114	886383	935894	1.1596e+06	1.09781e+06	1.07256e+06	981149	764933	1.25691e+06	792965	1.07772e+06	897288	1.20109	ME>NE	-	0.0229329	-	-	-	-	-	-	-
PSME_00011927-RA	PREDICTED: probable methyltransferase PMT9 isoform X1	1.91513e+06	1.70416e+06	1.74995e+06	1.81539e+06	457518	514525	698649	2.04628e+06	1.93549e+06	1.63248e+06	649763	611629	811408	2.54664e+06	2.26524e+06	2.78176e+06	2.1856e+06	1.10712e+06	899504	733279	833121	2.09456e+06	813546	2.57461	ME>NE	2.2038e-05	0.00224776	9.51088e-05	AT3G23300	AT3G23300.1	probable methyltransferase PMT9 isoform X1	gi|586755213|ref|XP_006853015.1|	66.1	GO:0008168,GO:0008168,GO:0008152
PSME_00011955-RA;PSME_00002197-RA;PSME_00005258-RA;PSME_00006853-RA;PSME_00033568-RA;PSME_00042035-RA	PREDICTED: enolase 2	2.05542e+08	2.1897e+08	2.48587e+08	1.77857e+08	3.09378e+08	3.00906e+08	2.65884e+08	2.90593e+08	3.58695e+08	3.27479e+08	3.78302e+08	3.72756e+08	3.50148e+08	2.47538e+08	2.31657e+08	2.28396e+08	2.60893e+08	2.79391e+08	2.86881e+08	2.58015e+08	2.92832e+08	2.46873e+08	3.11088e+08	0.793578	ME<NE	0.00154331	-	-	-	-	-	-	-	-
PSME_00011968-RA;PSME_00011969-RA;PSME_00011970-RA	PREDICTED: hemiasterlin resistant protein 1	510108	522565	424583	414178	449834	300040	459238	734195	773398	546854	252154	343003	277231	834525	1.04336e+06	991181	899741	546333	852158	1.03888e+06	625656	714783	517398	1.3815	ME>NE	-	0.0029522	-	-	-	-	-	-	-
PSME_00011984-RA	PREDICTED: 40S ribosomal protein S18 isoform X1	4.90402e+07	4.50995e+07	5.10018e+07	4.47519e+07	4.8078e+07	4.79685e+07	4.81626e+07	6.17976e+07	5.682e+07	4.72102e+07	4.56782e+07	4.25019e+07	4.59552e+07	5.44967e+07	5.65975e+07	4.96601e+07	5.84427e+07	4.40612e+07	4.03096e+07	4.16474e+07	4.8259e+07	5.27708e+07	4.54392e+07	1.16135	ME>NE	-	0.00254445	0.00172501	-	-	-	-	-	-
PSME_00011989-RA	PREDICTED: histone deacetylase HDT2-like	8.18845e+06	1.18044e+07	9.22458e+06	6.99154e+06	1.57368e+06	1.36351e+06	1.3795e+06	1.01354e+07	1.02922e+07	9.42561e+06	4.90197e+06	4.78635e+06	6.73744e+06	8.9563e+06	9.66309e+06	9.59502e+06	8.31602e+06	5.50182e+06	4.66387e+06	3.92833e+06	5.45208e+06	9.31671e+06	4.51947e+06	2.06146	ME>NE	2.69646e-08	0.0196448	0.000960103	AT3G44750	HDA3	histone deacetylase HDT2-like	gi|743880815|ref|XP_010908741.1|	43.1	GO:0046872,GO:0004190,GO:0016485,GO:0016021,GO:0006270,GO:0005789,GO:0032040,GO:0003677,GO:0003887,GO:0006351,GO:0046872
PSME_00011991-RA;PSME_00011894-RA;PSME_00051753-RA;PSME_00051940-RA	PREDICTED: actin-like	2.08203e+07	2.3625e+07	2.40356e+07	2.13031e+07	3.24568e+06	2.34465e+06	3.3247e+06	4.26894e+07	3.39001e+07	4.71071e+06	7.91432e+06	3.72224e+06	3.76075e+06	2.1691e+07	2.22499e+07	2.55202e+07	2.01183e+07	4.27384e+06	5.96379e+06	3.96316e+06	3.51025e+06	2.55953e+07	4.24855e+06	6.02447	ME>NE	2.27975e-08	1.18695e-07	2.21898e-07	AT3G12110	ACT11	actin-like	gi|568879845|ref|XP_006492856.1|	97.9	-
PSME_00011992-RA	transmembrane protein, putative	534016	507008	356703	486148	838487	885563	908736	286687	119486	1.14164e+06	876554	1.26413e+06	1.04408e+06	546337	553211	456045	608315	760944	1.06324e+06	1.01653e+06	832242	445396	966559	0.460805	ME<NE	0.00253357	7.57126e-07	0.00729006	AT3G12650	AT3G12650.1	transmembrane protein, putative	gi|357514803|ref|XP_003627690.1|	44.0	-
PSME_00011993-RA;PSME_00041428-RA	PREDICTED: aspartate--tRNA ligase, cytoplasmic	2.49196e+07	2.25614e+07	2.47154e+07	2.38355e+07	2.67659e+07	2.49925e+07	2.57597e+07	2.21244e+07	2.29188e+07	3.36402e+07	2.69719e+07	2.50288e+07	2.55706e+07	2.38304e+07	2.28424e+07	2.36977e+07	2.56093e+07	2.98186e+07	2.66505e+07	2.72275e+07	2.68394e+07	2.37055e+07	2.7206e+07	0.871335	ME<NE	-	0.0284991	-	-	-	-	-	-	-
PSME_00011995-RA	PREDICTED: NAD-dependent malic enzyme 59 kDa isoform, mitochondrial	5.46333e+06	5.01885e+06	4.4939e+06	4.20203e+06	5.36332e+06	4.28426e+06	5.02351e+06	4.95821e+06	3.97275e+06	4.37676e+06	4.66004e+06	4.37837e+06	4.44264e+06	4.65226e+06	4.16211e+06	3.97662e+06	4.26633e+06	4.99524e+06	5.13306e+06	7.65516e+06	4.85142e+06	4.51664e+06	5.01489e+06	0.900646	ME<NE	-	-	0.0252077	-	-	-	-	-	-
PSME_00011997-RA;PSME_00007042-RA;PSME_00034294-RA	PREDICTED: plastidial pyruvate kinase 2	1.46149e+06	1.18832e+06	1.01749e+06	1.45987e+06	1.60033e+06	1.44215e+06	1.33222e+06	2.11657e+06	1.09514e+06	1.31573e+06	1.16486e+06	1.9699e+06	1.759e+06	916178	1.11591e+06	1.13595e+06	946232	745135	630961	875156	825183	1.24532e+06	1.24188e+06	1.00277	ME>NE	-	-	-	-	-	-	-	-	-
PSME_00012066-RA	PREDICTED: dynamin-related protein 4C-like	1.36415e+07	1.24061e+07	1.26143e+07	1.0041e+07	1.05726e+07	1.54118e+07	1.54716e+07	4.56395e+06	5.27202e+06	1.30814e+07	1.47136e+07	1.27559e+07	1.15182e+07	8.44281e+06	7.41407e+06	4.29804e+06	5.19954e+06	2.1433e+07	1.58683e+07	1.44995e+07	1.88815e+07	8.38933e+06	1.4928e+07	0.561988	ME<NE	-	0.000153209	1.08126e-05	-	-	-	-	-	-
PSME_00012089-RA;PSME_00003756-RA;PSME_00003757-RA;PSME_00011295-RA;PSME_00011297-RA;PSME_00043645-RA;PSME_00043646-RA;PSME_00054447-RA	PREDICTED: phospholipase D alpha 1-like	1.7602e+07	2.21125e+07	2.54267e+07	1.57242e+07	1.0964e+08	1.361e+08	1.10197e+08	1.15296e+07	1.35317e+07	3.48921e+07	5.63655e+07	6.34908e+07	6.32012e+07	2.57079e+07	1.8125e+07	1.92051e+07	2.20474e+07	3.32707e+07	4.5565e+07	3.04348e+07	2.50169e+07	1.91012e+07	6.43795e+07	0.296697	ME<NE	1.00798e-07	6.93646e-06	0.0211365	AT3G15730	PLDALPHA1	phospholipase D alpha 1-like	gi|672180242|ref|XP_008810306.1|	60.3	GO:0005515,GO:0003824
PSME_00012153-RA	PREDICTED: peroxisomal acyl-coenzyme A oxidase 1	3.29851e+07	2.9435e+07	3.19428e+07	3.09992e+07	2.40633e+07	1.98457e+07	2.07521e+07	3.58268e+07	3.29659e+07	1.38072e+07	2.20542e+07	2.29898e+07	1.86896e+07	2.38355e+07	2.01535e+07	2.3074e+07	2.40052e+07	1.48379e+07	1.68885e+07	1.77358e+07	1.5446e+07	2.85223e+07	1.88282e+07	1.51487	ME>NE	0.00305343	0.000333719	0.00515266	AT4G16760	ACX1	peroxisomal acyl-coenzyme A oxidase 1	gi|586672053|ref|XP_006837312.1|	79.8	GO:0016627,GO:0055114,GO:0003997,GO:0006635,GO:0055114,GO:0005777,GO:0003995,GO:0055114
PSME_00012180-RA	PREDICTED: U-box domain-containing protein 72-like	4.45934e+06	5.29229e+06	4.34356e+06	4.42556e+06	2.75864e+06	2.25312e+06	2.6466e+06	3.34135e+06	3.23174e+06	5.51808e+06	2.40546e+06	2.33237e+06	2.39291e+06	2.78937e+06	3.23723e+06	3.05316e+06	2.89615e+06	2.87903e+06	1.75869e+06	2.57554e+06	3.73009e+06	3.70698e+06	2.84096e+06	1.30483	ME>NE	0.00918423	-	-	-	-	-	-	-	-
PSME_00012209-RA	PREDICTED: pre-mRNA-processing-splicing factor 8-like	4.11947e+06	4.41495e+06	4.8042e+06	4.51981e+06	3.81789e+06	2.42302e+06	2.03008e+06	5.62747e+06	6.09448e+06	3.80839e+06	3.95892e+06	4.07298e+06	3.88409e+06	4.22301e+06	5.39534e+06	5.06425e+06	3.30853e+06	3.34026e+06	3.2158e+06	3.14607e+06	2.57364e+06	4.75715e+06	3.29738e+06	1.44271	ME>NE	0.00207482	0.0302894	0.0153133	AT1G80070	SUS2	pre-mRNA-processing-splicing factor 8-like	gi|720079093|ref|XP_010241558.1|	96.1	GO:0005515,GO:0000398,GO:0000398,GO:0017070,GO:0030623,GO:0003723
PSME_00012232-RA	SH3 domain-containing protein isoform 3	1.25605e+06	1.12401e+06	1.02728e+06	1.33402e+06	1.03136e+06	1.04048e+06	800263	1.35035e+06	1.6556e+06	1.65099e+06	1.30239e+06	1.0733e+06	1.17774e+06	1.10292e+06	1.00478e+06	1.20241e+06	1.17795e+06	902015	598040	996710	625961	1.22354e+06	1.01811e+06	1.20177	ME>NE	-	-	0.0130802	-	-	-	-	-	-
PSME_00012237-RA	PREDICTED: NADPH--cytochrome P450 reductase-like	2.17167e+06	2.96447e+06	2.70559e+06	3.14173e+06	1.9673e+06	2.33051e+06	2.27454e+06	2.45864e+06	2.58417e+06	1.21322e+06	1.01368e+06	890676	1.24893e+06	1.326e+06	971691	1.48577e+06	911006	1.15795e+06	2.10827e+06	1.35008e+06	1.27202e+06	2.07207e+06	1.52974e+06	1.35452	ME>NE	-	0.000461599	-	-	-	-	-	-	-
PSME_00012287-RA	PREDICTED: HMG1/2-like protein	1.96681e+06	1.60151e+06	1.83772e+06	1.77944e+06	1.34754e+06	1.27252e+06	1.38911e+06	1.43058e+06	1.13029e+06	1.93534e+06	2.22591e+06	2.2324e+06	2.26388e+06	805117	991104	835809	752033	690729	750739	801060	1.16941e+06	1.31304e+06	1.46169e+06	0.898301	ME<NE	0.0227828	0.00151694	-	-	-	-	-	-	-
PSME_00012354-RA	At2g47010/F14M4.16	261544	481755	351416	245655	126451	247113	198674	156028	260247	10066.9	153705	124482	238976	286663	128330	230272	203922	41058.8	71133	79889.8	101780	260583	126666	2.05724	ME>NE	-	-	-	-	-	-	-	-	-
PSME_00012373-RA	PREDICTED: putative methyltransferase DDB_G0268948	738520	762336	719560	902081	3.04217e+06	2.50541e+06	2.95637e+06	2.916e+06	2.04158e+06	873961	1.03937e+06	1.01048e+06	1.08697e+06	812692	664570	596243	648008	1.85019e+06	2.08281e+06	2.84725e+06	2.29858e+06	1.08016e+06	1.96305e+06	0.550245	ME<NE	5.22505e-08	1.79161e-05	9.5642e-08	-	-	-	-	-	-
PSME_00012391-RA;PSME_00030812-RA	PREDICTED: 26S proteasome non-ATPase regulatory subunit 8 homolog A	8.39883e+06	8.01584e+06	9.40565e+06	7.73145e+06	9.38914e+06	1.02029e+07	9.9344e+06	8.19414e+06	7.59918e+06	9.07478e+06	9.31918e+06	8.93422e+06	9.18847e+06	7.44204e+06	8.28733e+06	7.22908e+06	8.1309e+06	8.52919e+06	9.01176e+06	7.18527e+06	8.07334e+06	8.04344e+06	8.98569e+06	0.895139	ME<NE	0.0304286	-	-	-	-	-	-	-	-
PSME_00012435-RA;PSME_00012434-RA	PREDICTED: glucose-6-phosphate/phosphate translocator 2, chloroplastic-like	235409	272395	446023	373396	547994	381314	554841	71296.9	73684.8	34859.2	99691.5	35452.8	33190.2	7781.77	1866.63	27345.3	11718.9	2897.27	28491	17135.5	2941.51	152092	158073	0.962158	ME<NE	-	-	-	-	-	-	-	-	-
PSME_00012511-RA	PREDICTED: NAD-dependent malic enzyme 62 kDa isoform, mitochondrial-like	2.32774e+06	2.12883e+06	1.91673e+06	1.81602e+06	3.91975e+06	3.05466e+06	3.78041e+06	3.07245e+06	3.32712e+06	2.76447e+06	2.20441e+06	3.56541e+06	3.41306e+06	2.69491e+06	2.40788e+06	2.5082e+06	2.79684e+06	2.62226e+06	3.12923e+06	3.13604e+06	2.67553e+06	2.49967e+06	3.11502e+06	0.802457	ME<NE	0.000185738	-	-	-	-	-	-	-	-
PSME_00012512-RA	PREDICTED: NAD-dependent malic enzyme 62 kDa isoform, mitochondrial	929514	1.08433e+06	945944	1.05108e+06	1.53034e+06	1.13279e+06	1.38767e+06	1.13138e+06	851088	1.52587e+06	1.57e+06	1.60296e+06	1.53135e+06	1.38784e+06	1.31246e+06	1.372e+06	1.274e+06	1.24088e+06	1.37046e+06	1.40113e+06	1.55811e+06	1.13396e+06	1.44105e+06	0.7869	ME<NE	0.00395594	0.000430701	-	-	-	-	-	-	-
PSME_00012515-RA	PREDICTED: LOW QUALITY PROTEIN: alpha-glucan phosphorylase, H isozyme-like	918598	1.03161e+06	1.31329e+06	969926	2.18312e+06	2.00745e+06	2.54532e+06	2.04414e+06	3.23218e+06	5.77904e+06	4.14276e+06	4.11615e+06	3.80046e+06	860734	813630	1.05027e+06	970245	700180	482971	591540	529610	1.32046e+06	2.44351e+06	0.540396	ME<NE	8.53763e-05	0.0061888	0.00331039	-	-	-	-	-	-
PSME_00012516-RA	PREDICTED: alpha-glucan phosphorylase, H isozyme-like	103874	59568.4	47907.6	64706.5	202328	236973	428520	373495	346181	702282	473803	467010	460366	71910.4	135789	135931	129808	79742.8	42689.8	127423	224145	146917	313207	0.469073	ME<NE	0.000676593	-	-	-	-	-	-	-	-
PSME_00012533-RA;PSME_00031543-RA	PREDICTED: 40S ribosomal protein S2-2-like	6.23289e+07	5.69194e+07	6.88352e+07	6.76177e+07	6.91311e+07	5.5954e+07	6.10891e+07	8.52464e+07	6.40071e+07	6.29795e+07	4.27812e+07	4.26823e+07	5.22602e+07	6.61691e+07	8.75596e+07	7.74834e+07	6.88605e+07	3.91731e+07	4.53535e+07	4.44091e+07	3.2761e+07	7.05027e+07	4.98704e+07	1.41372	ME>NE	-	0.0143073	0.000109329	-	-	-	-	-	-
PSME_00012536-RA;PSME_00005229-RA	PREDICTED: glutamate-1-semialdehyde 2,1-aminomutase, chloroplastic	7.0184e+06	6.124e+06	7.11616e+06	6.6464e+06	6.76858e+06	5.45582e+06	5.53473e+06	6.51776e+06	7.47091e+06	7.16451e+06	6.51169e+06	6.2615e+06	6.75823e+06	5.6185e+06	6.35754e+06	5.31361e+06	5.59872e+06	7.06154e+06	6.23745e+06	6.47394e+06	5.95017e+06	6.3782e+06	6.37983e+06	0.999744	ME<NE	-	-	-	-	-	-	-	-	-
PSME_00012559-RA	PREDICTED: pyrophosphate-energized membrane proton pump 2 isoform X1	6.55541e+06	1.25199e+07	6.71959e+06	5.92054e+06	8.56533e+06	6.13833e+06	4.58662e+06	9.84925e+06	1.35598e+07	7.27645e+06	4.93244e+06	5.2622e+06	5.55695e+06	7.36381e+06	7.65558e+06	9.6865e+06	1.02739e+07	6.02965e+06	6.34013e+06	6.97526e+06	1.59923e+07	9.01043e+06	7.05961e+06	1.27634	ME>NE	-	0.0310304	-	-	-	-	-	-	-
PSME_00012569-RA	Chain A family protein	1.97045e+07	3.89684e+07	3.51727e+07	2.11268e+07	1.07479e+08	1.03896e+08	8.3116e+07	4.80474e+06	1.24193e+07	1.00769e+07	8.05961e+06	1.42914e+07	6.95658e+06	2.58984e+07	8.1821e+06	7.9749e+06	5.93832e+06	4.7738e+07	4.30943e+07	1.77439e+07	6.0697e+07	1.8019e+07	4.57408e+07	0.393937	ME<NE	0.00426316	-	0.00219072	-	-	-	-	-	-
PSME_00012606-RA	PREDICTED: NAP1-related protein 2-like	1.82326e+07	1.78262e+07	1.77157e+07	1.5089e+07	1.34594e+07	1.39852e+07	1.31206e+07	1.41832e+07	1.36708e+07	1.93443e+07	1.44663e+07	1.32417e+07	1.73144e+07	1.46216e+07	1.65373e+07	1.38556e+07	1.36811e+07	1.43557e+07	1.11828e+07	1.20177e+07	1.48436e+07	1.55413e+07	1.43029e+07	1.08659	ME>NE	0.0295739	-	-	-	-	-	-	-	-
PSME_00012625-RA	PREDICTED: putative disease resistance protein At5g47280	1.46481e+06	1.66011e+06	1.3604e+06	1.56042e+06	1.31496e+06	1.58589e+06	1.93975e+06	1.06207e+06	875987	2.03683e+06	2.50705e+06	2.39758e+06	2.58044e+06	1.02068e+06	1.22738e+06	900052	761867	1.72654e+06	2.14013e+06	1.91126e+06	1.65971e+06	1.18938e+06	1.98183e+06	0.60014	ME<NE	-	2.06389e-05	7.57274e-05	-	-	-	-	-	-
PSME_00012646-RA	Sodium/calcium exchanger family protein / calcium-binding EF hand family protein isoform 1	1.65118e+06	1.59265e+06	1.52353e+06	1.4771e+06	1.09202e+06	923208	1.04534e+06	1.65218e+06	1.64805e+06	1.23337e+06	1.58936e+06	1.13697e+06	1.08373e+06	2.11582e+06	1.73121e+06	2.78567e+06	2.79082e+06	400510	675935	487723	402308	1.89682e+06	915498	2.0719	ME>NE	0.00999888	-	5.3894e-08	-	-	-	-	-	-
PSME_00012670-RA	PREDICTED: glutathione gamma-glutamylcysteinyltransferase 3-like	980710	1.07143e+06	685895	783267	820129	739103	880566	904877	828039	166736	1.14072e+06	963298	909636	1.77133e+06	1.4932e+06	1.02408e+06	1.04832e+06	1.19356e+06	1.00594e+06	990349	1.7324e+06	1.05911e+06	958404	1.10508	ME>NE	-	-	-	-	-	-	-	-	-
PSME_00012693-RA	PREDICTED: putative proline--tRNA ligase C19C7.06	7.84048e+06	5.01247e+06	6.57318e+06	5.2407e+06	3.77007e+06	3.11121e+06	3.27979e+06	5.60553e+06	6.99167e+06	3.45623e+06	3.65041e+06	3.47939e+06	3.59975e+06	6.40696e+06	6.10446e+06	6.33998e+06	6.45898e+06	4.88356e+06	4.2236e+06	3.0487e+06	2.9358e+06	6.25744e+06	3.58532e+06	1.74529	ME>NE	0.000448674	0.00238978	0.000717857	AT3G62120	AT3G62120.1	putative proline-tRNA ligase C19C7.06	gi|719985753|ref|XP_010251492.1|	63.2	GO:0000166,GO:0004827,GO:0005524,GO:0006433,GO:0005737
PSME_00012694-RA	PREDICTED: bifunctional glutamate/proline--tRNA ligase-like isoform X2	5.98091e+06	5.44995e+06	6.32539e+06	5.77964e+06	3.83016e+06	3.84968e+06	3.70999e+06	6.06523e+06	6.14629e+06	5.57715e+06	5.33269e+06	4.20015e+06	3.96969e+06	5.6296e+06	6.02208e+06	6.3152e+06	7.01001e+06	4.61469e+06	4.66729e+06	3.63452e+06	3.65945e+06	6.07243e+06	4.27686e+06	1.41983	ME>NE	0.000417179	0.0432181	0.000542855	AT3G62120	AT3G62120.1	bifunctional glutamate/proline-tRNA ligase-like isoform X2	gi|568865299|ref|XP_006486014.1|	92.5	GO:0000166,GO:0004812,GO:0005524,GO:0006418,GO:0003677,GO:0003887,GO:0006260
PSME_00012704-RA	PREDICTED: transmembrane emp24 domain-containing protein p24delta9	1.04324e+06	1.34102e+06	1.62964e+06	1.64057e+06	1.82859e+06	2.04548e+06	1.84355e+06	1.89566e+06	1.49623e+06	1.33904e+06	1.39685e+06	1.38408e+06	1.29192e+06	1.34409e+06	1.21424e+06	1.06049e+06	2.01835e+06	704956	1.33591e+06	1.03909e+06	698350	1.46835e+06	1.35526e+06	1.08345	ME>NE	-	-	0.0333128	-	-	-	-	-	-
PSME_00012753-RA	latex abundant family protein	2.06078e+06	1.60372e+06	2.18324e+06	1.95874e+06	3.52436e+06	5.55787e+06	6.0062e+06	1.66011e+06	2.90573e+06	3.89006e+06	3.87714e+06	4.71201e+06	3.7702e+06	2.38939e+06	2.06287e+06	2.05232e+06	1.87461e+06	2.11166e+06	2.07839e+06	2.29496e+06	2.54523e+06	2.07515e+06	3.66983e+06	0.565463	ME<NE	1.55799e-05	0.00319419	-	-	-	-	-	-	-
PSME_00012769-RA	PREDICTED: 2-alkenal reductase (NADP(+)-dependent)-like	1.08197e+06	1.2575e+06	1.30479e+06	1.35202e+06	1.39965e+06	1.54171e+06	1.79904e+06	513375	337394	1.60343e+06	1.6746e+06	1.50855e+06	1.69309e+06	1.1477e+06	1.32929e+06	984686	1.01737e+06	1.41308e+06	1.78154e+06	1.23012e+06	1.44946e+06	1.03261e+06	1.55402e+06	0.664474	ME<NE	-	1.5018e-07	0.0319644	-	-	-	-	-	-
PSME_00012777-RA;PSME_00012776-RA	Ferredoxin--nitrite reductase	1.67107e+06	1.35926e+06	1.31442e+06	1.28097e+06	9.93221e+06	1.11545e+07	9.50341e+06	1.501e+06	1.444e+06	4.98851e+06	5.96884e+06	6.74853e+06	6.9004e+06	826232	766921	833260	857608	1.14033e+06	960912	1.2232e+06	6.44071e+06	1.18547e+06	5.90559e+06	0.200737	ME<NE	2.62917e-05	0.00253443	0.0373952	AT2G15620	NIR1	Ferredoxin-nitrite reductase	gi|703143146|ref|XP_010107937.1|	72.9	GO:0016491,GO:0020037,GO:0051536,GO:0055114,GO:0016491,GO:0055114
PSME_00012821-RA	Uncharacterized protein isoform 3	835056	801662	843016	1.02779e+06	2.2374e+06	1.70558e+06	2.12723e+06	1.31179e+06	1.35352e+06	1.48546e+06	1.45763e+06	1.90709e+06	1.8916e+06	1.48152e+06	1.60641e+06	1.4976e+06	1.64778e+06	1.58689e+06	1.51524e+06	1.44324e+06	1.22984e+06	1.24061e+06	1.68974e+06	0.734202	ME<NE	7.01197e-07	-	-	-	-	-	-	-	-
PSME_00012836-RA;PSME_00006876-RA;PSME_00013046-RA;PSME_00019257-RA;PSME_00023932-RA;PSME_00026785-RA;PSME_00050322-RA	PREDICTED: intracellular hyaluronan-binding protein 4 isoform X1	6.60785e+06	7.6968e+06	7.1055e+06	5.60988e+06	6.1047e+06	4.99587e+06	6.05551e+06	1.12262e+07	9.34739e+06	7.61548e+06	6.92336e+06	5.54673e+06	7.17633e+06	8.32221e+06	7.71271e+06	8.78805e+06	6.71818e+06	6.04276e+06	5.3563e+06	6.0065e+06	5.13653e+06	7.91348e+06	6.08728e+06	1.3	ME>NE	-	0.00439423	0.00466622	-	-	-	-	-	-
PSME_00012845-RA;PSME_00012846-RA;PSME_00024979-RA	PREDICTED: 60S ribosomal protein L7a	4.23512e+06	3.50392e+06	4.17355e+06	4.21765e+06	3.67648e+06	2.76205e+06	2.74474e+06	4.14575e+06	3.79446e+06	4.40774e+06	3.60778e+06	4.22173e+06	3.80886e+06	4.86174e+06	5.30493e+06	4.38325e+06	3.81696e+06	3.57778e+06	3.04079e+06	2.64298e+06	3.27365e+06	4.24373e+06	3.43314e+06	1.23611	ME>NE	0.0169324	-	0.00190865	-	-	-	-	-	-
PSME_00012870-RA;PSME_00004240-RA;PSME_00005813-RA;PSME_00005889-RA;PSME_00006563-RA;PSME_00011704-RA;PSME_00012292-RA;PSME_00032914-RA;PSME_00045549-RA;PSME_00047733-RA	Coatomer subunit beta-1	4.20026e+06	5.36022e+06	4.96724e+06	3.24215e+06	7.42854e+06	7.07812e+06	1.68957e+06	1.8676e+06	2.17053e+06	2.59874e+07	1.11275e+07	1.21267e+07	1.06545e+07	718404	230866	342626	537538	1.30968e+06	875590	230454	479321	2.36374e+06	7.18066e+06	0.329182	ME<NE	-	0.00238978	-	-	-	-	-	-	-
PSME_00012873-RA	PREDICTED: probable calcium-binding protein CML7	687308	647474	447254	579466	442669	493892	438530	781230	962612	144879	520745	455456	520911	501602	518554	334980	407579	767704	477691	674187	640456	586806	507011	1.15738	ME>NE	-	0.0140514	-	-	-	-	-	-	-
PSME_00012888-RA	PREDICTED: COP9 signalosome complex subunit 1	2.63784e+06	2.37734e+06	2.10029e+06	2.24753e+06	2.89082e+06	2.81376e+06	3.14222e+06	2.1092e+06	2.74762e+06	2.04427e+06	2.4357e+06	1.92064e+06	2.2439e+06	2.52151e+06	2.22144e+06	2.26907e+06	2.16827e+06	2.39688e+06	2.49209e+06	3.01985e+06	2.29875e+06	2.34001e+06	2.51808e+06	0.929283	ME<NE	0.0225256	-	-	-	-	-	-	-	-
PSME_00012904-RA	PREDICTED: 60S acidic ribosomal protein P1-like	5.0821e+06	5.91122e+06	6.7275e+06	3.34845e+06	5.44144e+06	6.36341e+06	5.50105e+06	2.0937e+06	2.64718e+06	4.67055e+06	3.47677e+06	3.47944e+06	3.63655e+06	5.91257e+06	5.10295e+06	5.77875e+06	2.58896e+06	7.70652e+06	6.64144e+06	5.46263e+06	7.30798e+06	4.51934e+06	5.42616e+06	0.832879	ME<NE	-	-	-	-	-	-	-	-	-
PSME_00012922-RA	PREDICTED: probable NAD(P)H dehydrogenase (quinone) FQR1-like 1	4.8273e+06	5.01597e+06	4.74355e+06	3.68793e+06	6.26041e+06	4.00386e+06	3.59632e+06	1.05888e+07	7.8437e+06	1.98946e+06	4.17732e+06	4.40524e+06	3.35987e+06	3.91412e+06	3.70279e+06	3.84916e+06	3.96174e+06	3.15046e+06	5.54785e+06	6.3987e+06	3.9758e+06	5.2135e+06	4.26048e+06	1.22369	ME>NE	-	0.00106149	-	-	-	-	-	-	-
PSME_00013000-RA	PREDICTED: 40S ribosomal protein S12-like	5.41643e+06	6.33101e+06	6.78973e+06	5.99679e+06	3.84875e+06	2.86512e+06	2.74511e+06	6.37828e+06	6.558e+06	6.92163e+06	6.1423e+06	4.82743e+06	5.30673e+06	6.26686e+06	8.41187e+06	8.19427e+06	6.03104e+06	6.27707e+06	4.7994e+06	5.29621e+06	5.69152e+06	6.63743e+06	4.97466e+06	1.33425	ME>NE	5.49215e-05	-	0.0410139	-	-	-	-	-	-
PSME_00013038-RA	PREDICTED: 66 kDa stress protein isoform X1	1.72651e+06	1.88617e+06	1.73479e+06	1.45771e+06	514540	467710	454096	1.82463e+06	1.21385e+06	673212	734222	709867	419098	1.23045e+06	1.21471e+06	1.26168e+06	1.03577e+06	763044	643174	484908	486725	1.45863e+06	577327	2.52652	ME>NE	8.59471e-07	0.000233386	0.000275083	AT3G18060	AT3G18060.1	66 kDa stress protein isoform X1	gi|586702537|ref|XP_006845288.1|	84.5	GO:0005515,GO:0006508
PSME_00013040-RA	PREDICTED: ATP synthase subunit beta, mitochondrial	2.03188e+08	1.97894e+08	2.18117e+08	1.74975e+08	2.90348e+08	2.70817e+08	2.45788e+08	3.38226e+08	3.67038e+08	2.75354e+08	3.11351e+08	3.16454e+08	2.8063e+08	2.82473e+08	2.22244e+08	2.98876e+08	2.45671e+08	2.32709e+08	2.76135e+08	2.32492e+08	2.45932e+08	2.5487e+08	2.70728e+08	0.941425	ME<NE	0.00263268	-	-	-	-	-	-	-	-
PSME_00013056-RA	PREDICTED: cleavage and polyadenylation specificity factor subunit 3-I	1.88079e+06	1.81702e+06	1.92529e+06	1.65798e+06	1.47133e+06	1.15538e+06	1.06281e+06	887491	1.26368e+06	510137	275716	340885	544295	885762	1.0155e+06	1.10463e+06	1.26e+06	918345	814148	1.0757e+06	1.14878e+06	1.36981e+06	847047	1.61717	ME>NE	0.0281187	0.000177252	-	-	-	-	-	-	-
PSME_00013059-RA	Aminopeptidase N	4.80947e+07	5.03369e+07	5.14233e+07	4.39673e+07	3.99026e+07	5.05459e+07	4.55783e+07	3.63994e+07	4.33497e+07	4.41971e+07	3.95211e+07	3.95523e+07	3.54105e+07	3.85189e+07	3.79445e+07	3.60904e+07	3.69821e+07	3.1258e+07	3.07231e+07	2.81169e+07	3.4713e+07	4.23107e+07	3.81381e+07	1.10941	ME>NE	-	-	0.0295451	-	-	-	-	-	-
PSME_00013081-RA	Os03g0391300	313449	236465	374498	318467	854972	695280	696505	526689	387273	911021	408817	603927	533789	679620	391821	429009	616862	1.5351e+06	1.23427e+06	1.29572e+06	952915	427415	883847	0.483585	ME<NE	0.00039232	-	0.000372644	-	-	-	-	-	-
PSME_00013095-RA	PREDICTED: 2-oxoglutarate dehydrogenase, mitochondrial	1.27095e+07	1.18444e+07	1.20747e+07	1.13206e+07	1.6499e+07	1.31013e+07	1.44926e+07	1.62481e+07	1.87555e+07	1.81066e+07	1.85978e+07	1.98536e+07	1.88511e+07	1.18581e+07	9.98526e+06	9.31537e+06	1.09564e+07	1.32566e+07	1.58033e+07	1.42433e+07	1.26504e+07	1.25068e+07	1.59505e+07	0.7841	ME<NE	0.023314	-	0.0020391	-	-	-	-	-	-
PSME_00013096-RA	PREDICTED: 2-oxoglutarate dehydrogenase, mitochondrial-like	1.53504e+06	1.46961e+06	1.91185e+06	1.23335e+06	2.14301e+06	2.30704e+06	1.98744e+06	2.56531e+06	2.46704e+06	2.80934e+06	2.71835e+06	2.88324e+06	2.53525e+06	1.45391e+06	1.67788e+06	1.3461e+06	1.63743e+06	2.11746e+06	2.2833e+06	2.91999e+06	1.83146e+06	1.72975e+06	2.41235e+06	0.71704	ME<NE	0.00852311	-	0.00280506	-	-	-	-	-	-
PSME_00013127-RA	PREDICTED: DEAD-box ATP-dependent RNA helicase 31-like	609270	360371	314013	509362	108776	107214	149072	197863	195066	260672	379044	234101	155210	316075	260920	284626	318366	358546	226417	229067	259060	336593	224289	1.50071	ME>NE	1.56047e-05	-	-	-	-	-	-	-	-
PSME_00013135-RA	PREDICTED: U1 small nuclear ribonucleoprotein A-like	4.52157e+07	4.39476e+07	4.49618e+07	3.79672e+07	3.03127e+07	2.80773e+07	2.49288e+07	3.80595e+07	3.57153e+07	3.56494e+07	2.41995e+07	2.4078e+07	2.71192e+07	2.97196e+07	4.18648e+07	3.20034e+07	3.11303e+07	2.20693e+07	2.53294e+07	2.15503e+07	1.99717e+07	3.80585e+07	2.57533e+07	1.47781	ME>NE	0.00115604	0.0399633	0.00153949	AT1G76940	AT1G76940.1	U1 small nuclear ribonucleoprotein A-like	gi|514798354|ref|XP_004974118.1|	43.5	GO:0003676
PSME_00013238-RA	PREDICTED: phosphoglucomutase, cytoplasmic 2	6.09798e+07	6.05526e+07	6.07362e+07	5.38928e+07	6.04738e+07	6.38092e+07	6.31887e+07	5.32071e+07	5.7057e+07	4.69864e+07	4.5995e+07	4.91067e+07	4.45604e+07	5.61827e+07	4.92639e+07	5.4874e+07	6.0682e+07	6.4666e+07	5.76176e+07	6.90761e+07	6.42297e+07	5.67428e+07	5.72463e+07	0.991205	ME<NE	-	0.046222	0.032348	-	-	-	-	-	-
PSME_00013240-RA;PSME_00022733-RA;PSME_00022734-RA	PREDICTED: NADP-dependent malic enzyme	1.34695e+07	1.34358e+07	1.3821e+07	1.14863e+07	4.6452e+07	4.86023e+07	3.88089e+07	1.43806e+07	1.65192e+07	2.47303e+07	2.74011e+07	2.82367e+07	2.53893e+07	1.14619e+07	9.72079e+06	1.0726e+07	1.32264e+07	1.72637e+07	2.19376e+07	1.92109e+07	1.59944e+07	1.28247e+07	2.85479e+07	0.449236	ME<NE	8.74509e-09	0.000281507	9.57219e-05	AT1G79750	NADP-ME4	NADP-dependent malic enzyme	gi|449435772|ref|XP_004135668.1|	81.6	GO:0004471,GO:0055114,GO:0004471,GO:0051287,GO:0055114
PSME_00013241-RA;PSME_00043191-RA	PREDICTED: ATP-dependent 6-phosphofructokinase 3-like	2.43017e+06	2.25831e+06	2.46152e+06	2.08222e+06	4.07589e+06	2.78382e+06	3.33423e+06	1.77718e+06	2.20117e+06	3.7224e+06	3.06881e+06	3.57911e+06	3.52249e+06	3.02546e+06	2.94873e+06	3.15258e+06	4.24465e+06	5.32198e+06	3.54517e+06	6.2308e+06	4.24539e+06	2.6582e+06	3.94819e+06	0.673271	ME<NE	0.0155163	0.00381442	0.0173028	AT5G61580	PFK4	ATP-dependent 6-phosphofructokinase 3-like	gi|743770116|ref|XP_010915352.1|	83.3	GO:0003872,GO:0006096
PSME_00013250-RA	PREDICTED: heterogeneous nuclear ribonucleoprotein Q isoform X2	6.80183e+06	7.24624e+06	7.16038e+06	7.21182e+06	5.7912e+06	4.22383e+06	3.78514e+06	7.02e+06	6.02629e+06	6.13939e+06	5.97495e+06	7.35546e+06	8.21674e+06	6.15454e+06	6.49773e+06	7.359e+06	5.65809e+06	6.93893e+06	5.272e+06	5.38743e+06	4.33634e+06	6.71359e+06	5.76558e+06	1.16443	ME>NE	0.00257764	-	-	-	-	-	-	-	-
PSME_00013252-RA	PREDICTED: protein STRUBBELIG-RECEPTOR FAMILY 8	1.0766e+06	1.04851e+06	1.1011e+06	994676	794976	914708	1.17602e+06	798893	1.0877e+06	742501	655336	753017	559660	530722	754246	713787	566472	526439	861426	499608	688339	867271	742912	1.16739	ME>NE	-	-	-	-	-	-	-	-	-
PSME_00013274-RA	PREDICTED: glutathione synthetase, chloroplastic	1.31656e+06	1.34031e+06	1.39946e+06	1.1814e+06	2.48329e+06	2.22022e+06	2.20156e+06	1.28381e+06	1.34596e+06	3.21695e+06	2.4255e+06	2.71489e+06	2.27598e+06	1.7124e+06	1.62714e+06	1.80664e+06	2.50269e+06	1.90455e+06	2.0793e+06	2.35817e+06	1.95393e+06	1.55164e+06	2.34858e+06	0.660671	ME<NE	0.000106112	8.03233e-05	-	-	-	-	-	-	-
PSME_00013276-RA	Glutathione synthetase 2 isoform 1	5.56606e+06	4.90684e+06	5.09338e+06	5.44014e+06	7.90753e+06	7.20349e+06	8.51666e+06	5.47056e+06	6.91365e+06	5.09227e+06	6.69517e+06	5.89888e+06	5.88839e+06	4.1865e+06	3.99602e+06	4.60667e+06	5.29828e+06	3.25008e+06	2.98386e+06	4.1672e+06	3.38177e+06	5.14781e+06	5.54412e+06	0.928518	ME<NE	0.00104353	-	0.0128328	-	-	-	-	-	-
PSME_00013301-RA	Os05g0457700	904315	1.03639e+06	1.088e+06	1.06619e+06	847028	807019	703170	775362	919738	661438	1.20181e+06	1.03351e+06	1.09934e+06	681119	798896	920804	981245	956662	813789	1.04398e+06	877932	917206	913243	1.00434	ME>NE	-	-	-	-	-	-	-	-	-
PSME_00013310-RA	PREDICTED: DNA damage-inducible protein 1 isoform X2	2.51654e+06	2.79315e+06	2.38908e+06	1.84375e+06	3.90844e+06	5.50428e+06	4.97145e+06	7.01684e+06	7.01273e+06	6.23834e+06	5.97253e+06	6.0231e+06	5.67434e+06	2.68231e+06	2.68036e+06	2.08164e+06	2.19474e+06	4.02151e+06	3.82264e+06	4.10812e+06	3.68717e+06	3.32112e+06	4.9029e+06	0.677378	ME<NE	8.91465e-06	-	0.00025128	-	-	-	-	-	-
PSME_00013311-RA;PSME_00051017-RA	RAB GTPase homolog B1C	1.06412e+06	1.2845e+06	1.06555e+06	954722	1.24612e+06	1.66959e+06	1.65126e+06	1.51335e+06	2.25167e+06	713985	1.84997e+06	1.60614e+06	1.6596e+06	948432	896784	899715	990504	739278	665881	903332	807537	1.18693e+06	1.22843e+06	0.966223	ME<NE	-	-	-	-	-	-	-	-	-
PSME_00013335-RA	PREDICTED: signal peptide peptidase 1-like	5.5791e+06	4.53828e+06	5.23049e+06	5.15906e+06	4.26242e+06	3.49595e+06	3.73711e+06	5.6846e+06	4.46563e+06	4.27334e+06	3.13168e+06	3.28237e+06	2.64985e+06	5.1078e+06	3.86291e+06	5.28457e+06	8.17755e+06	2.7035e+06	6.46352e+06	2.67396e+06	2.56717e+06	5.309e+06	3.56735e+06	1.48822	ME>NE	-	-	0.0365002	-	-	-	-	-	-
PSME_00013351-RA	PREDICTED: chaperonin 60 subunit beta 2, chloroplastic isoform X2	5.08517e+06	5.73007e+06	6.1447e+06	4.93809e+06	5.16848e+06	6.63675e+06	5.80241e+06	4.26218e+06	4.54249e+06	3.29331e+06	2.64158e+06	2.5527e+06	2.94927e+06	5.20663e+06	4.02888e+06	4.53825e+06	4.9343e+06	3.77844e+06	4.10776e+06	3.60638e+06	4.44673e+06	4.94108e+06	4.08944e+06	1.20825	ME>NE	-	0.0013541	-	-	-	-	-	-	-
PSME_00013355-RA	PREDICTED: threonine--tRNA ligase, mitochondrial	5.29796e+07	4.58996e+07	4.60017e+07	4.29652e+07	3.04674e+07	2.51059e+07	2.66448e+07	3.58555e+07	3.47781e+07	3.00386e+07	2.79865e+07	2.62577e+07	2.93216e+07	4.47656e+07	3.92318e+07	4.06261e+07	4.08357e+07	4.28554e+07	3.71093e+07	3.79485e+07	3.66815e+07	4.23939e+07	3.18561e+07	1.33079	ME>NE	1.86878e-06	0.0194424	-	-	-	-	-	-	-
PSME_00013360-RA;PSME_00007066-RA;PSME_00008011-RA;PSME_00008014-RA;PSME_00015712-RA;PSME_00023102-RA	PREDICTED: endoglucanase 3-like isoform X1	216753	118908	304588	223756	1.03278e+06	1.35527e+06	1.72748e+06	397351	745600	2.06853e+06	1.70182e+06	1.73132e+06	2.60277e+06	151729	219259	125317	151900	799451	325347	715763	954460	265516	1.365e+06	0.194517	ME<NE	7.48326e-06	0.00132289	0.000117932	AT4G02290	GH9B13	endoglucanase 3-like isoform X1	gi|695070944|ref|XP_009382522.1|	69.8	GO:0004553,GO:0005975
PSME_00013463-RA	PREDICTED: 28 kDa ribonucleoprotein, chloroplastic-like	7.75966e+06	7.19692e+06	9.85331e+06	4.88377e+06	6.3296e+06	1.24283e+07	9.52157e+06	8.86594e+06	3.41471e+06	8.72688e+06	8.4709e+06	7.28932e+06	8.99593e+06	5.90051e+06	7.36744e+06	4.43964e+06	4.4207e+06	6.86145e+06	6.40255e+06	4.97629e+06	6.77277e+06	6.41026e+06	7.88869e+06	0.812589	ME<NE	-	-	-	-	-	-	-	-	-
PSME_00013486-RA;PSME_00022627-RA	PREDICTED: ATP synthase subunit gamma, mitochondrial	1.39704e+07	1.28134e+07	1.40053e+07	1.19264e+07	3.63141e+07	3.98674e+07	3.41847e+07	2.83338e+07	3.08131e+07	2.49485e+07	2.77076e+07	3.59293e+07	2.71377e+07	2.56289e+07	2.57963e+07	2.75903e+07	1.94283e+07	2.35363e+07	3.339e+07	2.5948e+07	2.94748e+07	2.10306e+07	3.07671e+07	0.683541	ME<NE	2.7376e-07	-	-	-	-	-	-	-	-
PSME_00013554-RA	PREDICTED: 4-alpha-glucanotransferase DPE2 isoform X2	1.37956e+06	1.05123e+06	1.07709e+06	1.21494e+06	363307	365766	362304	2.96859e+06	3.66159e+06	1.02523e+06	854130	1.08538e+06	1.27766e+06	1.26651e+06	1.04653e+06	1.25659e+06	1.17815e+06	424505	415979	309015	300684	1.61008e+06	616724	2.61069	ME>NE	1.02524e-07	9.1199e-07	7.9188e-08	AT2G40840	DPE2	4-alpha-glucanotransferase DPE2 isoform X2	gi|672144566|ref|XP_008796184.1|	66.1	GO:2001070,GO:0004134,GO:0005975
PSME_00013574-RA	von willebrand factor type A domain protein	0	1885.65	0	2451.1	0	0	6653.18	0	0	269311	250989	176790	265453	4380.99	0	7076.77	0	885.295	1562.59	0	446.913	1579.45	88371.9	0.0178728	ME<NE	-	0.00420118	-	-	-	-	-	-	-
PSME_00013575-RA	uninformative	598.064	251.191	136.701	197.448	379.037	163.397	112.515	4361.09	904.075	265392	162606	179080	222015	0	0	0	106.338	174.737	295.516	25.1975	0	655.49	75476.7	0.00868467	ME<NE	-	0.00956137	-	-	-	-	-	-	-
PSME_00013579-RA;PSME_00039978-RA;PSME_00039979-RA	PREDICTED: DEAD-box ATP-dependent RNA helicase 56	3.3144e+07	2.94181e+07	3.19492e+07	3.22144e+07	3.3142e+07	3.22142e+07	3.37741e+07	2.49804e+07	2.64706e+07	2.7627e+07	2.96386e+07	3.16883e+07	3.09036e+07	2.65899e+07	2.91812e+07	2.62453e+07	2.68332e+07	3.08124e+07	2.69764e+07	2.72734e+07	2.84348e+07	2.87026e+07	3.02259e+07	0.949604	ME<NE	-	0.042059	-	-	-	-	-	-	-
PSME_00013601-RA	PREDICTED: traB domain-containing protein-like	474450	355756	272344	380334	495479	613723	691294	213927	152686	169027	122226	258011	239320	182082	186082	160526	170654	163084	77953.9	145791	109156	254884	280460	0.908807	ME<NE	0.0326398	-	-	-	-	-	-	-	-
PSME_00013602-RA	PREDICTED: probable chalcone--flavonone isomerase 3	2.44214e+06	2.80083e+06	2.68692e+06	2.08592e+06	1.24648e+07	1.77465e+07	2.89403e+07	5.88661e+06	5.15169e+06	5.00751e+06	2.34058e+07	2.35231e+07	1.66697e+07	3.63769e+06	3.13736e+06	2.40456e+06	4.05726e+06	8.60934e+06	1.90912e+07	1.94122e+07	1.20472e+07	3.4291e+06	1.69925e+07	0.2018	ME<NE	3.09941e-05	0.0296451	0.000520319	AT5G05270	CHIL	probable chalcone-flavonone isomerase 3	gi|769814092|ref|XP_011622657.1|	65.9	GO:0016872,GO:0016872
PSME_00013611-RA;PSME_00011144-RA;PSME_00020123-RA	PREDICTED: probable fructokinase-6, chloroplastic	1.08051e+07	1.06146e+07	1.14432e+07	1.04864e+07	1.85906e+07	1.37635e+07	1.42807e+07	1.49686e+07	1.58406e+07	1.42461e+07	1.4995e+07	1.65259e+07	1.3857e+07	1.21982e+07	1.24533e+07	1.07474e+07	1.31217e+07	1.66171e+07	1.65469e+07	1.89848e+07	1.62104e+07	1.22679e+07	1.58743e+07	0.772813	ME<NE	0.000539731	-	0.000545839	-	-	-	-	-	-
PSME_00013615-RA	Endoplasmic reticulum vesicle transporter protein isoform 1	1.02289e+07	8.66415e+06	1.02215e+07	8.75341e+06	1.06634e+07	1.02558e+07	1.08715e+07	9.64997e+06	1.0131e+07	1.09995e+07	1.21147e+07	1.44904e+07	1.18576e+07	9.76395e+06	7.49048e+06	8.29844e+06	8.52669e+06	9.43638e+06	1.1155e+07	8.53968e+06	8.36299e+06	9.17285e+06	1.07952e+07	0.849716	ME<NE	-	-	-	-	-	-	-	-	-
PSME_00013623-RA;PSME_00023461-RA;PSME_00027223-RA;PSME_00027225-RA;PSME_00033601-RA;PSME_00033602-RA;PSME_00037402-RA;PSME_00038303-RA;PSME_00040774-RA;PSME_00049066-RA;PSME_00049297-RA;PSME_00049689-RA;PSME_00050100-RA	PREDICTED: peroxidase 56-like, partial	7.67007e+06	1.26012e+07	1.17718e+07	9.53756e+06	1.46563e+08	1.1856e+08	8.95335e+07	1.25275e+07	1.06363e+07	5.94017e+07	3.11002e+07	2.51607e+07	4.60389e+07	1.70504e+07	1.28254e+07	9.90223e+06	8.93408e+06	5.07899e+07	3.6357e+07	3.30005e+07	2.9689e+07	1.13456e+07	6.05631e+07	0.187336	ME<NE	5.36039e-08	0.000461973	0.000127641	AT5G05340	PRX52	peroxidase 56-like, partial	gi|565370864|ref|XP_006352037.1|	38.5	GO:0004601,GO:0020037,GO:0006979,GO:0055114,GO:0004514,GO:0009435,GO:0015979,GO:0009522,GO:0009538,GO:0007217,GO:0003677,GO:0004519,GO:0030908
PSME_00013626-RA	Coatomer subunit delta	8.85082e+06	8.94765e+06	8.30053e+06	8.16126e+06	8.44732e+06	1.58036e+07	1.42114e+07	1.40926e+07	1.65749e+07	1.62233e+07	1.49465e+07	1.74314e+07	1.20921e+07	1.05758e+07	8.156e+06	8.53685e+06	8.69584e+06	1.00634e+07	1.57418e+07	9.35158e+06	1.34329e+07	1.00892e+07	1.34314e+07	0.751168	ME<NE	0.0338683	-	-	-	-	-	-	-	-
PSME_00013628-RA	PREDICTED: coatomer subunit epsilon-1	2.16637e+06	2.91966e+06	2.98358e+06	2.81243e+06	2.81447e+06	6.12123e+06	5.52804e+06	2.27548e+06	1.87462e+06	2.94889e+06	1.95217e+06	3.12397e+06	2.47271e+06	2.68242e+06	2.15787e+06	2.15364e+06	2.13337e+06	1.9313e+06	3.26888e+06	2.09613e+06	2.24233e+06	2.41594e+06	3.13637e+06	0.770299	ME<NE	0.0132027	-	-	-	-	-	-	-	-
PSME_00013629-RA;PSME_00025997-RA	PREDICTED: peptide methionine sulfoxide reductase B5-like isoform X1	1.77544e+06	2.63345e+06	2.1884e+06	1.86535e+06	2.09155e+06	1.92385e+06	1.65247e+06	1.93863e+06	2.32693e+06	2.59562e+06	2.47902e+06	2.61876e+06	2.92298e+06	1.35818e+06	1.39385e+06	1.2785e+06	1.19178e+06	1.68921e+06	1.55661e+06	1.72506e+06	1.84896e+06	1.79505e+06	2.10037e+06	0.854636	ME<NE	-	-	0.0128267	-	-	-	-	-	-
PSME_00013696-RA	PREDICTED: small nuclear ribonucleoprotein Sm D2-like	3.9381e+06	3.99773e+06	3.4949e+06	4.11722e+06	2.77207e+06	2.33371e+06	2.87348e+06	5.63649e+06	6.20678e+06	3.57556e+06	4.44587e+06	4.26463e+06	4.38661e+06	3.98042e+06	4.38762e+06	4.11321e+06	3.76198e+06	3.29371e+06	2.27514e+06	3.09302e+06	2.68713e+06	4.36345e+06	3.27281e+06	1.33324	ME>NE	0.00100627	0.00646209	0.00108612	AT3G62840	AT3G62840.1	small nuclear ribonucleoprotein Sm D2-like	gi|731359930|ref|XP_010691540.1|	96.0	-
PSME_00013697-RA	PREDICTED: oxysterol-binding protein-related protein 3A	2.61821e+06	2.83984e+06	2.91432e+06	2.60156e+06	2.0986e+06	2.45814e+06	2.55462e+06	2.84575e+06	2.87637e+06	1.08499e+06	1.78473e+06	2.34543e+06	2.38821e+06	3.56039e+06	3.32421e+06	3.77192e+06	2.93504e+06	2.92384e+06	2.91037e+06	2.3839e+06	2.50156e+06	3.02876e+06	2.31222e+06	1.3099	ME>NE	-	0.0249495	-	-	-	-	-	-	-
PSME_00013699-RA	PREDICTED: tankyrase-2	526700	327121	494325	292364	146672	360329	147952	659338	643170	417853	194485	326863	480223	124967	115876	130807	51630	158468	145098	110035	135551	336630	238503	1.41143	ME>NE	0.0310459	-	-	-	-	-	-	-	-
PSME_00013739-RA	PREDICTED: tubulin-folding cofactor D	3.3299e+06	2.81036e+06	2.49244e+06	2.76668e+06	3.07788e+06	3.71615e+06	3.52433e+06	3.41856e+06	3.29749e+06	3.04669e+06	3.06712e+06	3.42127e+06	3.2386e+06	3.24669e+06	3.30208e+06	3.3724e+06	3.42297e+06	3.72524e+06	3.31642e+06	4.1235e+06	4.16128e+06	3.14596e+06	3.49259e+06	0.900752	ME<NE	0.0285211	-	-	-	-	-	-	-	-
PSME_00013746-RA;PSME_00010942-RA;PSME_00019138-RA;PSME_00028765-RA	Vesicle-associated membrane protein 726 isoform 2	5.68709e+06	5.4638e+06	5.263e+06	5.48007e+06	6.35368e+06	5.67446e+06	6.27347e+06	7.21388e+06	5.66814e+06	5.70839e+06	5.12065e+06	4.0295e+06	4.24553e+06	5.17329e+06	4.92156e+06	5.21409e+06	4.97396e+06	4.90049e+06	4.80992e+06	5.52288e+06	5.06792e+06	5.50589e+06	5.24608e+06	1.04952	ME>NE	-	0.00940356	-	-	-	-	-	-	-
PSME_00013759-RA	PREDICTED: DEAD-box ATP-dependent RNA helicase 51-like isoform X1	540926	511217	525602	509836	130659	335638	253806	372597	268773	435469	268474	418260	491554	526432	450591	500528	486960	454180	501586	290145	560069	469346	376349	1.2471	ME>NE	0.00109252	-	-	-	-	-	-	-	-
PSME_00013765-RA;PSME_00046171-RA	PREDICTED: aldehyde dehydrogenase family 2 member B4, mitochondrial-like	2.79302e+07	2.592e+07	3.46096e+07	2.14251e+07	1.41053e+08	1.16402e+08	1.24578e+08	8.66861e+07	7.11176e+07	3.30267e+07	7.28234e+07	7.67884e+07	5.96407e+07	3.98379e+07	3.43129e+07	3.32993e+07	3.68491e+07	5.43716e+07	6.67224e+07	6.95163e+07	5.73364e+07	4.11988e+07	7.92962e+07	0.519555	ME<NE	4.31839e-07	-	0.00586217	-	-	-	-	-	-
PSME_00013809-RA	PREDICTED: 4-coumarate--CoA ligase-like 5	6.15406e+06	5.78572e+06	5.81308e+06	4.76329e+06	7.14973e+06	6.81844e+06	7.19764e+06	7.33582e+06	7.64012e+06	5.16828e+06	7.92158e+06	8.23597e+06	7.06538e+06	6.87372e+06	6.61208e+06	5.85266e+06	6.88488e+06	6.40399e+06	6.6834e+06	6.68436e+06	6.85318e+06	6.37154e+06	6.92563e+06	0.919995	ME<NE	0.0362656	-	-	-	-	-	-	-	-
PSME_00013828-RA	PREDICTED: beta-adaptin-like protein C	1.26854e+07	1.21465e+07	1.34075e+07	1.22702e+07	1.15832e+07	1.03854e+07	1.1181e+07	1.54695e+07	1.57653e+07	1.09797e+07	1.19498e+07	1.167e+07	1.13357e+07	1.29333e+07	1.31025e+07	1.35188e+07	1.36147e+07	1.24079e+07	1.18801e+07	1.08128e+07	1.094e+07	1.34914e+07	1.13751e+07	1.18605	ME>NE	0.0248029	0.000227019	0.0133737	AT4G23460	AT4G23460.1	beta-adaptin-like protein C	gi|586673945|ref|XP_006837979.1|	88.8	GO:0005515,GO:0006886,GO:0016192,GO:0030117,GO:0006886,GO:0016192,GO:0030131,GO:0005515,GO:0006886,GO:0016192,GO:0030131
PSME_00013834-RA	PREDICTED: probable glutamate dehydrogenase 3	964101	896170	680649	769606	1.12353e+06	1.20545e+06	1.42435e+06	749049	922579	253955	173308	310175	374734	485894	403331	412853	403035	518243	758898	738089	440413	668727	665558	1.00476	ME>NE	0.0331216	8.35434e-05	-	-	-	-	-	-	-
PSME_00013867-RA	nucleosome assembly protein family	2.40385e+07	2.27984e+07	2.00823e+07	1.84132e+07	1.50924e+07	1.19723e+07	1.36834e+07	1.71297e+07	1.71018e+07	1.50215e+07	1.39513e+07	1.35195e+07	1.55526e+07	1.79361e+07	2.23343e+07	1.79022e+07	1.88848e+07	1.63852e+07	1.27769e+07	1.35136e+07	1.48811e+07	1.96621e+07	1.42136e+07	1.38333	ME>NE	0.000156268	-	0.00430054	-	-	-	-	-	-
PSME_00013947-RA;PSME_00000928-RA;PSME_00004763-RA;PSME_00004764-RA;PSME_00012326-RA;PSME_00012328-RA;PSME_00015142-RA;PSME_00015183-RA;PSME_00023339-RA;PSME_00023340-RA;PSME_00024578-RA;PSME_00037319-RA;PSME_00037320-RA;PSME_00041899-RA;PSME_00041900-RA;PSME_00041901-RA;PSME_00048475-RA;PSME_00049230-RA;PSME_00056348-RA	PREDICTED: hsp70-Hsp90 organizing protein 3	4.52031e+07	4.4135e+07	4.55592e+07	4.09948e+07	6.28366e+07	5.3733e+07	6.02396e+07	4.37127e+07	4.33147e+07	6.42864e+07	6.67729e+07	6.24145e+07	6.79589e+07	4.30359e+07	3.52437e+07	3.68589e+07	3.87921e+07	7.14174e+07	5.47798e+07	6.40061e+07	8.34688e+07	4.1685e+07	6.47195e+07	0.644088	ME<NE	0.00431353	0.00136033	1.07623e-05	AT4G12400	Hop3	hsp70-Hsp90 organizing protein 3	gi|720009764|ref|XP_010259037.1|	79.2	GO:0005515,GO:0006605,GO:0006886,GO:0005742,GO:0004857,GO:0045040,GO:0005742,GO:0051321,GO:0005515,GO:0005515,GO:0005515,GO:0005515,GO:0005515,GO:0005515,GO:0046983
PSME_00013995-RA	Methylenetetrahydrofolate reductase family protein	5.33877e+07	6.35611e+07	5.89948e+07	4.87033e+07	4.08453e+07	4.07918e+07	4.1121e+07	5.34796e+07	5.47168e+07	2.6642e+07	3.36775e+07	3.12007e+07	3.13738e+07	4.30692e+07	3.58903e+07	4.01893e+07	3.93986e+07	3.99056e+07	4.72882e+07	3.91177e+07	3.59381e+07	4.91391e+07	3.7082e+07	1.32515	ME>NE	0.00200898	4.79861e-05	-	-	-	-	-	-	-
PSME_00013997-RA;PSME_00052538-RA	PREDICTED: L-ascorbate oxidase homolog	2.2871e+06	2.70245e+06	2.40367e+06	2.21443e+06	1.49706e+06	1.02048e+06	951144	4.87864e+06	2.70939e+06	1.09099e+06	1.24399e+06	943483	764916	2.30229e+06	1.83518e+06	2.75194e+06	1.76638e+06	513450	488577	497942	467612	2.58515e+06	861785	2.99976	ME>NE	0.000343949	9.18171e-06	3.36526e-07	AT4G22010	sks4	L-ascorbate oxidase homolog	gi|586768219|ref|XP_006855939.1|	68.5	GO:0016491,GO:0055114,GO:0005507,GO:0016491,GO:0055114,GO:0005507
PSME_00013998-RA	PREDICTED: protein transport protein Sec24-like At4g32640 isoform X2	7.77457e+06	8.37075e+06	8.78482e+06	8.10333e+06	2.795e+06	2.35072e+06	2.64493e+06	8.54897e+06	7.76641e+06	5.66346e+06	1.75716e+06	2.13594e+06	3.06095e+06	4.33393e+06	4.8703e+06	5.9673e+06	5.43472e+06	2.14428e+06	2.03233e+06	2.01504e+06	2.43157e+06	6.99551e+06	2.63922e+06	2.6506	ME>NE	3.99437e-05	0.000513801	0.000503266	AT4G32640	ERMO2	protein transport protein Sec24-like At4g32640 isoform X2	gi|719987971|ref|XP_010252184.1|	74.7	GO:0008270,GO:0006886,GO:0006888,GO:0030127,GO:0006886,GO:0006888,GO:0030127,GO:0006886,GO:0006888,GO:0030127
PSME_00014005-RA	RNA-binding family protein	2.50759e+07	2.45732e+07	2.83875e+07	2.46604e+07	2.01925e+07	2.1441e+07	1.84785e+07	1.89149e+07	2.21101e+07	2.15076e+07	1.3848e+07	1.79838e+07	1.88727e+07	2.55315e+07	2.64292e+07	2.17656e+07	2.72612e+07	1.91182e+07	2.6805e+07	2.16876e+07	1.97453e+07	2.44709e+07	1.99709e+07	1.22533	ME>NE	0.0391254	-	-	-	-	-	-	-	-
PSME_00014007-RA	PREDICTED: RNA polymerase II degradation factor 1-like isoform X3	672792	1.77155e+06	1.39514e+06	787243	742320	415463	425136	2.10564e+06	1.77007e+06	1.18411e+06	750093	822148	1.2598e+06	1.38626e+06	1.18244e+06	1.91322e+06	468123	844201	846525	586740	909047	1.34525e+06	798690	1.68432	ME>NE	0.033226	-	-	-	-	-	-	-	-
PSME_00014106-RA	PREDICTED: chaperone protein ClpB3, chloroplastic isoform X2	2.30819e+06	1.36916e+06	1.46274e+06	1.34169e+06	2.78219e+06	2.88839e+06	2.66437e+06	1.22576e+06	1.81463e+06	3.63061e+06	2.4756e+06	2.62899e+06	2.66097e+06	1.56977e+06	1.18794e+06	1.24947e+06	1.14466e+06	1.53975e+06	1.33412e+06	1.69117e+06	1.92813e+06	1.4674e+06	2.38402e+06	0.615514	ME<NE	0.00202262	0.00306657	-	-	-	-	-	-	-
PSME_00014107-RA	PREDICTED: chaperone protein ClpB3, chloroplastic	483499	430680	733597	703424	1.12959e+06	829250	828250	512405	591959	768861	526455	366981	533579	320266	370923	499224	480334	690349	502414	800365	437649	512631	673976	0.760607	ME<NE	0.0359261	-	-	-	-	-	-	-	-
PSME_00014113-RA	PREDICTED: WD-40 repeat-containing protein MSI1	526349	582233	593672	588145	136532	289443	164137	179991	211709	295179	161271	177331	211304	414947	446940	359403	346974	598752	304886	264730	339087	425036	267514	1.58884	ME>NE	7.99828e-05	-	-	-	-	-	-	-	-
PSME_00014230-RA	PREDICTED: 26S proteasome non-ATPase regulatory subunit 4 homolog	3.29565e+06	3.25262e+06	3.0555e+06	2.9366e+06	3.25906e+06	3.25669e+06	3.23371e+06	3.72776e+06	3.21852e+06	4.02657e+06	3.61642e+06	3.58312e+06	3.84114e+06	2.80054e+06	2.78704e+06	2.92772e+06	2.54468e+06	2.63157e+06	2.19409e+06	2.9349e+06	2.9621e+06	3.05466e+06	3.23085e+06	0.945467	ME<NE	-	-	-	-	-	-	-	-	-
PSME_00014265-RA	PREDICTED: dnaJ protein ERDJ3B-like isoform X2	2.88077e+06	3.148e+06	2.9561e+06	2.74164e+06	4.07418e+06	3.6701e+06	4.54483e+06	3.53351e+06	4.26791e+06	3.6481e+06	4.27029e+06	4.15198e+06	4.02223e+06	3.68139e+06	3.40515e+06	3.06786e+06	3.32675e+06	3.22561e+06	4.95413e+06	3.96275e+06	3.43963e+06	3.30091e+06	3.99671e+06	0.825906	ME<NE	0.00408318	-	-	-	-	-	-	-	-
PSME_00014266-RA	PREDICTED: protein disulfide-isomerase like 2-1	6.24046e+07	5.97583e+07	6.43468e+07	5.36327e+07	6.06335e+07	5.68457e+07	6.30699e+07	8.14926e+07	9.15094e+07	5.306e+07	5.85025e+07	6.15282e+07	5.97042e+07	7.64249e+07	6.79349e+07	6.44395e+07	7.30192e+07	6.85322e+07	6.90063e+07	6.40756e+07	6.91311e+07	6.94963e+07	6.21899e+07	1.11748	ME>NE	-	0.000147054	-	-	-	-	-	-	-
PSME_00014297-RA	PREDICTED: topless-related protein 1 isoform X1	503473	769094	585184	551637	732403	673375	684193	185947	155562	313531	475731	310664	443553	340292	351694	266139	295126	521728	339272	509683	591207	400415	508667	0.787184	ME<NE	-	0.000477034	0.00961667	-	-	-	-	-	-
PSME_00014323-RA;PSME_00007078-RA;PSME_00008198-RA;PSME_00008199-RA;PSME_00014324-RA;PSME_00026714-RA	PREDICTED: alpha-dioxygenase 1-like	2.39566e+06	653205	567002	1.04734e+06	1.3117e+06	657351	607656	911507	1.20757e+06	995074	1.31956e+06	2.95184e+06	3.23819e+06	1.02676e+06	852564	2.09362e+06	2.66869e+06	1.28298e+06	3.24999e+06	1.90453e+06	2.10941e+06	1.34239e+06	1.78439e+06	0.752298	ME<NE	-	-	-	-	-	-	-	-	-
PSME_00014358-RA;PSME_00004727-RA;PSME_00004729-RA;PSME_00014360-RA;PSME_00041718-RA	PREDICTED: beta-fructofuranosidase, insoluble isoenzyme CWINV1 isoform X1	1.28419e+07	1.19126e+07	1.40872e+07	1.1083e+07	2.76794e+07	3.13728e+07	2.19425e+07	3.64715e+07	4.32087e+07	2.01598e+07	2.84127e+07	4.02677e+07	2.31081e+07	2.42964e+07	1.18488e+07	1.67965e+07	1.86762e+07	2.02915e+07	2.63481e+07	1.96934e+07	2.31364e+07	2.01223e+07	2.56739e+07	0.783765	ME<NE	0.000650136	-	-	-	-	-	-	-	-
PSME_00014373-RA;PSME_00042280-RA	PREDICTED: thiol protease aleurain-like	5.33517e+06	5.53943e+06	5.8573e+06	4.83753e+06	1.87457e+06	1.53863e+06	1.21006e+06	4.07812e+06	5.06746e+06	2.58146e+06	2.19741e+06	2.31047e+06	2.22084e+06	4.0008e+06	4.71415e+06	3.18149e+06	4.17317e+06	2.60493e+06	3.0827e+06	1.99272e+06	3.9319e+06	4.67846e+06	2.32233e+06	2.01455	ME>NE	6.99399e-07	0.00178981	0.0310911	AT3G45310	AT3G45310.1	thiol protease aleurain-like	gi|720018662|ref|XP_010261858.1|	75.7	GO:0008234,GO:0006508,GO:0004197,GO:0006508
PSME_00014377-RA;PSME_00001057-RA;PSME_00018586-RA	glutathione-s-transferase theta, gst, putative	8.14996e+06	6.77185e+06	6.72476e+06	5.34955e+06	7.22618e+06	1.42432e+07	1.0086e+07	2.45247e+06	3.47521e+06	8.65167e+06	8.31588e+06	9.09991e+06	5.25568e+06	5.71809e+06	4.32321e+06	2.47818e+06	4.20451e+06	1.01985e+07	1.39671e+07	8.25228e+06	1.17917e+07	4.96478e+06	9.73528e+06	0.509978	ME<NE	-	0.00220312	0.000331262	-	-	-	-	-	-
PSME_00014443-RA;PSME_00053304-RA	PREDICTED: polyadenylate-binding protein RBP47B' isoform X1	4.20537e+06	3.59505e+06	4.83606e+06	4.0312e+06	2.36819e+06	3.05807e+06	2.85026e+06	4.35952e+06	3.93631e+06	4.68008e+06	2.99858e+06	4.87833e+06	4.47491e+06	4.72461e+06	3.79852e+06	3.98901e+06	3.47155e+06	3.83761e+06	3.64218e+06	2.72637e+06	4.23691e+06	4.09472e+06	3.61377e+06	1.13309	ME>NE	0.00843241	-	-	-	-	-	-	-	-
PSME_00014444-RA	PREDICTED: polyadenylate-binding protein RBP47B' isoform X2	62858.4	119686	74917.2	92113.5	83214.9	27631.6	6652.92	147.395	188.767	86225.5	42.1287	35404.9	85183.7	104.962	111873	68361.7	121518	73938.1	31614.7	168673	91992.5	65176.9	62779.4	1.03819	ME>NE	-	-	-	-	-	-	-	-	-
PSME_00014451-RA	PREDICTED: protein argonaute 2-like	3.20656e+06	3.16413e+06	2.7204e+06	3.43009e+06	4.10317e+06	2.53562e+06	2.95802e+06	2.16439e+06	1.69037e+06	2.50248e+06	1.81154e+06	1.91158e+06	1.81583e+06	2.04374e+06	2.06188e+06	2.14182e+06	2.14501e+06	2.93168e+06	2.68692e+06	2.60716e+06	1.87728e+06	2.47684e+06	2.52194e+06	0.982118	ME<NE	-	-	-	-	-	-	-	-	-
PSME_00014460-RA	PREDICTED: translation initiation factor eIF-2B subunit alpha	175532	232668	403789	192719	146379	258049	253704	263012	330853	146834	202198	182930	230788	357016	430635	435746	481154	261106	272850	195351	270766	330312	220087	1.50083	ME>NE	-	-	0.0140066	-	-	-	-	-	-
PSME_00014493-RA	PREDICTED: annexin D1-like	9.61098e+06	1.07823e+07	1.10708e+07	9.2876e+06	2.16732e+07	1.85432e+07	2.01839e+07	1.50099e+07	1.44656e+07	2.46096e+07	2.40517e+07	2.17015e+07	2.13888e+07	1.53508e+07	1.46732e+07	1.43437e+07	1.5905e+07	1.74321e+07	1.61685e+07	1.86418e+07	1.62926e+07	1.305e+07	2.00624e+07	0.650468	ME<NE	9.94102e-08	6.85293e-05	-	-	-	-	-	-	-
PSME_00014501-RA	PREDICTED: probable ADP-ribosylation factor GTPase-activating protein AGD14	267557	321292	207920	244773	67076.1	8381.32	0	187449	203085	20995.9	110474	208761	1991.71	144023	135650	67557.7	74095.6	107979	0	0	11384.4	185340	48822	3.79624	ME>NE	-	-	0.0432784	-	-	-	-	-	-
PSME_00014555-RA	PREDICTED: transcription factor BTF3 homolog 4-like isoform X2	1.34636e+07	1.0875e+07	1.53035e+07	1.15438e+07	1.62275e+07	1.97159e+07	1.48916e+07	1.27038e+07	2.2881e+07	2.52773e+07	1.79788e+07	2.19896e+07	1.71126e+07	1.48472e+07	1.39057e+07	1.73875e+07	1.65046e+07	1.58362e+07	2.71885e+07	1.47839e+07	1.62258e+07	1.49416e+07	1.88389e+07	0.793123	ME<NE	-	-	-	-	-	-	-	-	-
PSME_00014556-RA;PSME_00030233-RA;PSME_00031404-RA;PSME_00035389-RA;PSME_00051264-RA;PSME_00051315-RA	PREDICTED: elongation factor 1-alpha isoform 1	1.04603e+08	1.15672e+08	1.23655e+08	1.16337e+08	1.58658e+08	1.44391e+08	1.5334e+08	8.94729e+07	1.04526e+08	1.0918e+08	7.39822e+07	8.36631e+07	9.39785e+07	1.0043e+08	1.12598e+08	1.25032e+08	1.02425e+08	1.03642e+08	1.26563e+08	1.06964e+08	8.07405e+07	1.09475e+08	1.12282e+08	0.975002	ME<NE	0.0229652	-	-	-	-	-	-	-	-
PSME_00014571-RA	PREDICTED: serine/threonine-protein phosphatase 5	2.17387e+06	2.34368e+06	1.90775e+06	2.20494e+06	1.54972e+06	1.44308e+06	1.38331e+06	1.71972e+06	1.74671e+06	1.33588e+06	1.30616e+06	1.45773e+06	1.3689e+06	2.21807e+06	2.04256e+06	1.96518e+06	2.44098e+06	1.962e+06	1.65022e+06	1.56457e+06	1.51723e+06	2.07635e+06	1.50353e+06	1.38098	ME>NE	0.000147428	0.0209757	0.00333593	AT2G42810	PP5	serine/threonine-protein phosphatase 5	gi|586753916|ref|XP_006852678.1|	82.3	GO:0016787,GO:0005515,GO:0005515,GO:0005515,GO:0005515,GO:0005515,GO:0005515,GO:0005515
PSME_00014613-RA;PSME_00045692-RA	PREDICTED: DNA replication licensing factor MCM6	4.3777e+06	4.30676e+06	3.58611e+06	4.53976e+06	1.8978e+06	1.69046e+06	2.56686e+06	1.59228e+06	2.76872e+06	4.25829e+06	2.4273e+06	1.97071e+06	3.71014e+06	3.92023e+06	4.74879e+06	4.3231e+06	3.51889e+06	3.43852e+06	2.56303e+06	2.82432e+06	4.12317e+06	3.76823e+06	2.86096e+06	1.31712	ME>NE	0.00201205	-	-	-	-	-	-	-	-
PSME_00014646-RA	PREDICTED: KH domain-containing protein At4g18375	4.68464e+07	7.10488e+07	4.61452e+07	4.62485e+07	3.11303e+07	2.38327e+07	1.80712e+07	5.87443e+07	6.96266e+07	5.14531e+07	3.04478e+07	3.21372e+07	4.51041e+07	3.89844e+07	3.7154e+07	3.94856e+07	3.70839e+07	3.124e+07	2.81316e+07	3.34371e+07	3.72422e+07	4.91368e+07	3.29297e+07	1.49217	ME>NE	0.000181816	0.0179688	-	-	-	-	-	-	-
PSME_00014711-RA	PREDICTED: cytochrome b-c1 complex subunit 7-2-like, partial	6.42256e+06	5.09788e+06	5.55886e+06	7.00869e+06	7.61676e+06	6.23592e+06	5.74145e+06	7.59865e+06	7.74766e+06	7.15932e+06	7.68599e+06	7.42881e+06	6.53907e+06	6.93159e+06	7.04025e+06	7.46043e+06	6.75054e+06	5.04673e+06	6.24557e+06	5.46367e+06	7.28927e+06	6.76171e+06	6.5866e+06	1.02659	ME>NE	-	-	-	-	-	-	-	-	-
PSME_00014721-RA	PREDICTED: alpha-1,3-mannosyl-glycoprotein 2-beta-N-acetylglucosaminyltransferase	2.70025e+06	2.29074e+06	1.47597e+06	1.88817e+06	994613	886516	1.39338e+06	3.95366e+06	2.25651e+06	1.53819e+06	2.04432e+06	2.05196e+06	1.76381e+06	2.31061e+06	1.64839e+06	1.07125e+06	698242	862566	821407	809865	1.15744e+06	2.02938e+06	1.30219e+06	1.55844	ME>NE	0.0219107	-	-	-	-	-	-	-	-
PSME_00014828-RA	PREDICTED: isocitrate dehydrogenase	1.11811e+07	1.1306e+07	1.1567e+07	8.92912e+06	1.10464e+07	9.01205e+06	9.82811e+06	8.74219e+06	9.85277e+06	8.84251e+06	1.05073e+07	9.04723e+06	9.11504e+06	9.46153e+06	9.34479e+06	9.10036e+06	8.91083e+06	1.03776e+07	9.95067e+06	9.95273e+06	9.55103e+06	9.83958e+06	9.74824e+06	1.00937	ME>NE	-	-	-	-	-	-	-	-	-
PSME_00014829-RA	PREDICTED: isocitrate dehydrogenase	92300.8	223621	339586	286086	504955	726667	105969	60580.9	123238	71292.8	22902.8	126694	56960.9	1.20782e+06	734317	854006	931220	1.47819e+06	1.5461e+06	1.36302e+06	1.02394e+06	485278	638790	0.759682	ME<NE	-	-	-	-	-	-	-	-	-
PSME_00014843-RA	PREDICTED: SKP1-like protein 1A	3.99077e+07	4.5662e+07	4.46517e+07	3.99653e+07	3.82062e+07	4.18888e+07	4.16973e+07	5.18309e+07	4.88841e+07	2.65976e+07	2.8494e+07	2.8104e+07	3.46243e+07	3.81634e+07	4.43376e+07	3.68513e+07	4.08978e+07	2.44905e+07	3.12923e+07	2.79889e+07	3.4631e+07	4.31152e+07	3.25468e+07	1.32471	ME>NE	-	0.000140163	0.00272895	-	-	-	-	-	-
PSME_00014875-RA	stress responsive A/B barrel domain protein	1.8984e+07	1.92861e+07	1.7214e+07	1.38762e+07	2.64848e+07	3.32931e+07	2.81766e+07	1.51499e+07	1.87423e+07	3.1454e+07	3.93365e+07	4.15183e+07	3.58544e+07	1.4242e+07	1.20156e+07	9.11484e+06	1.04442e+07	2.02524e+07	2.07292e+07	1.81372e+07	2.1793e+07	1.49069e+07	2.88209e+07	0.517226	ME<NE	0.000461258	6.49625e-05	0.000164689	AT2G31670	UP3	stress responsive A/B barrel domain protein	gi|922372534|ref|XP_013458424.1|	45.5	-
PSME_00014878-RA	PREDICTED: thioredoxin O1, mitochondrial-like isoform X1	1.01308e+06	799694	787771	469087	469280	231970	360696	237163	824779	632637	232783	453152	525777	342939	591262	401623	402057	915236	574395	776726	1.19082e+06	586946	578498	1.0146	ME>NE	0.0291798	-	0.0488634	-	-	-	-	-	-
PSME_00014881-RA	PREDICTED: plasma membrane-associated cation-binding protein 1	6.37712e+06	5.73399e+06	7.47753e+06	5.55768e+06	2.96161e+06	1.51143e+06	1.0873e+06	1.34242e+07	1.85012e+07	2.51583e+06	3.13543e+06	2.84104e+06	1.41692e+06	8.68162e+06	6.56649e+06	1.18304e+07	9.47195e+06	2.94723e+06	7.34557e+06	5.44379e+06	3.73396e+06	9.36223e+06	3.17637e+06	2.94746	ME>NE	0.000231401	3.80019e-05	0.0230448	AT4G20260	PCAP1	plasma membrane-associated cation-binding protein 1	gi|702315563|ref|XP_010051797.1|	52.8	GO:0051716,GO:0046658
PSME_00014883-RA	PREDICTED: YTH domain-containing family protein 2	2.1628e+06	1.87668e+06	1.76255e+06	1.61642e+06	1.08933e+06	1.00545e+06	726408	1.72304e+06	2.04636e+06	1.26631e+06	718110	609697	930009	1.66328e+06	1.57624e+06	1.46008e+06	1.40448e+06	1.04105e+06	959179	644121	1.22023e+06	1.72919e+06	928172	1.86301	ME>NE	0.00147912	0.00185525	0.0136515	AT1G48110	ECT7	YTH domain-containing family protein 2	gi|769794291|ref|XP_006859059.2|	48.8	GO:0006366,GO:0006367,GO:0005674,GO:0003723,GO:0045667
PSME_00014905-RA	PREDICTED: FRIGIDA-like protein 4a	2.14162e+07	2.07076e+07	2.14738e+07	1.90507e+07	1.66809e+07	1.61733e+07	1.62845e+07	2.25914e+07	2.45691e+07	2.07053e+07	1.84572e+07	1.67657e+07	1.99537e+07	1.98862e+07	2.01567e+07	2.06893e+07	2.0121e+07	1.97729e+07	1.77676e+07	1.86913e+07	1.96525e+07	2.10662e+07	1.82641e+07	1.15342	ME>NE	0.00150462	0.00763814	-	-	-	-	-	-	-
PSME_00014971-RA	PREDICTED: probable voltage-gated potassium channel subunit beta	2.63709e+06	2.73555e+06	2.65185e+06	2.4984e+06	1.80887e+06	1.62278e+06	2.04413e+06	3.78978e+06	3.16311e+06	2.70993e+06	3.85209e+06	2.84026e+06	3.50489e+06	2.16372e+06	1.77333e+06	1.59875e+06	1.84053e+06	2.29373e+06	2.29483e+06	2.68486e+06	2.38537e+06	2.48521e+06	2.54925e+06	0.97488	ME<NE	0.00210346	-	0.0128267	-	-	-	-	-	-
PSME_00015002-RA	PREDICTED: serine hydroxymethyltransferase, mitochondrial	3.318e+06	2.66085e+06	3.2146e+06	3.06896e+06	3.99289e+06	3.12602e+06	3.13428e+06	2.39804e+06	2.33081e+06	2.20621e+06	2.66687e+06	2.22677e+06	2.26696e+06	2.20761e+06	2.12731e+06	2.59423e+06	2.31487e+06	2.74864e+06	3.1762e+06	2.79364e+06	2.18122e+06	2.62353e+06	2.77452e+06	0.94558	ME<NE	-	-	-	-	-	-	-	-	-
PSME_00015004-RA	Os09g0509000	8.80196e+07	9.28178e+07	8.62893e+07	8.52621e+07	4.99768e+07	4.26909e+07	4.56431e+07	6.6174e+07	4.87206e+07	5.93299e+07	3.34427e+07	2.92536e+07	4.86636e+07	5.81354e+07	7.34728e+07	6.60231e+07	6.51007e+07	4.83371e+07	4.463e+07	4.83752e+07	4.56411e+07	7.30015e+07	4.50895e+07	1.61904	ME>NE	0.000315994	-	0.0252342	-	-	-	-	-	-
PSME_00015026-RA;PSME_00051564-RA	PREDICTED: UDP-glucuronic acid decarboxylase 5	4.10427e+06	4.22372e+06	4.7697e+06	3.97677e+06	8.60486e+06	7.91796e+06	8.68188e+06	9.99752e+06	9.74062e+06	9.66484e+06	1.20725e+07	1.14177e+07	1.30809e+07	5.86757e+06	6.10266e+06	4.58874e+06	5.22545e+06	8.99235e+06	1.00804e+07	8.78453e+06	6.50027e+06	5.8597e+06	9.61802e+06	0.609242	ME<NE	1.4398e-05	-	0.000595058	-	-	-	-	-	-
PSME_00015044-RA	PREDICTED: universal stress protein A-like protein	2.42024e+07	2.37388e+07	2.69661e+07	2.26602e+07	1.88174e+07	1.33931e+07	1.5132e+07	2.1989e+07	2.31068e+07	1.89052e+07	1.63635e+07	1.50741e+07	1.57435e+07	2.26206e+07	2.2831e+07	2.05795e+07	2.37184e+07	2.19367e+07	2.41982e+07	2.38139e+07	2.49271e+07	2.32413e+07	1.89368e+07	1.22731	ME>NE	8.95761e-05	0.00644294	-	-	-	-	-	-	-
PSME_00015064-RA;PSME_00043729-RA	PREDICTED: V-type proton ATPase 16 kDa proteolipid subunit-like	8.49152e+06	5.6304e+06	5.70928e+06	6.35816e+06	2.80069e+06	2.04941e+06	2.41538e+06	1.03904e+07	9.67389e+06	3.59129e+06	3.57201e+06	3.39274e+06	3.684e+06	8.23463e+06	7.94397e+06	1.15374e+07	9.52892e+06	2.73304e+06	2.62487e+06	3.05027e+06	3.31283e+06	8.34985e+06	3.02059e+06	2.76431	ME>NE	7.31201e-07	3.156e-06	1.26223e-07	AT1G19910	-	V-type proton ATPase 16 kDa proteolipid subunit-like	gi|568825082|ref|XP_006466918.1|	97.0	GO:0015078,GO:0015991,GO:0033177
PSME_00015161-RA	PREDICTED: protein FAM98B	552056	419192	390582	455887	704415	557152	740967	167692	201194	399903	382807	239300	219507	390299	511642	380681	310171	331611	414853	422449	115148	377939	411647	0.918116	ME<NE	-	-	-	-	-	-	-	-	-
PSME_00015164-RA	PREDICTED: probable 6-phosphogluconolactonase 4, chloroplastic isoform X1	2.38024e+06	1.80628e+06	3.52446e+06	2.19913e+06	4.01172e+06	8.54854e+06	7.33158e+06	1.91258e+06	5.66889e+06	6.22158e+06	7.71739e+06	4.32528e+06	3.64476e+06	2.14322e+06	1.50349e+06	1.35808e+06	1.71999e+06	5.03813e+06	4.0291e+06	4.41698e+06	2.76195e+06	2.42164e+06	5.277e+06	0.458904	ME<NE	0.00367043	-	0.0058921	-	-	-	-	-	-
PSME_00015181-RA	PREDICTED: glutamate synthase 1	6.46414e+06	5.41067e+06	5.96148e+06	5.98977e+06	2.76504e+06	2.5746e+06	2.995e+06	1.01299e+07	8.86231e+06	2.56689e+06	2.07567e+06	1.977e+06	1.78909e+06	5.1519e+06	4.81121e+06	5.45766e+06	4.57209e+06	2.3855e+06	2.72851e+06	2.86667e+06	2.4317e+06	6.28112e+06	2.4687e+06	2.5443	ME>NE	6.0434e-07	2.05632e-09	3.16692e-06	AT5G53460	GLT1	glutamate synthase 1	gi|769802521|ref|XP_011626324.1|	81.5	GO:0016491,GO:0055114,GO:0004499,GO:0050660,GO:0050661,GO:0055114,GO:0050660,GO:0008033,GO:0016491,GO:0055114,GO:0016491,GO:0008152,GO:0055114,GO:0071949,GO:0016491,GO:0055114,GO:0015930,GO:0016638,GO:0006537,GO:0055114,GO:0051287,GO:0055114,GO:0015930,GO:0006807,GO:0055114,GO:0016491,GO:0055114,GO:0016491,GO:0055114,GO:0043115,GO:0006779,GO:0019354,GO:0055114
PSME_00015234-RA;PSME_00019975-RA;PSME_00035105-RA	PREDICTED: glutathione S-transferase U17-like isoform X2	683043	589722	921075	432522	1.23144e+06	773547	775183	1.30566e+06	959705	345993	677168	700891	366323	298294	202283	410287	466174	692044	1.80256e+06	1.29541e+06	565990	626877	838777	0.74737	ME<NE	-	0.046222	0.00248591	-	-	-	-	-	-
PSME_00015245-RA	PREDICTED: pentatricopeptide repeat-containing protein At4g32450, mitochondrial-like	8.85093e+06	8.0453e+06	8.39534e+06	9.01576e+06	4.48962e+06	3.38185e+06	3.9612e+06	8.09521e+06	6.97827e+06	5.53555e+06	4.5828e+06	4.07353e+06	4.83268e+06	9.24091e+06	1.14629e+07	9.81892e+06	1.11207e+07	8.82135e+06	7.92218e+06	9.28088e+06	1.00662e+07	9.10243e+06	6.08616e+06	1.49559	ME>NE	7.84558e-07	0.000851382	-	-	-	-	-	-	-
PSME_00015253-RA	PREDICTED: 26S proteasome non-ATPase regulatory subunit 13 homolog B	2.38155e+07	2.16347e+07	2.3573e+07	2.16505e+07	2.71214e+07	3.08306e+07	2.96134e+07	2.16931e+07	2.18389e+07	2.45328e+07	2.40103e+07	2.36862e+07	2.12803e+07	2.2352e+07	2.4333e+07	2.1164e+07	2.48783e+07	2.16307e+07	2.42589e+07	2.36431e+07	2.3001e+07	2.26933e+07	2.48735e+07	0.912347	ME<NE	0.000952373	-	-	-	-	-	-	-	-
PSME_00015270-RA;PSME_00008996-RA;PSME_00015272-RA	DNA-binding family protein	2.85901e+06	3.27623e+06	2.55133e+06	3.19599e+06	2.81754e+06	2.69892e+06	2.46587e+06	1.88342e+06	2.29457e+06	1.94835e+06	2.25438e+06	2.10691e+06	2.26312e+06	3.73628e+06	4.74495e+06	3.92135e+06	3.81107e+06	3.79903e+06	3.2675e+06	3.91082e+06	3.46825e+06	3.22742e+06	2.81824e+06	1.14519	ME>NE	-	-	-	-	-	-	-	-	-
PSME_00015277-RA	PREDICTED: L-arabinokinase	299641	325924	330310	336187	215433	153847	145724	306313	337028	859195	640548	688984	707122	359776	500628	471708	647210	468288	510435	399781	212627	391473	454726	0.860898	ME<NE	0.00369158	0.00269132	-	-	-	-	-	-	-
PSME_00015316-RA	Coatomer subunit beta-1	1.07812e+06	293988	764460	813328	257785	226321	170627	369789	828966	109555	230433	93291.6	93883.2	1.12643e+06	811278	1.90588e+06	1.46169e+06	329622	588824	348228	393786	945393	258396	3.6587	ME>NE	0.00387506	0.00164999	0.00299053	AT1G66950	ABCG39	Coatomer subunit beta-1	gi|760448755|ref|XP_011401446.1|	61.5	GO:0005524,GO:0005524,GO:0016887,GO:0016020,GO:0005525,GO:0003924,GO:0005525,GO:0098519,GO:0009378,GO:0006281,GO:0006310,GO:0005524,GO:0016301,GO:0005525,GO:0007264,GO:0005524
PSME_00015327-RA	PREDICTED: coatomer subunit beta'-2	8.2664e+06	8.09979e+06	8.1633e+06	7.47789e+06	6.23155e+06	5.89916e+06	6.89721e+06	9.67376e+06	9.04926e+06	5.69273e+06	9.44919e+06	7.49079e+06	8.2077e+06	7.40671e+06	7.04697e+06	7.92031e+06	6.92426e+06	5.03301e+06	5.23965e+06	5.30681e+06	6.23465e+06	8.00286e+06	6.51659e+06	1.22808	ME>NE	0.0341884	-	0.00757067	-	-	-	-	-	-
PSME_00015352-RA	proteasome subunit alpha	2.24535e+07	2.18766e+07	2.40934e+07	2.16637e+07	2.53954e+07	2.35341e+07	2.38407e+07	2.0993e+07	2.26696e+07	2.34852e+07	2.33238e+07	2.36848e+07	2.37731e+07	2.51301e+07	2.856e+07	2.46669e+07	2.41279e+07	2.59224e+07	2.5119e+07	2.77146e+07	2.61653e+07	2.36235e+07	2.47235e+07	0.955507	ME<NE	-	-	-	-	-	-	-	-	-
PSME_00015393-RA	PREDICTED: coatomer subunit beta-1	4.1922e+06	3.93918e+06	3.99709e+06	3.45882e+06	3.91787e+06	5.45867e+06	4.68961e+06	8.05799e+06	8.99954e+06	6.82484e+06	6.29147e+06	7.0523e+06	6.13226e+06	4.47998e+06	3.65333e+06	4.0239e+06	3.6288e+06	4.35598e+06	5.3568e+06	4.49648e+06	4.67591e+06	4.84308e+06	5.38656e+06	0.899105	ME<NE	-	0.0276207	-	-	-	-	-	-	-
PSME_00015394-RA;PSME_00005788-RA;PSME_00005789-RA;PSME_00024918-RA;PSME_00024919-RA;PSME_00026839-RA;PSME_00038012-RA;PSME_00048848-RA;PSME_00049497-RA	PREDICTED: glyceraldehyde-3-phosphate dehydrogenase GAPCP2, chloroplastic	5.72603e+08	5.60076e+08	6.40258e+08	4.5904e+08	7.39882e+08	7.18223e+08	6.79537e+08	4.96647e+08	4.98327e+08	5.75938e+08	7.22512e+08	6.57808e+08	7.02713e+08	4.75147e+08	4.89991e+08	4.5883e+08	5.02649e+08	5.24296e+08	6.82118e+08	7.23928e+08	6.44654e+08	5.15357e+08	6.70146e+08	0.769021	ME<NE	0.0144564	0.0184827	0.00551555	AT1G16300	GAPCP-2	glyceraldehyde-3-phosphate dehydrogenase GAPCP2, chloroplastic	gi|743767919|ref|XP_010914235.1|	75.5	GO:0016620,GO:0055114,GO:0008839,GO:0009089,GO:0055114,GO:0016620,GO:0055114,GO:0051287,GO:0055114
PSME_00015395-RA;PSME_00000869-RA;PSME_00001267-RA;PSME_00001761-RA;PSME_00001762-RA;PSME_00003090-RA;PSME_00004239-RA;PSME_00004924-RA;PSME_00006871-RA;PSME_00007105-RA;PSME_00007342-RA;PSME_00010410-RA;PSME_00013457-RA;PSME_00013643-RA;PSME_00017232-RA;PSME_00018640-RA;PSME_00022190-RA;PSME_00022643-RA;PSME_00028259-RA;PSME_00030569-RA;PSME_00031247-RA;PSME_00046831-RA;PSME_00046957-RA;PSME_000…	Coatomer subunit beta-1	336477	292938	488203	354622	231422	145910	162327	283444	659779	179058	139193	120672	101756	845494	725849	1.21023e+06	887747	311534	309590	319730	234792	608479	205090	2.96689	ME>NE	0.00369301	0.000270702	7.42532e-05	AT1G15520	ABCG40	Coatomer subunit beta-1	gi|760448755|ref|XP_011401446.1|	57.6	GO:0005524,GO:0005524,GO:0016887,GO:0003723,GO:0003724,GO:0016020,GO:0005525,GO:0002949,GO:0003924,GO:0005525,GO:0005525,GO:0006777,GO:0098519,GO:0009378,GO:0006281,GO:0006310,GO:0005524,GO:0016301,GO:0005524,GO:0016887,GO:0005525,GO:0007264,GO:0005524,GO:0006576,GO:0005524
PSME_00015517-RA	PREDICTED: small heat shock protein, chloroplastic-like	138359	248671	279119	112113	2.18987e+06	1.71782e+06	2.25193e+06	401193	330196	400744	292393	449321	573969	443305	727651	219012	319462	2.88299e+06	2.08184e+06	2.90692e+06	3.18164e+06	321908	1.72086e+06	0.187063	ME<NE	5.51717e-07	-	5.05415e-06	-	-	-	-	-	-
PSME_00015525-RA	PREDICTED: probable tRNA (guanine(26)-N(2))-dimethyltransferase 2	152812	509616	547396	567402	319452	168734	275677	148672	97817.8	18557.5	33321.5	236274	97918	739177	767039	733312	766899	638725	410147	353598	551722	503014	282193	1.78252	ME>NE	-	-	-	-	-	-	-	-	-
PSME_00015538-RA	PREDICTED: probable N-acetyl-gamma-glutamyl-phosphate reductase, chloroplastic	936911	788617	757572	889719	1.55144e+06	1.05958e+06	1.23949e+06	1.09493e+06	585856	945279	924400	1.19839e+06	1.25335e+06	1.48418e+06	1.6419e+06	1.25648e+06	1.12258e+06	1.73e+06	1.29114e+06	1.57509e+06	1.65521e+06	1.05587e+06	1.31122e+06	0.805264	ME<NE	0.0171061	-	-	-	-	-	-	-	-
PSME_00015539-RA	PREDICTED: probable N-acetyl-gamma-glutamyl-phosphate reductase, chloroplastic	354722	591122	340326	413490	757496	903375	826680	413683	667318	724738	836535	1.34351e+06	808746	557571	336291	350570	430180	1.05e+06	971574	761396	781562	445527	887783	0.501842	ME<NE	0.00218126	0.0296387	0.000762336	AT2G19940	AT2G19940.1	probable N-acetyl-gamma-glutamyl-phosphate reductase, chloroplastic	gi|720052383|ref|XP_010272394.1|	86.1	GO:0003942,GO:0016620,GO:0046983,GO:0008652,GO:0055114,GO:0005737
PSME_00015545-RA;PSME_00008135-RA	PREDICTED: elongation factor Tu, mitochondrial-like isoform X1	2.94187e+07	2.87037e+07	2.72592e+07	2.72941e+07	2.25162e+07	1.93535e+07	1.96083e+07	3.20115e+07	3.41924e+07	2.70042e+07	2.44201e+07	2.53565e+07	2.73276e+07	3.20077e+07	3.37512e+07	3.49872e+07	2.90868e+07	3.03799e+07	2.7088e+07	2.71255e+07	2.65313e+07	3.08713e+07	2.51556e+07	1.22721	ME>NE	0.000158667	0.00646209	0.0250202	AT4G02930	AT4G02930.1	elongation factor Tu, mitochondrial-like isoform X1	gi|743863604|ref|XP_010943832.1|	91.0	GO:0003735,GO:0006412,GO:0005840,GO:0005525,GO:0005525
PSME_00015562-RA;PSME_00046749-RA;PSME_00052782-RA	PREDICTED: nucleoside diphosphate kinase 3-like	7.08917e+06	7.51365e+06	6.52167e+06	6.44098e+06	8.4342e+06	9.33027e+06	9.62465e+06	1.21629e+07	1.23343e+07	7.21216e+06	1.39753e+07	1.19771e+07	1.01213e+07	6.7979e+06	6.029e+06	6.77665e+06	5.38872e+06	9.07466e+06	1.70337e+07	1.18929e+07	1.02513e+07	7.7055e+06	1.08116e+07	0.712707	ME<NE	-	-	0.000790544	-	-	-	-	-	-
PSME_00015568-RA	PREDICTED: 4-coumarate--CoA ligase 2	535417	529775	516084	413026	1.01936e+06	1.19604e+06	1.2646e+06	696231	567208	249711	1.0873e+06	687387	677980	556672	370128	415492	486906	1.15389e+06	1.56073e+06	1.38251e+06	773441	508694	1.00481e+06	0.506257	ME<NE	0.00631131	-	0.00211748	-	-	-	-	-	-
PSME_00015601-RA	PREDICTED: hexokinase-2-like	8.6893e+06	8.52208e+06	8.30489e+06	7.6375e+06	9.86418e+06	9.11814e+06	8.63005e+06	7.73783e+06	7.99344e+06	7.36942e+06	7.30248e+06	7.42784e+06	6.46449e+06	6.03543e+06	5.36387e+06	5.81988e+06	6.71445e+06	6.51219e+06	7.34553e+06	7.74252e+06	6.72466e+06	7.28187e+06	7.68196e+06	0.947918	ME<NE	-	-	0.0243602	-	-	-	-	-	-
PSME_00015628-RA	PREDICTED: 60S ribosomal protein L27-3	3.84163e+07	3.67567e+07	3.90635e+07	3.89695e+07	4.45619e+07	3.84565e+07	4.3232e+07	5.32052e+07	4.73489e+07	4.03231e+07	4.16542e+07	4.00007e+07	3.93366e+07	4.31529e+07	5.54637e+07	5.10007e+07	5.23864e+07	3.88544e+07	3.73401e+07	4.25278e+07	4.44957e+07	4.55764e+07	4.09803e+07	1.11215	ME>NE	-	0.0187902	0.00661909	-	-	-	-	-	-
PSME_00015642-RA	PREDICTED: staphylococcal nuclease domain-containing protein 1	4.42046e+07	5.09528e+07	5.01287e+07	4.66779e+07	3.71141e+07	3.72572e+07	3.96099e+07	5.93522e+07	5.22332e+07	2.83058e+07	3.17422e+07	3.44131e+07	3.58128e+07	3.69097e+07	3.58595e+07	4.48516e+07	3.15179e+07	2.51936e+07	2.93519e+07	2.31453e+07	2.66048e+07	4.52688e+07	3.16864e+07	1.42865	ME>NE	0.0201012	0.000145653	0.000985078	AT5G07350	Tudor1	staphylococcal nuclease domain-containing protein 1	gi|719982410|ref|XP_010250439.1|	76.3	-
PSME_00015659-RA;PSME_00025507-RA	PREDICTED: dihydrolipoyl dehydrogenase 2, chloroplastic	6.70343e+06	7.22708e+06	6.92268e+06	6.21409e+06	3.85318e+06	3.58556e+06	3.82375e+06	6.0493e+06	5.82558e+06	5.36119e+06	4.23644e+06	4.66031e+06	4.93641e+06	5.51531e+06	4.21044e+06	5.10055e+06	5.35844e+06	3.13212e+06	2.24761e+06	3.50373e+06	3.90795e+06	5.91269e+06	3.93166e+06	1.50387	ME>NE	0.000112656	-	0.000658163	-	-	-	-	-	-
PSME_00015693-RA;PSME_00005375-RA;PSME_00015694-RA	PREDICTED: NADH dehydrogenase	1.30008e+06	1.56397e+06	1.3802e+06	1.36362e+06	2.0728e+06	1.7553e+06	1.53362e+06	1.98131e+06	1.83982e+06	1.61603e+06	1.89203e+06	2.08581e+06	2.14949e+06	1.08326e+06	1.18812e+06	1.22951e+06	841375	1.01342e+06	1.02893e+06	959838	833112	1.37713e+06	1.54003e+06	0.894219	ME<NE	0.0449351	-	-	-	-	-	-	-	-
PSME_00015703-RA;PSME_00019800-RA;PSME_00026786-RA;PSME_00040069-RA;PSME_00046600-RA;PSME_00046860-RA;PSME_00051885-RA	PREDICTED: serine/arginine-rich splicing factor SR45a	551816	699518	629624	573775	411509	344689	293610	479681	671022	643813	422575	322453	439213	182724	501495	132566	151349	427762	209090	139630	332241	457357	362417	1.26196	ME>NE	-	-	-	-	-	-	-	-	-
PSME_00015718-RA	PREDICTED: 3-isopropylmalate dehydrogenase 2, chloroplastic	2.92092e+06	3.46633e+06	2.94555e+06	2.64477e+06	2.49738e+06	1.67898e+06	1.87373e+06	2.76013e+06	3.13313e+06	2.42405e+06	1.7963e+06	1.9151e+06	2.15362e+06	2.96685e+06	3.40005e+06	2.78459e+06	2.67209e+06	3.40041e+06	2.72571e+06	2.84479e+06	2.59852e+06	2.96944e+06	2.35533e+06	1.26073	ME>NE	0.00255382	0.0177954	-	-	-	-	-	-	-
PSME_00015719-RA	PREDICTED: peroxisomal membrane protein 11-5-like	1.85247e+06	1.78351e+06	1.75006e+06	2.06134e+06	3.06489e+06	2.77104e+06	3.17644e+06	2.20472e+06	1.90589e+06	887965	1.74709e+06	1.96929e+06	1.55948e+06	2.8506e+06	2.92117e+06	2.50532e+06	2.99481e+06	3.19045e+06	3.68707e+06	3.95792e+06	3.97935e+06	2.28299e+06	2.72645e+06	0.837348	ME<NE	0.00495553	-	-	-	-	-	-	-	-
PSME_00015720-RA;PSME_00040213-RA	PREDICTED: peroxisomal membrane protein 11C-like	2.20389e+06	2.11928e+06	2.29064e+06	2.22166e+06	3.58597e+06	3.09295e+06	3.38468e+06	3.26309e+06	2.3101e+06	1.59657e+06	2.79683e+06	2.94912e+06	2.29208e+06	2.92779e+06	3.43958e+06	3.03687e+06	3.06708e+06	3.73768e+06	3.84628e+06	4.24662e+06	4.28772e+06	2.688e+06	3.25605e+06	0.82554	ME<NE	0.00475051	-	-	-	-	-	-	-	-
PSME_00015805-RA	PREDICTED: enolase 1, chloroplastic	6.01667e+06	6.37629e+06	6.34756e+06	5.85731e+06	9.15263e+06	6.95978e+06	7.81457e+06	5.39111e+06	6.36271e+06	5.58487e+06	7.88281e+06	1.09025e+07	7.63831e+06	4.49831e+06	4.59566e+06	4.94557e+06	4.2742e+06	4.61203e+06	5.57127e+06	5.37628e+06	5.05963e+06	5.46654e+06	6.95952e+06	0.785477	ME<NE	-	-	-	-	-	-	-	-	-
PSME_00015864-RA;PSME_00000116-RA;PSME_00026292-RA;PSME_00032133-RA	PREDICTED: YTH domain-containing family protein 1 isoform X1	1.04992e+07	1.04045e+07	9.57748e+06	1.00223e+07	2.67232e+06	1.93763e+06	2.01945e+06	9.04791e+06	9.11179e+06	8.35659e+06	4.28504e+06	4.39456e+06	7.1543e+06	7.33783e+06	7.44864e+06	7.48508e+06	5.16223e+06	2.64644e+06	2.49612e+06	2.47557e+06	2.36552e+06	8.6097e+06	3.70941e+06	2.32104	ME>NE	1.22302e-07	0.0281362	1.10512e-05	AT3G13460	ECT2	YTH domain-containing family protein 1 isoform X1	gi|586642389|ref|XP_006826301.1|	54.1	GO:0003723
PSME_00015867-RA	PREDICTED: serine/arginine-rich-splicing factor SR34	983930	991365	1.06288e+06	889710	300878	519509	521451	519807	584885	957685	145900	293632	503610	116201	183327	152367	45545	183926	113634	70962.3	149961	553002	341922	1.61733	ME>NE	-	-	-	-	-	-	-	-	-
PSME_00015875-RA	PREDICTED: probable disease resistance protein At4g33300-like	940291	1.4134e+06	1.92941e+06	956201	666259	534473	501784	742818	1.57418e+06	1.04413e+06	889054	961599	1.01463e+06	1.27537e+06	2.02291e+06	1.41219e+06	2.06799e+06	1.29714e+06	1.20012e+06	828671	631652	1.43348e+06	869956	1.64776	ME>NE	0.00359496	-	0.0265198	-	-	-	-	-	-
PSME_00015876-RA	PREDICTED: peptidyl-prolyl cis-trans isomerase CYP22	803674	1.04627e+06	334639	314846	280598	265444	92389.8	1.16976e+06	848861	630822	317341	262002	425253	240189	294487	225256	190367	151430	101708	73100.6	247016	546834	258828	2.11274	ME>NE	0.0142898	-	-	-	-	-	-	-	-
PSME_00015890-RA;PSME_00007400-RA	ENOYL-ACP REDUCTASE 1 family protein	1.78462e+06	1.58685e+06	1.73432e+06	1.63024e+06	1.22177e+06	1.9327e+06	1.41146e+06	1.47764e+06	1.21464e+06	1.69816e+06	2.14191e+06	2.53473e+06	2.41825e+06	1.40561e+06	1.29371e+06	1.642e+06	1.36394e+06	1.09366e+06	1.87232e+06	996429	1.075e+06	1.51336e+06	1.6724e+06	0.904902	ME<NE	-	0.0192586	-	-	-	-	-	-	-
PSME_00015897-RA;PSME_00021988-RA	PREDICTED: 60S ribosomal protein L23	2.83369e+07	2.783e+07	2.94568e+07	2.79006e+07	3.11315e+07	2.61172e+07	3.03853e+07	3.31098e+07	3.78262e+07	2.98048e+07	2.81609e+07	2.52329e+07	2.82514e+07	2.84121e+07	3.5503e+07	3.1953e+07	3.06014e+07	2.9519e+07	2.64901e+07	2.65733e+07	2.75979e+07	3.1093e+07	2.81149e+07	1.10592	ME>NE	-	0.0108884	-	-	-	-	-	-	-
PSME_00015903-RA	PREDICTED: eukaryotic translation initiation factor 4G	172892	456628	113761	150060	443854	270239	151186	794081	729698	274646	214346	184659	320093	261150	197304	266096	192845	48141.8	20085.3	68400.6	257480	333452	204830	1.62794	ME>NE	-	-	0.0162529	-	-	-	-	-	-
PSME_00015931-RA	PREDICTED: ras-related protein RABA5c-like	9.66667e+06	8.03045e+06	7.12369e+06	7.12443e+06	4.46391e+06	4.5321e+06	4.99119e+06	4.05632e+06	5.64538e+06	3.18439e+06	3.69093e+06	2.80768e+06	3.24337e+06	5.62827e+06	5.86175e+06	3.86806e+06	4.65809e+06	7.033e+06	4.69356e+06	4.93383e+06	5.81127e+06	6.16631e+06	4.48957e+06	1.37348	ME>NE	0.00111295	0.0241851	-	-	-	-	-	-	-
PSME_00015939-RA	PREDICTED: ATP-dependent zinc metalloprotease FTSH 10, mitochondrial-like	647777	785534	676355	773044	306677	210670	224715	331477	312730	291460	212892	258310	265277	411562	396879	459397	402967	208424	171410	252365	226961	519772	239015	2.17465	ME>NE	1.70355e-07	-	2.35621e-05	-	-	-	-	-	-
PSME_00015941-RA	PREDICTED: glutathione S-transferase DHAR2-like	5.96912e+06	6.5258e+06	5.95078e+06	5.27506e+06	3.02349e+06	2.14034e+06	2.46082e+06	5.36592e+06	4.56715e+06	4.67891e+06	3.67192e+06	5.22796e+06	4.66437e+06	3.733e+06	3.74422e+06	3.55408e+06	3.66971e+06	2.52371e+06	2.39921e+06	2.3579e+06	3.52671e+06	4.83548e+06	3.33412e+06	1.4503	ME>NE	2.7081e-06	-	0.0113383	-	-	-	-	-	-
PSME_00015963-RA	PREDICTED: guanosine nucleotide diphosphate dissociation inhibitor 2	5.23361e+06	4.74689e+06	4.89699e+06	4.19028e+06	3.86955e+06	3.24224e+06	3.55349e+06	6.83161e+06	7.28315e+06	5.36653e+06	5.83792e+06	5.20032e+06	5.32749e+06	4.9984e+06	5.10771e+06	5.93701e+06	5.05777e+06	5.09017e+06	5.57543e+06	4.8214e+06	5.10922e+06	5.42834e+06	4.81761e+06	1.12677	ME>NE	0.000899367	0.00742722	-	-	-	-	-	-	-
PSME_00015977-RA	PREDICTED: FACT complex subunit SSRP1	111136	68209	87954.3	85414.6	49093.9	57168.6	13942.6	84076	7583.33	73378.4	68498.9	59463.3	54109.8	44332	85265.8	102971	87254.7	59784.2	25666.9	55162.4	55384.8	76419.6	51968.5	1.4705	ME>NE	-	-	-	-	-	-	-	-	-
PSME_00015981-RA	PREDICTED: ABC transporter F family member 1-like	4.56651e+06	4.41615e+06	4.55368e+06	4.4309e+06	2.4814e+06	2.2958e+06	2.56159e+06	6.34594e+06	5.0131e+06	3.51772e+06	3.82938e+06	3.32336e+06	3.71309e+06	3.85858e+06	3.82467e+06	4.43558e+06	3.17128e+06	2.31192e+06	1.98619e+06	1.59513e+06	2.38241e+06	4.46164e+06	2.72709e+06	1.63604	ME>NE	2.69135e-05	0.0019824	2.05936e-05	AT5G60790	ABCF1	ABC transporter F family member 1-like	gi|719993791|ref|XP_010253987.1|	87.1	GO:0005524,GO:0005524,GO:0016887,GO:0005525,GO:0003723,GO:0003724,GO:0005525,GO:0002949,GO:0003924,GO:0005525,GO:0005524,GO:0016887,GO:0005524
PSME_00015997-RA	PREDICTED: transportin-1-like isoform X2	474420	399742	349880	416932	334389	437560	380332	312651	238845	364775	412669	360928	387772	331286	269119	319185	405992	292778	365074	365716	239731	351805	358339	0.981767	ME<NE	-	0.0466819	-	-	-	-	-	-	-
PSME_00015999-RA	PREDICTED: transportin-1	443753	407064	411042	522432	530526	532265	631041	488728	316214	444692	847779	359223	377808	341515	372871	214969	289213	246919	343556	108579	271891	380780	426753	0.892274	ME<NE	-	-	-	-	-	-	-	-	-
PSME_00016010-RA	PREDICTED: phosphoserine aminotransferase 1, chloroplastic-like	3.19787e+06	3.31491e+06	3.04804e+06	2.83211e+06	6.3906e+06	5.70166e+06	5.22534e+06	5.7641e+06	4.66479e+06	6.97646e+06	8.38937e+06	7.24428e+06	7.58898e+06	4.15072e+06	4.60347e+06	3.79834e+06	4.20994e+06	6.77429e+06	5.8161e+06	6.92711e+06	5.62338e+06	3.95843e+06	6.60523e+06	0.599287	ME<NE	2.78162e-06	0.00193309	0.00018942	AT4G35630	PSAT1	phosphoserine aminotransferase 1, chloroplastic-like	gi|695018988|ref|XP_009396475.1|	62.2	-
PSME_00016025-RA;PSME_00016024-RA	PREDICTED: peroxidase 12	2.95727e+06	3.49095e+06	3.72185e+06	3.23136e+06	7.52372e+07	7.06622e+07	4.91616e+07	2.29399e+06	1.32222e+06	1.57658e+06	7.02981e+06	5.23584e+06	3.42373e+06	2.34141e+06	1.50292e+06	1.29762e+06	1.54786e+06	3.1633e+07	3.07099e+07	2.93192e+07	2.92634e+07	2.37075e+06	3.02957e+07	0.0782536	ME<NE	6.06478e-08	0.0357882	7.88253e-08	AT1G71695	AT1G71695.1	peroxidase 12	gi|769808846|ref|XP_006847123.2|	56.7	GO:0004601,GO:0020037,GO:0006979,GO:0055114
PSME_00016027-RA;PSME_00030624-RA	PREDICTED: peroxidase 12	3.66183e+06	5.44576e+06	3.91479e+06	5.22536e+06	1.32454e+07	1.04728e+07	1.17288e+07	2.72373e+06	2.29987e+06	3.82965e+06	6.70924e+06	5.57826e+06	5.42762e+06	2.21941e+06	1.80182e+06	2.55405e+06	1.83472e+06	4.00654e+06	5.4909e+06	6.69104e+06	5.58932e+06	3.16813e+06	7.16088e+06	0.442422	ME<NE	2.32826e-05	0.00122873	2.51919e-05	AT1G71695	AT1G71695.1	peroxidase 12	gi|769808846|ref|XP_006847123.2|	56.1	GO:0004601,GO:0020037,GO:0006979,GO:0055114
PSME_00016087-RA	PREDICTED: thaumatin-like protein	251625	293889	265362	304497	486569	727065	478612	124674	170387	1.74271e+06	1.4254e+06	1.92006e+06	2.33886e+06	280195	124216	103621	99598.3	1.30275e+06	686897	588413	1.22152e+06	201806	1.17444e+06	0.171832	ME<NE	0.0173712	9.1199e-07	3.41288e-06	AT1G18250	ATLP-1	thaumatin-like protein	gi|695075216|ref|XP_009384839.1|	34.6	GO:0008233,GO:0006508,GO:0016032
PSME_00016110-RA	PREDICTED: ruBisCO large subunit-binding protein subunit alpha	4.33796e+07	4.50345e+07	4.8286e+07	4.31917e+07	3.22036e+07	2.60469e+07	2.7208e+07	3.02397e+07	3.70162e+07	3.25696e+07	3.00611e+07	3.34179e+07	3.1958e+07	3.38307e+07	3.23113e+07	3.49468e+07	3.08911e+07	3.03812e+07	2.63092e+07	2.84584e+07	3.19836e+07	3.79128e+07	3.00543e+07	1.26148	ME>NE	1.69537e-05	-	-	-	-	-	-	-	-
PSME_00016123-RA	PREDICTED: IAA-amino acid hydrolase ILR1-like 6	51868.8	62107.8	0	49997.7	43552.8	0	0	9138.25	344.859	89828	228295	430764	263158	85390.1	65861.3	96435	110388	87735.9	92303.9	76762	70155.2	53153.1	125687	0.422902	ME<NE	-	-	-	-	-	-	-	-	-
PSME_00016131-RA;PSME_00032389-RA;PSME_00038612-RA	PREDICTED: probable rhamnose biosynthetic enzyme 1	1.40022e+07	1.49404e+07	1.5392e+07	1.40238e+07	6.40814e+06	6.16451e+06	6.88677e+06	1.11425e+07	1.25574e+07	3.99993e+06	4.53528e+06	4.4758e+06	4.33178e+06	1.34605e+07	1.12472e+07	1.34728e+07	1.21768e+07	1.04889e+07	9.26065e+06	8.6771e+06	1.71689e+07	1.32416e+07	7.4907e+06	1.76773	ME>NE	1.39903e-05	9.75375e-06	-	-	-	-	-	-	-
PSME_00016171-RA	PREDICTED: probable RNA-binding protein 46	1.31163e+07	1.36021e+07	1.42936e+07	1.18013e+07	1.47622e+07	1.4205e+07	1.39819e+07	1.23106e+07	1.11273e+07	1.55746e+07	1.28041e+07	1.34947e+07	1.52849e+07	1.19789e+07	1.19907e+07	1.13485e+07	1.01667e+07	1.33516e+07	1.2423e+07	1.28664e+07	1.16847e+07	1.21736e+07	1.36758e+07	0.89016	ME<NE	-	0.0357882	-	-	-	-	-	-	-
PSME_00016191-RA	PREDICTED: sulfite reductase	3.11427e+07	2.71615e+07	3.02845e+07	2.77657e+07	4.91261e+07	4.08671e+07	4.39182e+07	2.91628e+07	3.00469e+07	4.31375e+07	4.41676e+07	4.20017e+07	3.87814e+07	2.57703e+07	2.28209e+07	2.48414e+07	2.99592e+07	2.64367e+07	2.52209e+07	2.78584e+07	2.6925e+07	2.78956e+07	3.7131e+07	0.751275	ME<NE	2.86455e-05	0.000957622	-	-	-	-	-	-	-
PSME_00016192-RA	PREDICTED: DNA-damage-repair/toleration protein DRT111, chloroplastic	805357	1.00793e+06	702127	1.13904e+06	433214	1.18026e+06	761304	675197	858549	990923	1.13161e+06	1.2524e+06	1.03183e+06	877402	581256	404304	550150	1.22712e+06	1.47303e+06	1.17766e+06	935669	760131	1.05409e+06	0.721123	ME<NE	-	-	0.00464239	-	-	-	-	-	-
PSME_00016217-RA	PREDICTED: putative nuclear matrix constituent protein 1-like protein isoform X2	1.22006e+06	1.06953e+06	717199	852667	668432	388062	767835	1.31468e+06	904191	1.21365e+06	1.15589e+06	874770	1.01628e+06	831311	624097	631899	610881	612658	550122	583824	660231	877652	771977	1.13689	ME>NE	0.0131654	-	-	-	-	-	-	-	-
PSME_00016232-RA	PREDICTED: endoglucanase 23-like	39991.3	28956.4	15732	13525.6	364035	580960	322676	36165.5	33367.2	938453	874622	1.0689e+06	1.35303e+06	45192.8	41624.8	43138	42296.5	111458	124811	247685	127494	33999	555830	0.061168	ME<NE	2.87194e-08	3.90727e-08	0.000222685	AT1G23210	GH9B6	endoglucanase 23-like	gi|695003016|ref|XP_009383264.1|	69.7	GO:0004553,GO:0005975
PSME_00016249-RA	PREDICTED: thiamine thiazole synthase 2, chloroplastic-like	773568	943942	662781	682805	1.71238e+06	1.89589e+06	2.56055e+06	1.08927e+06	1.11159e+06	2.19887e+06	3.42093e+06	2.93024e+06	4.69025e+06	1.06177e+06	1.97326e+06	1.05441e+06	1.22784e+06	1.57396e+06	1.14264e+06	951119	1.08688e+06	1.05812e+06	2.1967e+06	0.481687	ME<NE	0.000161591	0.000400735	-	-	-	-	-	-	-
PSME_00016277-RA;PSME_00016279-RA;PSME_00024495-RA;PSME_00031761-RA;PSME_00048288-RA;PSME_00051666-RA	PREDICTED: ubiquinol oxidase 1a, mitochondrial-like	1.31954e+07	1.24162e+07	1.39457e+07	1.26008e+07	2.48416e+06	1.53582e+06	2.10951e+06	8.27273e+06	7.68066e+06	2.93311e+06	2.00492e+06	1.295e+06	1.87099e+06	6.00881e+06	5.17253e+06	5.66389e+06	5.34689e+06	1.83193e+06	1.90532e+06	1.95997e+06	1.64981e+06	9.03036e+06	1.96187e+06	4.60294	ME>NE	1.33164e-08	1.73645e-06	3.41288e-06	AT3G22370	AOX1A	ubiquinol oxidase 1a, mitochondrial-like	gi|727634344|ref|XP_010488260.1|	67.3	GO:0009916,GO:0055114,GO:0006744,GO:0055114
PSME_00016282-RA	PREDICTED: FAM10 family protein At4g22670	1.2235e+07	1.02733e+07	1.09743e+07	9.75623e+06	1.30172e+07	1.30791e+07	1.58204e+07	7.51918e+06	1.0071e+07	1.16601e+07	1.00554e+07	1.13166e+07	1.07968e+07	9.63505e+06	6.90533e+06	7.61367e+06	8.52603e+06	9.11483e+06	9.52106e+06	9.41458e+06	8.38192e+06	9.35092e+06	1.11071e+07	0.841887	ME<NE	0.018185	-	-	-	-	-	-	-	-
PSME_00016306-RA;PSME_00004807-RA;PSME_00016304-RA;PSME_00016305-RA	PREDICTED: 40S ribosomal protein S19-3	3.04359e+06	2.35394e+06	2.51475e+06	2.43152e+06	2.63357e+06	2.33221e+06	2.71502e+06	1.48807e+06	1.52357e+06	963314	907804	1.13014e+06	1.31587e+06	1.64097e+06	1.72598e+06	1.63626e+06	1.50748e+06	1.62513e+06	1.30187e+06	1.41887e+06	1.36133e+06	1.98661e+06	1.60956e+06	1.23426	ME>NE	-	0.00840615	-	-	-	-	-	-	-
PSME_00016339-RA	PREDICTED: COP9 signalosome complex subunit 3	625905	664136	519014	561454	254630	609318	366759	539830	738623	714837	686708	640686	768630	493946	500730	420776	480132	406277	680879	503824	499483	554455	557457	0.994613	ME<NE	0.0246394	-	-	-	-	-	-	-	-
PSME_00016340-RA	PREDICTED: alpha-mannosidase 2x	324631	415840	288206	448177	397364	347790	343374	73987	243661	281551	173052	240709	275406	307553	186117	228988	163054	407099	238454	321517	539980	268021	324209	0.826693	ME<NE	-	-	-	-	-	-	-	-	-
PSME_00016408-RA;PSME_00036058-RA	PREDICTED: heat shock 70 kDa protein 15-like	1.28336e+08	1.24979e+08	1.25171e+08	1.21204e+08	1.08075e+08	1.15807e+08	1.31002e+08	1.16494e+08	1.19659e+08	1.07253e+08	1.09167e+08	1.01935e+08	1.07182e+08	1.01847e+08	8.06567e+07	9.48356e+07	9.18107e+07	9.76375e+07	9.04679e+07	9.49293e+07	9.45529e+07	1.10499e+08	1.05274e+08	1.04964	ME>NE	-	-	-	-	-	-	-	-	-
PSME_00016421-RA;PSME_00007201-RA;PSME_00012916-RA;PSME_00012917-RA;PSME_00013719-RA;PSME_00016424-RA;PSME_00022192-RA;PSME_00027481-RA;PSME_00042601-RA;PSME_00043226-RA;PSME_00044990-RA	PREDICTED: L-ascorbate oxidase	473182	1.21143e+06	970561	1.0391e+06	4.42109e+06	5.73044e+06	6.08519e+06	807207	1.46654e+06	1.85336e+07	6.18174e+06	4.41111e+06	1.07376e+07	582421	739445	1.00658e+06	868719	1.2385e+06	844251	862253	1.03508e+06	916518	5.4619e+06	0.167802	ME<NE	3.5334e-05	6.1894e-05	-	-	-	-	-	-	-
PSME_00016435-RA	PREDICTED: N-alpha-acetyltransferase 50	79319.2	83794.2	93874.4	127096	96945.5	102054	131613	138998	85647.9	611.694	153266	65273.1	15588.5	187873	404563	156198	271655	190452	175504	82588.8	134562	162902	104405	1.56028	ME>NE	-	-	-	-	-	-	-	-	-
PSME_00016437-RA	PREDICTED: LIM domain-containing protein WLIM1 isoform X1	785714	736722	956738	818277	685319	260905	232194	1.3714e+06	1.44635e+06	638778	738348	813411	868035	1.26928e+06	1.18273e+06	1.05296e+06	893517	1.11083e+06	1.01528e+06	703229	881285	1.05137e+06	722511	1.45516	ME>NE	0.000923953	0.0268234	-	-	-	-	-	-	-
PSME_00016462-RA;PSME_00007137-RA;PSME_00007139-RA;PSME_00008664-RA;PSME_00008665-RA;PSME_00008666-RA;PSME_00008667-RA;PSME_00022413-RA;PSME_00026460-RA;PSME_00026461-RA;PSME_00030245-RA;PSME_00031128-RA;PSME_00035668-RA;PSME_00044781-RA;PSME_00044959-RA;PSME_00045940-RA;PSME_00049526-RA;PSME_00052206-RA	PREDICTED: peroxidase 72-like	2.2872e+06	2.19524e+06	1.7565e+06	1.44977e+06	7.61916e+06	7.18755e+06	5.66467e+06	2.25087e+06	2.98415e+06	1.97096e+07	2.78899e+07	3.10326e+07	2.72622e+07	836745	761183	385848	529601	2.44067e+06	2.41949e+06	2.13644e+06	1.53391e+06	1.54371e+06	1.22633e+07	0.125881	ME<NE	1.17569e-05	1.26073e-07	1.27817e-05	AT5G66390	PRX72	peroxidase 72-like	gi|568824964|ref|XP_006466861.1|	70.3	GO:0004601,GO:0020037,GO:0006979,GO:0055114
PSME_00016475-RA	ATPase, AAA domain containing protein	72010.8	24816.4	52374.6	95381	86377.5	178290	168673	29666.3	23356.3	85857.1	91996.1	98250.6	53939.5	29904.1	50583.6	41402.8	64260.4	142210	176831	106459	82378.6	48375.6	115569	0.418585	ME<NE	0.0099542	0.00913654	0.00477137	-	-	ATPase, AAA domain containing protein	gi|470386626|ref|XP_004334215.1|	41.7	GO:0005524,GO:0005524,GO:0016887,GO:0005524,GO:0008134,GO:0006355,GO:0005524,GO:0006810,GO:0005525,GO:0006614,GO:0003723,GO:0003724,GO:0005524,GO:0002949,GO:0003924,GO:0005525,GO:0005524,GO:0005524,GO:0016887
PSME_00016514-RA	PREDICTED: DNA replication licensing factor MCM5	1.03227e+07	9.75779e+06	8.83069e+06	1.02434e+07	1.02241e+07	7.45642e+06	8.8465e+06	8.7302e+06	8.24728e+06	1.00178e+07	1.03463e+07	8.70179e+06	1.02696e+07	8.28465e+06	8.35319e+06	7.98549e+06	7.58861e+06	8.37064e+06	7.21078e+06	7.94425e+06	8.4258e+06	8.8344e+06	8.89218e+06	0.993502	ME<NE	-	-	-	-	-	-	-	-	-
PSME_00016519-RA;PSME_00042417-RA	signal peptidase family protein	3.04054e+06	3.40042e+06	3.02731e+06	2.93974e+06	3.02482e+06	2.11695e+06	3.14403e+06	3.69116e+06	3.79756e+06	1.47994e+06	2.75785e+06	2.43274e+06	2.34125e+06	4.90219e+06	4.7587e+06	4.54983e+06	4.37955e+06	2.99317e+06	3.70045e+06	3.21748e+06	2.73411e+06	3.8487e+06	2.72207e+06	1.41388	ME>NE	-	0.0046691	0.00900514	-	-	-	-	-	-
PSME_00016527-RA;PSME_00004545-RA;PSME_00009538-RA;PSME_00013634-RA;PSME_00015359-RA;PSME_00017143-RA;PSME_00021305-RA;PSME_00025987-RA;PSME_00027749-RA;PSME_00028044-RA;PSME_00029797-RA;PSME_00029798-RA;PSME_00031262-RA;PSME_00032152-RA;PSME_00034241-RA;PSME_00035959-RA	PREDICTED: villin-3	1.11395e+07	1.24096e+07	1.2713e+07	1.11162e+07	7.37166e+06	6.17836e+06	5.07623e+06	1.71905e+07	1.70518e+07	7.05308e+06	6.4909e+06	6.38825e+06	6.42338e+06	1.34569e+07	1.03267e+07	1.35868e+07	1.1853e+07	6.78021e+06	9.34037e+06	6.72615e+06	6.21763e+06	1.30844e+07	6.73147e+06	1.94377	ME>NE	2.49458e-05	3.27232e-06	0.000158066	AT2G41740	VLN2	villin-2	gi|769804452|ref|XP_006851110.2|	63.3	GO:0003779,GO:0007010
PSME_00016532-RA;PSME_00012141-RA;PSME_00032916-RA	PREDICTED: probable inactive purple acid phosphatase 1	212295	277009	207842	192776	251616	245760	205284	749951	701170	270185	318153	315773	379112	202697	393612	312227	404616	324672	557924	274945	399802	365419	322111	1.13445	ME>NE	-	0.00183315	-	-	-	-	-	-	-
PSME_00016578-RA	PREDICTED: bilirubin oxidase-like	195110	131015	99967.6	384426	202850	199905	212604	91446.8	52934.9	137937	247764	115601	150138	82749.9	73402.5	106215	124431	58933.8	32215.2	61700.1	69440.6	134170	135372	0.991122	ME<NE	-	0.0396721	-	-	-	-	-	-	-
PSME_00016595-RA	PREDICTED: putative MO25-like protein At5g47540	167446	136096	145662	134943	172826	129729	268850	200863	135474	163543	261182	173711	227930	196231	167325	177590	242042	183866	157303	123918	148561	170367	182856	0.9317	ME<NE	-	-	-	-	-	-	-	-	-
PSME_00016621-RA	PREDICTED: 60S ribosomal protein L17-2-like isoform X1	2.05733e+07	2.05992e+07	2.12389e+07	1.96794e+07	1.86747e+07	1.5793e+07	1.90898e+07	2.63342e+07	2.31791e+07	1.99227e+07	1.76576e+07	1.82918e+07	1.86881e+07	2.30343e+07	2.77685e+07	2.79204e+07	2.27576e+07	1.92956e+07	1.88569e+07	1.64296e+07	2.09859e+07	2.33085e+07	1.85169e+07	1.25877	ME>NE	-	0.00901627	0.00158632	-	-	-	-	-	-
PSME_00016642-RA	PREDICTED: protein MODIFIER OF SNC1 1	269225	307205	229434	278846	348488	234545	231587	140918	138047	313104	156921	89800.6	149010	201521	177803	145056	114844	122484	52719.1	142452	77963.4	200290	174461	1.14805	ME>NE	-	-	-	-	-	-	-	-	-
PSME_00016643-RA	PREDICTED: 8-hydroxygeraniol dehydrogenase-like	6.03572e+07	5.99059e+07	5.31846e+07	5.70615e+07	1.03115e+08	1.18369e+08	1.17106e+08	5.58469e+07	5.16253e+07	6.73758e+07	1.03374e+08	1.02733e+08	8.91927e+07	6.1957e+07	5.58059e+07	4.65968e+07	4.92048e+07	8.21176e+07	1.11805e+08	9.78793e+07	8.62076e+07	5.51546e+07	9.81159e+07	0.562137	ME<NE	2.49536e-05	0.00153991	0.000109329	AT3G19450	ATCAD4	8-hydroxygeraniol dehydrogenase-like	gi|565373421|ref|XP_006353272.1|	51.0	GO:0016491,GO:0055114,GO:0055114,GO:0005520,GO:0001558,GO:0005576,GO:0003857,GO:0016491,GO:0006631,GO:0055114,GO:0051287,GO:0055114,GO:0004616,GO:0055114,GO:0055114,GO:0005515,GO:0043115,GO:0006779,GO:0019354,GO:0055114
PSME_00016651-RA	PREDICTED: nascent polypeptide-associated complex subunit alpha-like protein 1	1.6871e+06	1.58759e+06	1.35729e+06	1.66123e+06	704366	600508	713735	2.39582e+06	1.28273e+06	1.73388e+06	1.41198e+06	1.28557e+06	1.70606e+06	2.7792e+06	2.31787e+06	3.09185e+06	1.95004e+06	1.85229e+06	1.34601e+06	1.47517e+06	1.77305e+06	2.01107e+06	1.32751e+06	1.51492	ME>NE	5.54891e-05	-	0.00822554	-	-	-	-	-	-
PSME_00016677-RA	Eukaryotic translation initiation factor-related, putative isoform 3	155822	261349	123364	107547	133714	59800.8	118955	211786	110983	21599.5	8629.29	65183.7	100573	155857	154683	108395	113941	127984	54576.6	71965.1	92220.3	150373	77745.6	1.93416	ME>NE	-	0.0169371	-	-	-	-	-	-	-
PSME_00016703-RA	PREDICTED: ran-binding protein 1 homolog b	9.78685e+06	1.05414e+07	9.25179e+06	8.11087e+06	5.36912e+06	4.57487e+06	3.82272e+06	1.25822e+07	1.17493e+07	1.15846e+07	6.77216e+06	5.99968e+06	7.80357e+06	1.09348e+07	1.0667e+07	1.02269e+07	8.77343e+06	6.56892e+06	4.78957e+06	5.51482e+06	5.48633e+06	1.02625e+07	6.20785e+06	1.65314	ME>NE	0.000120577	0.0178295	0.000544284	AT5G58590	RANBP1	ran-binding protein 1 homolog b	gi|586680321|ref|XP_006840557.1|	68.4	GO:0046907,GO:0015743
PSME_00016707-RA;PSME_00007654-RA;PSME_00007655-RA;PSME_00007656-RA;PSME_00012044-RA;PSME_00016231-RA;PSME_00024042-RA;PSME_00029691-RA;PSME_00030042-RA;PSME_00032334-RA;PSME_00035565-RA;PSME_00039166-RA;PSME_00041710-RA;PSME_00041857-RA;PSME_00051796-RA;PSME_00054049-RA	PREDICTED: ubiquitin-activating enzyme E1 2	3.43206e+07	3.49724e+07	3.35817e+07	3.59321e+07	3.68135e+07	3.98588e+07	4.27802e+07	3.09339e+07	3.01954e+07	3.17775e+07	3.49663e+07	3.07269e+07	3.29273e+07	2.9895e+07	2.62303e+07	2.89531e+07	2.88319e+07	3.12183e+07	3.16723e+07	3.35451e+07	3.55916e+07	3.13847e+07	3.47162e+07	0.904036	ME<NE	0.0347907	-	0.0199479	-	-	-	-	-	-
PSME_00016713-RA	PREDICTED: ER lumen protein-retaining receptor	1.29845e+06	1.00236e+06	1.42239e+06	1.10365e+06	753443	1.7162e+06	1.16998e+06	1.52356e+06	1.53737e+06	2.05194e+06	1.47008e+06	1.29779e+06	968612	1.26894e+06	617005	665683	821568	615256	1.60581e+06	657301	1.26513e+06	1.1261e+06	1.23378e+06	0.912724	ME<NE	-	-	-	-	-	-	-	-	-
PSME_00016739-RA	PREDICTED: bifunctional protein FolD 2	1.12653e+06	862766	998395	784831	820668	828967	769498	1.51515e+06	2.11436e+06	1.53938e+06	1.51671e+06	1.9278e+06	1.20636e+06	1.36018e+06	1.22693e+06	1.23423e+06	1.40014e+06	958450	1.22918e+06	1.0496e+06	6.80611e+06	1.26235e+06	1.6957e+06	0.744441	ME<NE	-	-	-	-	-	-	-	-	-
PSME_00016742-RA	PREDICTED: alpha-1,4 glucan phosphorylase L isozyme, chloroplastic/amyloplastic	8.34862e+06	7.15216e+06	8.37745e+06	6.93821e+06	1.91398e+07	1.90906e+07	1.85034e+07	7.62303e+06	1.08437e+07	2.53953e+07	2.14376e+07	2.52861e+07	2.2598e+07	6.61842e+06	5.86401e+06	5.33859e+06	7.08581e+06	6.75459e+06	8.01762e+06	8.97365e+06	8.03644e+06	7.419e+06	1.66575e+07	0.445383	ME<NE	4.27066e-07	1.51172e-06	0.0252268	AT3G29320	PHS1	alpha-1,4 glucan phosphorylase L isozyme, chloroplastic/amyloplastic	gi|769819301|ref|XP_011621092.1|	67.8	GO:0008184,GO:0005975
PSME_00016743-RA;PSME_00010500-RA	PREDICTED: alpha-1,4 glucan phosphorylase L-2 isozyme, chloroplastic/amyloplastic	6.12593e+06	5.94396e+06	5.92266e+06	5.06782e+06	1.14526e+07	1.0035e+07	1.03165e+07	6.36651e+06	8.08781e+06	1.91972e+07	1.67592e+07	1.70775e+07	1.62822e+07	4.45944e+06	4.043e+06	3.76929e+06	4.39343e+06	3.73165e+06	4.79006e+06	5.18548e+06	4.77512e+06	5.41798e+06	1.08729e+07	0.4983	ME<NE	7.91327e-06	1.08639e-06	-	-	-	-	-	-	-
PSME_00016744-RA;PSME_00022452-RA;PSME_00054733-RA	PREDICTED: 60S ribosomal protein L32-1	3.31714e+06	3.28655e+06	3.3151e+06	3.978e+06	3.16427e+06	2.09695e+06	2.39823e+06	3.75316e+06	4.04001e+06	3.16202e+06	3.20388e+06	3.16756e+06	3.25812e+06	4.24071e+06	4.56137e+06	4.19135e+06	3.95106e+06	3.73955e+06	3.04944e+06	3.50887e+06	3.66587e+06	3.86345e+06	3.12861e+06	1.23487	ME>NE	0.00284479	-	0.0427171	-	-	-	-	-	-
PSME_00016752-RA	PREDICTED: replication factor C subunit 5	616709	409850	533420	570098	300371	482813	478176	612232	629395	690846	578408	579994	646624	1.30052e+06	1.35741e+06	1.17235e+06	1.10534e+06	874003	831400	585389	874680	830733	629337	1.32001	ME>NE	-	-	0.0038471	-	-	-	-	-	-
PSME_00016777-RA;PSME_00016778-RA	PREDICTED: 16.9 kDa class I heat shock protein 1-like	90051.2	36360.3	24692	135492	2.56258e+06	2.92212e+06	5.55537e+06	142590	46599.6	41634.1	139170	47792.6	67066.2	190569	173455	162075	165122	239735	200911	198412	173274	116701	1.10437e+06	0.105672	ME<NE	9.94102e-08	-	-	-	-	-	-	-	-
PSME_00016793-RA	PREDICTED: T-complex protein 1 subunit alpha	3.05834e+07	2.87343e+07	2.8421e+07	2.51331e+07	2.19814e+07	2.52105e+07	2.56908e+07	2.80389e+07	3.19301e+07	3.15736e+07	2.7932e+07	2.90725e+07	2.58683e+07	3.24754e+07	2.65421e+07	2.82568e+07	2.89948e+07	2.63373e+07	2.28813e+07	2.29163e+07	2.64767e+07	2.8911e+07	2.59946e+07	1.11219	ME>NE	-	-	0.0475549	-	-	-	-	-	-
PSME_00016794-RA	PREDICTED: T-complex protein 1 subunit alpha	1.37714e+07	1.30893e+07	1.52794e+07	1.45403e+07	1.38668e+07	1.46502e+07	1.72244e+07	1.34334e+07	1.45179e+07	1.53686e+07	1.55925e+07	1.46486e+07	1.45082e+07	1.37426e+07	1.21741e+07	1.52836e+07	1.57561e+07	1.51778e+07	1.23569e+07	1.4459e+07	1.35775e+07	1.41588e+07	1.46755e+07	0.964793	ME<NE	-	-	-	-	-	-	-	-	-
PSME_00016798-RA	PREDICTED: apurinic endonuclease-redox protein isoform X6	699833	878208	941436	924387	220040	196606	363871	382950	449116	284500	432658	458225	352351	422613	476413	519924	297710	196543	215384	177849	253353	599259	286489	2.09173	ME>NE	4.95481e-06	-	0.000904588	-	-	-	-	-	-
PSME_00016801-RA;PSME_00051028-RA	PREDICTED: mitochondrial dicarboxylate/tricarboxylate transporter DTC	2.18718e+07	2.20811e+07	2.45936e+07	2.31441e+07	2.79763e+07	2.01517e+07	2.12658e+07	2.63845e+07	2.00639e+07	1.11922e+07	1.84785e+07	1.79115e+07	1.53042e+07	2.32015e+07	2.62479e+07	2.56683e+07	2.24932e+07	2.06345e+07	2.52041e+07	2.59803e+07	2.18231e+07	2.3575e+07	2.05384e+07	1.14785	ME>NE	-	0.0162689	-	-	-	-	-	-	-
PSME_00016809-RA	pyruvate dehydrogenase E1 component subunit alpha, mitochondrial	6.74005e+06	7.2067e+06	6.60863e+06	7.61609e+06	1.11999e+07	1.1424e+07	1.07536e+07	6.64465e+06	6.97809e+06	8.44099e+06	1.26189e+07	1.15461e+07	1.16856e+07	5.2248e+06	5.42766e+06	4.92807e+06	5.64847e+06	6.19089e+06	6.33912e+06	7.44077e+06	6.13134e+06	6.30232e+06	9.43375e+06	0.668061	ME<NE	0.000113487	0.000413287	0.0306099	AT1G59900	E1 ALPHA	pyruvate dehydrogenase E1 component subunit alpha, mitochondrial	gi|836467228|ref|NP_001296789.1|	75.8	GO:0016624,GO:0008152
PSME_00016811-RA	PREDICTED: pyruvate dehydrogenase E1 component subunit alpha, mitochondrial-like	1.44583e+07	1.49528e+07	1.50751e+07	1.27671e+07	1.68854e+07	2.14515e+07	1.90585e+07	1.23104e+07	1.47214e+07	1.41424e+07	1.91956e+07	1.97975e+07	1.8225e+07	1.06093e+07	1.0705e+07	1.11692e+07	1.39137e+07	1.24641e+07	1.27003e+07	1.2227e+07	9.90315e+06	1.30682e+07	1.60046e+07	0.81653	ME<NE	0.0156251	0.048135	-	-	-	-	-	-	-
PSME_00016819-RA	PREDICTED: E3 ubiquitin-protein ligase dbl4	47480.1	36665.2	59466.9	70287.6	87148.1	344558	325981	9199.68	27266.6	199697	263740	220994	131924	29775	42835.4	70622.2	48482	93222.7	56980.9	41938.1	135516	44208.1	172882	0.255713	ME<NE	0.00244918	7.6331e-05	-	-	-	-	-	-	-
PSME_00016821-RA;PSME_00022456-RA	PREDICTED: 40S ribosomal protein S28	6.37221e+06	5.44144e+06	4.96504e+06	5.60681e+06	7.13293e+06	6.65349e+06	7.43928e+06	4.36594e+06	5.76187e+06	4.15515e+06	4.64986e+06	4.476e+06	4.14818e+06	6.24095e+06	9.79109e+06	5.4534e+06	6.03888e+06	6.28189e+06	4.73039e+06	5.98427e+06	7.30925e+06	6.00376e+06	5.7237e+06	1.04893	ME>NE	-	-	-	-	-	-	-	-	-
PSME_00016824-RA	PREDICTED: putative heterogeneous nuclear ribonucleoprotein A1-like 3	4.66963e+07	4.45314e+07	4.61997e+07	4.58014e+07	3.45822e+07	2.9608e+07	2.52781e+07	4.29761e+07	4.43087e+07	5.1027e+07	2.62682e+07	2.84526e+07	4.11205e+07	3.75436e+07	4.46811e+07	4.07496e+07	3.74549e+07	3.29271e+07	3.27992e+07	2.82178e+07	2.50722e+07	4.30943e+07	3.23048e+07	1.33399	ME>NE	0.0066987	-	0.0428321	-	-	-	-	-	-
PSME_00016862-RA	PREDICTED: histone acetyltransferase HAC1	95877	0	92887.9	117601	101955	40667.1	47786.2	64257.5	18176.6	0	144788	99368.1	18553.2	0	0	0	0	0	0	0	0	38880	41192.5	0.943861	ME<NE	-	-	-	-	-	-	-	-	-
PSME_00016870-RA;PSME_00000265-RA;PSME_00000266-RA;PSME_00000267-RA;PSME_00001680-RA;PSME_00002190-RA;PSME_00003242-RA;PSME_00004125-RA;PSME_00006089-RA;PSME_00011171-RA;PSME_00012058-RA;PSME_00014741-RA;PSME_00015230-RA;PSME_00016693-RA;PSME_00017788-RA;PSME_00025307-RA;PSME_00035393-RA;PSME_00043033-RA;PSME_00044735-RA;PSME_00046939-RA;PSME_00049065-RA	PREDICTED: xylose isomerase-like	1.15113e+07	1.08819e+07	1.31623e+07	8.81908e+06	1.53995e+07	1.16317e+07	8.73953e+06	2.39194e+07	2.59618e+07	2.07397e+07	1.47465e+07	1.55243e+07	1.28894e+07	1.05213e+07	9.73623e+06	9.14577e+06	1.61865e+07	8.15736e+06	1.10742e+07	1.22637e+07	1.04293e+07	1.39846e+07	1.28723e+07	1.08641	ME>NE	-	0.0430821	-	-	-	-	-	-	-
PSME_00016881-RA	PREDICTED: 40S ribosomal protein S3a-like	1.33662e+07	1.26706e+07	1.42493e+07	1.25753e+07	1.26749e+07	9.92437e+06	1.14818e+07	2.07762e+07	1.73693e+07	1.70883e+07	1.46539e+07	1.48429e+07	1.56632e+07	2.06964e+07	2.37563e+07	2.0268e+07	1.96668e+07	1.37982e+07	1.4701e+07	1.2418e+07	1.51275e+07	1.75395e+07	1.38522e+07	1.26619	ME>NE	-	-	0.000115147	-	-	-	-	-	-
PSME_00016911-RA;PSME_00019540-RA;PSME_00028210-RA;PSME_00047027-RA;PSME_00050177-RA;PSME_00051856-RA	NADP-dependent isocitrate dehydrogenase	6.51363e+07	7.47563e+07	7.00305e+07	6.27842e+07	1.09073e+08	1.04566e+08	1.09515e+08	8.84466e+07	8.82098e+07	6.67605e+07	9.8919e+07	1.00787e+08	8.61407e+07	6.2313e+07	5.97462e+07	6.18037e+07	5.19481e+07	6.98641e+07	8.72923e+07	7.82699e+07	6.81382e+07	6.85175e+07	8.90296e+07	0.769603	ME<NE	0.000294935	-	0.0190969	-	-	-	-	-	-
PSME_00016927-RA	ATPase, AAA domain containing protein	0	39729.4	0	24303.5	0	0	0	0	0	0	0	0	0	0	0	0	0	0	0	9768.41	0	6403.29	888.038	7.2106	ME>NE	-	-	-	-	-	-	-	-	-
PSME_00016930-RA	PREDICTED: zinc finger CCCH domain-containing protein 3	585557	600512	317602	631391	566304	460079	401413	865269	259843	561977	540938	328200	608526	569921	884660	517280	662926	284834	238525	546465	427263	589496	451320	1.30616	ME>NE	-	-	-	-	-	-	-	-	-
PSME_00016954-RA	PREDICTED: LOW QUALITY PROTEIN: probable calcium-binding protein CML49	1.60736e+06	1.93093e+06	1.64398e+06	1.34827e+06	300037	262262	171298	1.44994e+06	1.0681e+06	1.37595e+06	131917	166190	355933	287356	486885	467650	295105	196714	73732.3	438148	251485	1.05856e+06	338515	3.12706	ME>NE	0.00136784	0.0364745	-	-	-	-	-	-	-
PSME_00016974-RA;PSME_00002612-RA;PSME_00042186-RA	P-loop containing nucleoside triphosphate hydrolases superfamily protein	1.22705e+06	1.07767e+06	1.10482e+06	1.18282e+06	550324	596954	572341	1.50116e+06	1.10475e+06	772947	793909	888109	870162	887329	866835	782697	714884	878664	562274	894103	919685	1.045e+06	754497	1.38503	ME>NE	2.42158e-05	0.00580812	-	-	-	-	-	-	-
PSME_00017021-RA;PSME_00039245-RA;PSME_00050656-RA	PREDICTED: vesicle-fusing ATPase-like	683810	678197	535496	635065	470600	239606	716108	375821	264794	306824	131400	154602	145064	3.93935e+06	4.58171e+06	2.11979e+06	1.49291e+06	899165	808734	1.14035e+06	2.76998e+06	1.53069e+06	707494	2.16354	ME>NE	-	-	0.0358685	-	-	-	-	-	-
PSME_00017034-RA	PREDICTED: 40S ribosomal protein S12-like	0	18637.9	16542.2	0	0	2517.82	0	0	11586.7	71421.5	0	0	234.243	0	36874.2	11288.2	0	36643.9	8780	0	17409.7	9492.91	12455.2	0.762165	ME<NE	-	-	-	-	-	-	-	-	-
PSME_00017046-RA;PSME_00010929-RA;PSME_00010930-RA;PSME_00043661-RA;PSME_00047477-RA;PSME_00048817-RA	PREDICTED: heat shock 70 kDa protein, mitochondrial	1.72329e+07	2.1079e+07	2.111e+07	1.88984e+07	7.7864e+06	6.7638e+06	6.92262e+06	1.82047e+07	1.80333e+07	5.71261e+06	3.48706e+06	4.17872e+06	4.8681e+06	1.31879e+07	1.11045e+07	1.40907e+07	1.13745e+07	9.42489e+06	8.00368e+06	8.16675e+06	9.4807e+06	1.64316e+07	6.79958e+06	2.41656	ME>NE	2.7381e-07	5.4369e-08	0.00471625	AT5G09590	HSP70	heat shock 70 kDa protein, mitochondrial	gi|743828155|ref|XP_010933781.1|	78.4	GO:0016773,GO:0005975,GO:0000902
PSME_00017058-RA	Uncharacterized protein isoform 2	1.58135e+06	1.73053e+06	1.55054e+06	1.66585e+06	1.59569e+06	1.7841e+06	1.73221e+06	2.35318e+06	1.79923e+06	1.27008e+06	1.81937e+06	1.5038e+06	1.4979e+06	1.88901e+06	1.5675e+06	1.76792e+06	1.6832e+06	1.61579e+06	1.43059e+06	1.43482e+06	1.39793e+06	1.75883e+06	1.55294e+06	1.13258	ME>NE	-	0.0102926	-	-	-	-	-	-	-
PSME_00017062-RA	Os02g0793150	803402	852545	852174	943740	637005	705381	710447	836935	737598	682614	912241	759829	1.01398e+06	821263	826728	872517	809093	556468	301601	628388	492885	835599	672804	1.24197	ME>NE	-	-	0.00112914	-	-	-	-	-	-
PSME_00017097-RA	PREDICTED: RNA polymerase II C-terminal domain phosphatase-like 1	86445.3	77571.9	87593.5	86328.2	46961.3	36179.6	34208.5	98.6398	56579.3	24718.6	8800.68	13967.8	37457.7	40281.8	48441.3	35492.4	54828.9	36373.5	27711.4	307.974	15880.4	57366.1	25687.9	2.23319	ME>NE	-	-	-	-	-	-	-	-	-
PSME_00017098-RA	nucleoside diphosphate kinase 1	6.1773e+07	5.97093e+07	5.61173e+07	4.95577e+07	7.22971e+07	5.35768e+07	5.29081e+07	7.49413e+07	7.79291e+07	7.88033e+07	6.51801e+07	6.31436e+07	6.72222e+07	7.67002e+07	7.49283e+07	6.51924e+07	7.42711e+07	7.99944e+07	8.38778e+07	7.82848e+07	9.32772e+07	6.7112e+07	7.16878e+07	0.93617	ME<NE	-	-	-	-	-	-	-	-	-
PSME_00017103-RA	Os12g0188566	1.23931e+06	1.20066e+06	957867	843496	599088	149391	310407	713684	1.09322e+06	821594	598303	524277	614964	859073	1.11137e+06	748224	910853	1.13147e+06	599332	755693	1.41171e+06	967776	683293	1.41634	ME>NE	0.000498279	-	-	-	-	-	-	-	-
PSME_00017108-RA	PREDICTED: phosphoacetylglucosamine mutase isoform X1	654502	1.06676e+06	835457	728913	724917	597338	462700	545925	726296	418870	421147	326338	574563	465040	352784	315610	412775	569963	661517	545070	593014	610406	535949	1.13893	ME>NE	-	-	0.0124923	-	-	-	-	-	-
PSME_00017110-RA	PREDICTED: tRNA-dihydrouridine(47) synthase	253612	172338	226609	158307	269822	242273	317814	131856	108148	429644	200847	105494	196132	70267.3	151862	105683	115597	138895	55483.6	145227	189412	149428	208277	0.717449	ME<NE	-	-	-	-	-	-	-	-	-
PSME_00017172-RA	PREDICTED: probable aldo-keto reductase 1 isoform X3	4.64238e+06	4.76532e+06	3.95128e+06	3.87446e+06	4.68382e+06	4.79496e+06	5.97432e+06	3.52092e+06	3.17348e+06	6.76816e+06	7.21792e+06	8.6898e+06	7.4062e+06	4.71804e+06	4.7255e+06	3.57053e+06	4.43744e+06	7.2012e+06	6.08419e+06	5.12146e+06	5.94384e+06	4.13793e+06	6.35326e+06	0.651309	ME<NE	-	1.32489e-05	0.00514422	-	-	-	-	-	-
PSME_00017173-RA	PREDICTED: probable aldo-keto reductase 1	2.11643e+06	2.34583e+06	2.2528e+06	2.38227e+06	3.18531e+06	2.78235e+06	3.41799e+06	1.73038e+06	1.94244e+06	3.35384e+06	4.66717e+06	4.63706e+06	4.17192e+06	2.11997e+06	1.98027e+06	1.55669e+06	1.8429e+06	2.77742e+06	2.6994e+06	3.11948e+06	2.7134e+06	2.027e+06	3.41139e+06	0.594185	ME<NE	0.00449155	3.93735e-06	0.000449304	AT1G60730	AT1G60730.3	probable aldo-keto reductase 1	gi|720075231|ref|XP_010279258.1|	76.6	-
PSME_00017189-RA;PSME_00008888-RA;PSME_00018336-RA	alpha-galactosidase/alpha-n-acetylgalactosaminidase, putative	933353	918921	953966	900351	1.21116e+06	846222	942547	912915	781063	1.31801e+06	1.43809e+06	1.22958e+06	1.49235e+06	876160	1.21512e+06	1.02343e+06	1.1856e+06	972124	592486	1.10556e+06	762227	970088	1.08276e+06	0.895941	ME<NE	-	0.010145	-	-	-	-	-	-	-
PSME_00017291-RA;PSME_00007130-RA;PSME_00019532-RA;PSME_00025385-RA	PREDICTED: formate dehydrogenase, mitochondrial	3.12855e+07	2.9598e+07	3.41707e+07	2.87559e+07	1.57292e+08	9.41961e+07	1.07947e+08	3.61319e+07	4.24234e+07	7.87283e+07	1.17375e+08	1.28807e+08	8.9375e+07	3.7182e+07	3.37606e+07	3.54314e+07	3.95142e+07	5.36851e+07	8.50065e+07	7.91213e+07	6.1136e+07	3.48254e+07	9.56972e+07	0.363912	ME<NE	4.27066e-07	8.7624e-05	0.000581179	AT5G14780	FDH	formate dehydrogenase, mitochondrial	gi|802542878|ref|XP_012081743.1|	79.3	GO:0016616,GO:0051287,GO:0008152,GO:0055114,GO:0051287,GO:0055114,GO:0004616,GO:0055114
PSME_00017325-RA;PSME_00025096-RA;PSME_00025277-RA;PSME_00039618-RA;PSME_00052419-RA;PSME_00052827-RA;PSME_00052899-RA	PREDICTED: SNW/SKI-interacting protein	32041.5	104818	65773.8	127847	63981.9	29618.5	30408.9	22909.8	88255	72806.9	61451.7	127710	96568.7	63362.6	73684.6	84802.4	40004.9	16037	2430.88	5344.12	334.584	70350	46063.1	1.52725	ME>NE	-	-	0.000381859	-	-	-	-	-	-
PSME_00017331-RA;PSME_00017332-RA	PREDICTED: purple acid phosphatase 3-like	1.09115e+06	1.29434e+06	863634	1.06814e+06	1.73536e+06	2.16612e+06	1.73999e+06	761234	621664	750777	1.16306e+06	831750	873060	902636	1.02165e+06	863422	1.27229e+06	2.26978e+06	2.03178e+06	2.58713e+06	2.54054e+06	976016	1.69903e+06	0.574454	ME<NE	0.000706954	-	1.15977e-05	-	-	-	-	-	-
PSME_00017374-RA	PREDICTED: glucan endo-1,3-beta-glucosidase-like	6.59465e+06	1.05149e+07	7.34308e+06	5.77579e+06	1.46992e+07	1.86561e+07	7.12333e+06	4.33677e+06	7.36028e+06	3.66137e+06	3.36904e+06	2.84533e+06	3.02327e+06	1.41502e+07	1.32062e+07	1.28213e+07	1.15168e+07	4.42461e+07	8.50054e+07	6.66213e+07	5.54046e+07	9.362e+06	2.76959e+07	0.338028	ME<NE	0.0330745	-	5.51665e-06	-	-	-	-	-	-
PSME_00017410-RA;PSME_00001643-RA;PSME_00014061-RA;PSME_00030514-RA;PSME_00039274-RA;PSME_00044245-RA;PSME_00055694-RA	PREDICTED: phosphoenolpyruvate carboxykinase	2.74982e+07	2.436e+07	2.88334e+07	2.2686e+07	1.78124e+07	1.55183e+07	1.84597e+07	1.97869e+07	3.39966e+07	1.09067e+07	9.8661e+06	1.09603e+07	7.74846e+06	1.78671e+07	1.4966e+07	1.34046e+07	1.6227e+07	1.59158e+07	2.40933e+07	2.18525e+07	1.94073e+07	2.19626e+07	1.56855e+07	1.40018	ME>NE	0.0116609	3.80019e-05	-	-	-	-	-	-	-
[truncated: 1,296 more rows]
